# Supplementary material for: Comparative Analysis of Shapley Values Enhances Transcriptomics Insights across Some Common Uterine Pathologies
Source: Genes (Basel). 2024 Jun 1;15(6):723. doi: 10.3390/genes15060723 (PMC11203383; doi:10.3390/genes15060723)
Supplement: Supplementary file 1 [file genes-15-00723-s001.zip]

Archive with 6 entries (6 files):
- SupplementaryFigure_1.pptx
- SupplementaryFigure_2.pptx
- SupplementaryFigure_3.pptx
- SupplementaryTable_1.xlsx
- SupplementaryTable_2.xlsx
- SupplementaryTable_3.xlsx
