# Supplementary material for: Comparative Analysis of Shapley Values Enhances Transcriptomics Insights across Some Common Uterine Pathologies
Source: Genes (Basel). 2024 Jun 1;15(6):723. doi: 10.3390/genes15060723 (PMC11203383; doi:10.3390/genes15060723)
Supplement: Supplementary file 1 [file genes-15-00723-s001.zip › SupplementaryTable_1.xlsx]

## Sheet: Overview
	Dataset	Microarray platform	Number of samples analyzed	Description of samples	Phenotype group	GEO link
	GSE36389	[HG-U133A] Affymetrix Human Genome U133A Array	16	10 endometrial cancer, 6 control	Endometrial cancer	https://www.ncbi.nlm.nih.gov/geo/query/acc.cgi?acc=GSE36389
	GSE63678	[HG-U133A_2] Affymetrix Human Genome U133A 2.0 Array	11	6 endometrial carcinoma, 5 control	Endometrial cancer	https://www.ncbi.nlm.nih.gov/geo/query/acc.cgi?acc=GSE63678
	GSE7846	[HG-U133_Plus_2] Affymetrix Human Genome U133 Plus 2.0 Array	9	4 endometriosis, 5 control	Endometriosis	https://www.ncbi.nlm.nih.gov/geo/query/acc.cgi?acc=GSE7846
	GSE17504	[HuGene-1_0-st] Affymetrix Human Gene 1.0 ST Array [transcript (gene) version]	11	5 endometriosis, 6 control	Endometriosis	https://www.ncbi.nlm.nih.gov/geo/query/acc.cgi?acc=GSE17504
	GSE12814	[HG-U133_Plus_2] Affymetrix Human Genome U133 Plus 2.0 Array	14	5 leiomyoma, 9 control	Uterine leiomyoma	https://www.ncbi.nlm.nih.gov/geo/query/acc.cgi?acc=GSE12814
	GSE23112	[HG-U133A] Affymetrix Human Genome U133A Array	7	3 leiomyoma, 4 control	Uterine leiomyoma	https://www.ncbi.nlm.nih.gov/geo/query/acc.cgi?acc=GSE23112
		Total number of samples analyzed	68

## Sheet: GSE36389
.CEL file	class	sample type
GSM892278_endometrium3.CEL	1	endometrial cancer G2
GSM892279_endometrium4.CEL	0	endometrium control
GSM892280_endometrium5.CEL	0	endometrium control
GSM892281_endometrium6.CEL	0	endometrium control
GSM892283_endometrium8.CEL	1	endometrial cancer G1
GSM892284_endometrium9.CEL	1	endometrial cancer G3
GSM892285_endometrium12.CEL	1	endometrial cancer G1
GSM892286_endometrium13.CEL	0	endometrium control
GSM892287_endometrium14.CEL	1	endometrial cancer G2
GSM892290_endometrium17.CEL	0	endometrium control
GSM892291_endometrium18.CEL	1	endometrial cancer G2
GSM892292_endometrium19.CEL	1	endometrial cancer G2
GSM892293_endometrium20.CEL	1	endometrial cancer G2
GSM892294_endometrium21.CEL	1	endometrial cancer G2
GSM892295_endometrium22.CEL	1	endometrial cancer G2
GSM892296_endometrium24.CEL	0	endometrium control

## Sheet: GSE63678
.CEL file	class	sample type
GSM1555085_ec_A109_ME27_HG-U133A_2_.CEL	1	endometrial carcinoma
GSM1555087_ec_D243_ME15_HG-U133A_2_.CEL	1	endometrial carcinoma
GSM1555088_ec_D244_ME16_HG-U133A_2_.CEL	1	endometrial carcinoma
GSM1555089_ec_D245_ME20_HG-U133A_2_.CEL	1	endometrial carcinoma
GSM1555090_ec_D246_ME19_HG-U133A_2_.CEL	1	endometrial carcinoma
GSM1555091_ec_T68_E1.CEL	1	endometrial carcinoma
GSM1555092_en_A104_EN7.CEL	0	endometrium normal
GSM1555093_en_A110_EN11.CEL	0	endometrium normal
GSM1555094_en_D247_MEN6_HG-U133A_2_.CEL	0	endometrium normal
GSM1555095_en_D248_MEN10_HG-U133A_2_.CEL	0	endometrium normal
GSM1555096_en_D249_MEN12_HG-U133A_2_.CEL	0	endometrium normal

## Sheet: GSE7846
.CEL file	class	sample type
GSM190395.CEL	1	eutopic endometrium endometriosis
GSM190396.CEL	1	eutopic endometrium endometriosis
GSM190398.CEL	1	eutopic endometrium endometriosis
GSM190399.CEL	1	eutopic endometrium endometriosis
GSM190400.CEL	0	normal eutopic endometrium
GSM190401.CEL	0	normal eutopic endometrium
GSM190402.CEL	0	normal eutopic endometrium
GSM190403.CEL	0	normal eutopic endometrium
GSM190404.CEL	0	normal eutopic endometrium

## Sheet: GSE17504
.CEL file	class	sample type
GSM436440.CEL	1	stromal culture, endometriosis, control
GSM436441.CEL	1	stromal culture, endometriosis, control
GSM436442.CEL	1	stromal culture, endometriosis, control
GSM436443.CEL	1	stromal culture, endometriosis, control
GSM436444.CEL	1	stromal culture, endometriosis, control
GSM436450.CEL	0	stromal culture, no endometriosis, control
GSM436451.CEL	0	stromal culture, no endometriosis, control
GSM436452.CEL	0	stromal culture, no endometriosis, control
GSM436453.CEL	0	stromal culture, no endometriosis, control
GSM436454.CEL	0	stromal culture, no endometriosis, control
GSM436455.CEL	0	stromal culture, no endometriosis, control

## Sheet: GSE12814
.CEL file	class	sample type
GSM321966.CEL	1	non-del(7q) fibroid
GSM321967.CEL	0	myometrium
GSM321968.CEL	1	non-del(7q) fibroid
GSM321970.CEL	0	myometrium
GSM321973.CEL	0	myometrium
GSM321976.CEL	0	myometrium
GSM321977.CEL	0	myometrium
GSM321978.CEL	1	non-del(7q) fibroid
GSM321980.CEL	0	myometrium
GSM321983.CEL	0	myometrium
GSM321985.CEL	1	non-del(7q) fibroid
GSM321987.CEL	1	non-del(7q) fibroid
GSM321989.CEL	0	myometrium
GSM321992.CEL	0	myometrium

## Sheet: GSE23112
.CEL file	class	sample type
GSM569425.CEL	0	normal myometrium
GSM569426.CEL	0	normal myometrium
GSM569427.CEL	0	normal myometrium
GSM569428.CEL	0	normal myometrium
GSM569431.CEL	1	uterine leiomyoma
GSM569432.CEL	1	uterine leiomyoma
GSM569433.CEL	1	uterine leiomyoma
