# Supplementary material for: Comparative Analysis of Shapley Values Enhances Transcriptomics Insights across Some Common Uterine Pathologies
Source: Genes (Basel). 2024 Jun 1;15(6):723. doi: 10.3390/genes15060723 (PMC11203383; doi:10.3390/genes15060723)
Supplement: Supplementary file 1 [file genes-15-00723-s001.zip › SupplementaryTable_2.xlsx]

## Sheet: Overview
	Dataset	Number of samples analyzed	Description of samples	DEGs				Phenotype group	GEO link
				Conventional approach		Non-canonical approach
				Welch's t-test	EBayes	CASh
						0.01	0.05
	GSE36389	16	10 endometrial cancer, 6 control	0	0	33	115	Endometrial cancer	https://www.ncbi.nlm.nih.gov/geo/query/acc.cgi?acc=GSE36389
	GSE63678	11	6 endometrial carcinoma, 5 control	0	0	496	935	Endometrial cancer	https://www.ncbi.nlm.nih.gov/geo/query/acc.cgi?acc=GSE63678
	GSE7846	9	4 endometriosis, 5 control	0	0	71	333	Endometriosis	https://www.ncbi.nlm.nih.gov/geo/query/acc.cgi?acc=GSE7846
	GSE17504	11	5 endometriosis, 6 control	0	0	17	83	Endometriosis	https://www.ncbi.nlm.nih.gov/geo/query/acc.cgi?acc=GSE17504
	GSE12814	14	5 leiomyoma, 9 control	0	0	22	91	Uterine leiomyoma	https://www.ncbi.nlm.nih.gov/geo/query/acc.cgi?acc=GSE12814
	GSE23112	7	3 leiomyoma, 4 control	0	0	6	33	Uterine leiomyoma	https://www.ncbi.nlm.nih.gov/geo/query/acc.cgi?acc=GSE23112
		68

## Sheet: GSE36389
Conventional approach								Non-canonical approach
Welch's t-test results				Empirical Bayes results				CASh 0.01 results					CASh 0.05 results
all	up	down		all	up	down		all	Gene Name	up	down		all	Gene Name	up	down
0	0	0		0	0	0		201301_s_at	ANXA4	201301_s_at	201688_s_at		200666_s_at	DNAJB1	200666_s_at	202935_s_at
								201736_s_at	MARCHF6	201736_s_at	204007_at		201278_at	DAB2	201278_at	203889_at
								201901_s_at	YY1	201901_s_at	204225_at		201301_s_at	ANXA4	201301_s_at	204541_at
								202826_at	SPINT1	202826_at	206429_at		201302_at	ANXA4	201302_at	204654_s_at
								202908_at	WFS1	202908_at	207921_x_at		201736_s_at	MARCHF6	201736_s_at	204955_at
								204359_at	FLRT2	204359_at	208365_s_at		201783_s_at	RELA	201783_s_at	204989_s_at
								208308_s_at	GPI	208308_s_at	209785_s_at		201809_s_at	ENG	201809_s_at	205006_s_at
								209568_s_at	RGL1	209568_s_at	209872_s_at		201941_at	CPD	201941_at	205500_at
								209678_s_at	PRKCI	209678_s_at	210785_s_at		202005_at	ST14	202005_at	205713_s_at
								210201_x_at	BIN1	210201_x_at	212570_at		202048_s_at	CBX6	202048_s_at	206353_at
								213313_at	RABGAP1	213313_at	212865_s_at		202071_at	SDC4	202071_at	206420_at
								214238_at	GDF7	214238_at	214951_at		202688_at	TNFSF10	202688_at	206637_at
								214439_x_at	BIN1	214439_x_at	218295_s_at		202826_at	SPINT1	202826_at	206878_at
								214836_x_at	None	214836_x_at	220174_at		202838_at	FUCA1	202838_at	207059_at
								215089_s_at	RBM10	215089_s_at	222171_s_at		202908_at	WFS1	202908_at	207869_s_at
								217022_s_at	IGHA2	217022_s_at			202931_x_at	BIN1	202931_x_at	207907_at
								219478_at	WFDC1	219478_at			202947_s_at	GYPC	202947_s_at	208130_s_at
								62987_r_at	CACNG4	62987_r_at			203325_s_at	COL5A1	203325_s_at	208470_s_at
								201688_s_at	TPD52				203344_s_at	RBBP8	203344_s_at	209270_at
								204007_at	FCGR3B				204041_at	MAOB	204041_at	209872_s_at
								204225_at	HDAC4				204345_at	COL16A1	204345_at	210380_s_at
								206429_at	F2RL1				204359_at	FLRT2	204359_at	210581_x_at
								207921_x_at	PAX8				204442_x_at	LTBP4	204442_x_at	211094_s_at
								208365_s_at	GRK4				205854_at	TULP3	205854_at	211641_x_at
								209785_s_at	PLA2G4C				206385_s_at	ANK3	206385_s_at	211700_s_at
								209872_s_at	PKP3				207016_s_at	ALDH1A2	207016_s_at	211798_x_at
								210785_s_at	THEMIS2				208818_s_at	COMT	208818_s_at	213519_s_at
								212570_at	ENDOD1				208850_s_at	THY1	208850_s_at	213644_at
								212865_s_at	COL14A1				208872_s_at	REEP5	208872_s_at	214043_at
								214951_at	SLC26A10P				208986_at	TCF12	208986_at	214567_s_at
								218295_s_at	NUP50				209016_s_at	KRT7	209016_s_at	215209_at
								220174_at	LRRC8E				209530_at	CACNB3	209530_at	215651_at
								222171_s_at	PKNOX2				209568_s_at	RGL1	209568_s_at	215721_at
													209708_at	MOXD1	209708_at	215765_at
													209710_at	GATA2	209710_at	216327_s_at
													209815_at	PTCH1	209815_at	216557_x_at
													209875_s_at	SPP1	209875_s_at	216627_s_at
													210201_x_at	BIN1	210201_x_at	217525_at
													210827_s_at	ELF3	210827_s_at	218694_at
													212576_at	MGRN1	212576_at	218703_at
													212796_s_at	TBC1D2B	212796_s_at	219170_at
													213131_at	OLFM1	213131_at	219427_at
													213509_x_at	CES2	213509_x_at	219615_s_at
													213627_at	MAGED2	213627_at	220512_at
													213869_x_at	THY1	213869_x_at	221933_at
													214238_at	GDF7	214238_at	222171_s_at
													214439_x_at	BIN1	214439_x_at	222307_at
													214501_s_at	MACROH2A1	214501_s_at	222376_at
													214686_at	ZNF266	214686_at
													214836_x_at	None	214836_x_at
													215089_s_at	RBM10	215089_s_at
													215223_s_at	SOD2	215223_s_at
													216199_s_at	MAP3K4	216199_s_at
													216484_x_at	HDGF	216484_x_at
													217022_s_at	IGHA2	217022_s_at
													217221_x_at	RBM10	217221_x_at
													217286_s_at	NDRG3	217286_s_at
													217946_s_at	SAE1	217946_s_at
													218192_at	IP6K2	218192_at
													218407_x_at	NENF	218407_x_at
													218648_at	CRTC3	218648_at
													219197_s_at	SCUBE2	219197_s_at
													219478_at	WFDC1	219478_at
													220911_s_at	NYNRIN	220911_s_at
													221002_s_at	TSPAN14	221002_s_at
													221261_x_at	MAGED4	221261_x_at
													396_f_at	EPOR	396_f_at
													202935_s_at	SOX9
													203889_at	SCG5
													204541_at	SEC14L2
													204654_s_at	TFAP2A
													204955_at	SRPX
													204989_s_at	ITGB4
													205006_s_at	NMT2
													205500_at	C5
													205713_s_at	COMP
													206353_at	COX6A2
													206420_at	IGSF6
													206637_at	P2RY14
													206878_at	DAO
													207059_at	PAX9
													207869_s_at	CACNA1G
													207907_at	TNFSF14
													208130_s_at	TBXAS1
													208470_s_at	HP
													209270_at	LAMB3
													209872_s_at	PKP3
													210380_s_at	CACNA1G
													210581_x_at	PATZ1
													211094_s_at	NF1
													211641_x_at	None
													211700_s_at	TRO
													211798_x_at	None
													213519_s_at	LAMA2
													213644_at	CEP112
													214043_at	PTPRD
													214567_s_at	XCL1
													215209_at	SEC24D
													215651_at	None
													215721_at	IGHV5-51
													215765_at	LRRC41
													216327_s_at	SIGLEC8
													216557_x_at	IGHV3-21
													216627_s_at	B4GALT1
													217525_at	OLFML1
													218694_at	ARMCX1
													218703_at	SEC22A
													219170_at	FSD1
													219427_at	FAT4
													219615_s_at	KCNK5
													220512_at	DLC1
													221933_at	NLGN4X
													222171_s_at	PKNOX2
													222307_at	PDCD4-AS1
													222376_at	None

## Sheet: GSE63678
Conventional approach								Non-canonical approach
Welch's t-test results				Empirical Bayes results				CASh 0.01 results					CASh 0.05 results
all	up	down		all	up	down		all	Gene Name	up	down		all	Gene Name	up	down
0	0	0		0	0	0		200075_s_at	GUK1	200075_s_at	1316_at		200055_at	TAF10	200055_at	201291_s_at
								200078_s_at	ATP6V0B	200078_s_at	200831_s_at		200075_s_at	GUK1	200075_s_at	201292_at
								200660_at	S100A11	200660_at	201291_s_at		200078_s_at	ATP6V0B	200078_s_at	201372_s_at
								200669_s_at	UBE2D3	200669_s_at	201292_at		200598_s_at	HSP90B1	200598_s_at	201467_s_at
								200682_s_at	UBE2L3	200682_s_at	201467_s_at		200606_at	DSP	200606_at	201557_at
								200700_s_at	KDELR2	200700_s_at	202095_s_at		200616_s_at	MLEC	200616_s_at	201562_s_at
								200706_s_at	LITAF	200706_s_at	202206_at		200643_at	HDLBP	200643_at	202094_at
								200729_s_at	ACTR2	200729_s_at	202580_x_at		200656_s_at	P4HB	200656_s_at	202095_s_at
								200747_s_at	NUMA1	200747_s_at	202652_at		200660_at	S100A11	200660_at	202195_s_at
								200832_s_at	SCD	200832_s_at	202705_at		200669_s_at	UBE2D3	200669_s_at	202206_at
								200887_s_at	STAT1	200887_s_at	202712_s_at		200670_at	None	200670_at	202410_x_at
								200911_s_at	TACC1	200911_s_at	202819_s_at		200682_s_at	UBE2L3	200682_s_at	202580_x_at
								200920_s_at	BTG1	200920_s_at	202870_s_at		200694_s_at	DDX24	200694_s_at	202652_at
								200942_s_at	HSBP1	200942_s_at	203141_s_at		200698_at	KDELR2	200698_at	202695_s_at
								201012_at	ANXA1	201012_at	203145_at		200700_s_at	KDELR2	200700_s_at	202712_s_at
								201013_s_at	PAICS	201013_s_at	203214_x_at		200706_s_at	LITAF	200706_s_at	203214_x_at
								201042_at	TGM2	201042_at	203276_at		200708_at	GOT2	200708_at	203276_at
								201061_s_at	STOM	201061_s_at	203328_x_at		200729_s_at	ACTR2	200729_s_at	203362_s_at
								201088_at	KPNA2	201088_at	203358_s_at		200737_at	PGK1	200737_at	203418_at
								201096_s_at	ARF4	201096_s_at	203362_s_at		200747_s_at	NUMA1	200747_s_at	203641_s_at
								201098_at	COPB2	201098_at	203379_at		200758_s_at	NFE2L1	200758_s_at	203672_x_at
								201123_s_at	EIF5A	201123_s_at	203418_at		200816_s_at	PAFAH1B1	200816_s_at	203736_s_at
								201133_s_at	PJA2	201133_s_at	203672_x_at		200820_at	PSMD8	200820_at	203755_at
								201135_at	ECHS1	201135_at	203755_at		200828_s_at	ZNF207	200828_s_at	203764_at
								201189_s_at	ITPR3	201189_s_at	203764_at		200832_s_at	SCD	200832_s_at	203779_s_at
								201193_at	IDH1	201193_at	203779_s_at		200846_s_at	PPP1CA	200846_s_at	203805_s_at
								201202_at	PCNA	201202_at	203806_s_at		200887_s_at	STAT1	200887_s_at	203806_s_at
								201274_at	PSMA5	201274_at	203968_s_at		200916_at	TAGLN2	200916_at	203861_s_at
								201317_s_at	PSMA2	201317_s_at	204033_at		200993_at	IPO7	200993_at	203968_s_at
								201319_at	None	201319_at	204077_x_at		201012_at	ANXA1	201012_at	203969_at
								201327_s_at	CCT6A	201327_s_at	204092_s_at		201013_s_at	PAICS	201013_s_at	204033_at
								201339_s_at	SCP2	201339_s_at	204126_s_at		201042_at	TGM2	201042_at	204077_x_at
								201400_at	PSMB3	201400_at	204134_at		201088_at	KPNA2	201088_at	204092_s_at
								201413_at	HSD17B4	201413_at	204146_at		201096_s_at	ARF4	201096_s_at	204126_s_at
								201459_at	RUVBL2	201459_at	204154_at		201098_at	COPB2	201098_at	204134_at
								201524_x_at	UBE2N	201524_x_at	204162_at		201123_s_at	EIF5A	201123_s_at	204154_at
								201535_at	UBL3	201535_at	204240_s_at		201128_s_at	ACLY	201128_s_at	204162_at
								201561_s_at	CLSTN1	201561_s_at	204318_s_at		201133_s_at	PJA2	201133_s_at	204240_s_at
								201576_s_at	GLB1	201576_s_at	204343_at		201148_s_at	TIMP3	201148_s_at	204318_s_at
								201577_at	NME1-NME2	201577_at	204407_at		201174_s_at	TERF2IP	201174_s_at	204407_at
								201596_x_at	KRT18	201596_x_at	204422_s_at		201189_s_at	ITPR3	201189_s_at	204421_s_at
								201664_at	SMC4	201664_at	204444_at		201193_at	IDH1	201193_at	204422_s_at
								201672_s_at	USP14	201672_s_at	204493_at		201202_at	PCNA	201202_at	204437_s_at
								201690_s_at	TPD52	201690_s_at	204580_at		201232_s_at	PSMD13	201232_s_at	204444_at
								201698_s_at	SRSF9	201698_s_at	204641_at		201263_at	TARS1	201263_at	204541_at
								201810_s_at	SH3BP5	201810_s_at	204649_at		201270_x_at	NUDCD3	201270_x_at	204549_at
								201811_x_at	SH3BP5	201811_x_at	204653_at		201274_at	PSMA5	201274_at	204558_at
								201842_s_at	EFEMP1	201842_s_at	204695_at		201275_at	FDPS	201275_at	204580_at
								201900_s_at	AKR1A1	201900_s_at	204702_s_at		201286_at	SDC1	201286_at	204641_at
								202001_s_at	NDUFA6	202001_s_at	204738_s_at		201300_s_at	PRNP	201300_s_at	204649_at
								202087_s_at	CTSL	202087_s_at	204768_s_at		201327_s_at	CCT6A	201327_s_at	204695_at
								202123_s_at	ABL1	202123_s_at	204802_at		201339_s_at	SCP2	201339_s_at	204702_s_at
								202154_x_at	TUBB2A	202154_x_at	204803_s_at		201341_at	ENC1	201341_at	204709_s_at
								202172_at	VEZF1	202172_at	204811_s_at		201343_at	UBE2D2	201343_at	204717_s_at
								202227_s_at	BRD8	202227_s_at	204817_at		201369_s_at	ZFP36L2	201369_s_at	204738_s_at
								202282_at	HSD17B10	202282_at	204822_at		201381_x_at	CACYBP	201381_x_at	204751_x_at
								202300_at	LAMTOR5	202300_at	204824_at		201394_s_at	RBM5	201394_s_at	204783_at
								202306_at	POLR2G	202306_at	204825_at		201400_at	PSMB3	201400_at	204802_at
								202409_at	IGF2	202409_at	204845_s_at		201413_at	HSD17B4	201413_at	204803_s_at
								202428_x_at	DBI	202428_x_at	204850_s_at		201422_at	IFI30	201422_at	204817_at
								202432_at	PPP3CB	202432_at	204851_s_at		201427_s_at	SELENOP	201427_s_at	204822_at
								202436_s_at	CYP1B1	202436_s_at	204962_s_at		201472_at	VBP1	201472_at	204850_s_at
								202440_s_at	DENND2B	202440_s_at	205005_s_at		201485_s_at	RCN2	201485_s_at	204851_s_at
								202546_at	VAMP8	202546_at	205006_s_at		201498_at	USP7	201498_at	204875_s_at
								202553_s_at	SYF2	202553_s_at	205024_s_at		201527_at	ATP6V1F	201527_at	204886_at
								202565_s_at	SVIL	202565_s_at	205034_at		201535_at	UBL3	201535_at	204887_s_at
								202566_s_at	SVIL	202566_s_at	205046_at		201540_at	FHL1	201540_at	204962_s_at
								202636_at	RNF103	202636_at	205088_at		201561_s_at	CLSTN1	201561_s_at	204972_at
								202824_s_at	ELOC	202824_s_at	205190_at		201563_at	SORD	201563_at	205024_s_at
								202836_s_at	TXNL4A	202836_s_at	205195_at		201576_s_at	GLB1	201576_s_at	205034_at
								202854_at	HPRT1	202854_at	205196_s_at		201577_at	NME1-NME2	201577_at	205046_at
								202941_at	NDUFV2	202941_at	205282_at		201621_at	NBL1	201621_at	205139_s_at
								203300_x_at	AP1S2	203300_x_at	205362_s_at		201650_at	KRT19	201650_at	205190_at
								203373_at	SOCS2	203373_at	205394_at		201664_at	SMC4	201664_at	205195_at
								203396_at	PSMA4	203396_at	205433_at		201672_s_at	USP14	201672_s_at	205203_at
								203534_at	LSM1	203534_at	205497_at		201690_s_at	TPD52	201690_s_at	205239_at
								203538_at	CAMLG	203538_at	205498_at		201740_at	NDUFS3	201740_at	205246_at
								203657_s_at	CTSF	203657_s_at	205518_s_at		201745_at	TWF1	201745_at	205282_at
								203661_s_at	TMOD1	203661_s_at	205541_s_at		201760_s_at	WSB2	201760_s_at	205297_s_at
								203662_s_at	TMOD1	203662_s_at	205613_at		201792_at	AEBP1	201792_at	205309_at
								203685_at	BCL2	203685_at	205733_at		201810_s_at	SH3BP5	201810_s_at	205393_s_at
								203780_at	MPZL2	203780_at	205780_at		201839_s_at	EPCAM	201839_s_at	205394_at
								203786_s_at	TPD52L1	203786_s_at	205942_s_at		201842_s_at	EFEMP1	201842_s_at	205403_at
								203917_at	CXADR	203917_at	206073_at		201864_at	GDI1	201864_at	205428_s_at
								204004_at	PAWR	204004_at	206088_at		201894_s_at	SSR1	201894_s_at	205433_at
								204028_s_at	RABGAP1	204028_s_at	206142_at		201899_s_at	UBE2A	201899_s_at	205498_at
								204168_at	MGST2	204168_at	206303_s_at		201900_s_at	AKR1A1	201900_s_at	205518_s_at
								204170_s_at	CKS2	204170_s_at	206364_at		201954_at	ARPC1B	201954_at	205611_at
								204326_x_at	MT1X	204326_x_at	206632_s_at		201957_at	PPP1R12B	201957_at	205663_at
								204517_at	PPIC	204517_at	206659_at		202001_s_at	NDUFA6	202001_s_at	205688_at
								204686_at	IRS1	204686_at	206702_at		202004_x_at	SDHC	202004_x_at	205699_at
								204793_at	GPRASP1	204793_at	206722_s_at		202041_s_at	FIBP	202041_s_at	205733_at
								205022_s_at	FOXN3	205022_s_at	206954_at		202085_at	TJP2	202085_at	205759_s_at
								205081_at	CRIP1	205081_at	207154_at		202087_s_at	CTSL	202087_s_at	205767_at
								205483_s_at	ISG15	205483_s_at	207165_at		202096_s_at	TSPO	202096_s_at	205768_s_at
								205522_at	None	205522_at	207357_s_at		202121_s_at	CHMP2A	202121_s_at	205769_at
								206012_at	LEFTY2	206012_at	207474_at		202123_s_at	ABL1	202123_s_at	205780_at
								206015_s_at	FOXJ3	206015_s_at	207757_at		202154_x_at	TUBB2A	202154_x_at	205782_at
								206059_at	ZNF91	206059_at	207828_s_at		202172_at	VEZF1	202172_at	205794_s_at
								206067_s_at	WT1	206067_s_at	207837_at		202177_at	GAS6	202177_at	205816_at
								206461_x_at	MT1H	206461_x_at	208079_s_at		202207_at	ARL4C	202207_at	205972_at
								206551_x_at	KLHL24	206551_x_at	208102_s_at		202227_s_at	BRD8	202227_s_at	206023_at
								206874_s_at	SLK	206874_s_at	208103_s_at		202259_s_at	N4BP2L2	202259_s_at	206027_at
								207016_s_at	ALDH1A2	207016_s_at	208395_s_at		202282_at	HSD17B10	202282_at	206073_at
								207233_s_at	MITF	207233_s_at	208707_at		202309_at	MTHFD1	202309_at	206084_at
								207365_x_at	USP34	207365_x_at	208711_s_at		202334_s_at	UBE2B	202334_s_at	206088_at
								207543_s_at	P4HA1	207543_s_at	209243_s_at		202342_s_at	TRIM2	202342_s_at	206090_s_at
								207730_x_at	None	207730_x_at	209408_at		202386_s_at	MARF1	202386_s_at	206142_at
								207809_s_at	ATP6AP1	207809_s_at	209426_s_at		202395_at	NSF	202395_at	206346_at
								207842_s_at	CASC3	207842_s_at	209464_at		202409_at	IGF2	202409_at	206348_s_at
								208308_s_at	GPI	208308_s_at	209626_s_at		202428_x_at	DBI	202428_x_at	206364_at
								208581_x_at	MT1X	208581_x_at	209627_s_at		202432_at	PPP3CB	202432_at	206512_at
								208614_s_at	FLNB	208614_s_at	209639_s_at		202436_s_at	CYP1B1	202436_s_at	206558_at
								208623_s_at	EZR	208623_s_at	209709_s_at		202440_s_at	DENND2B	202440_s_at	206625_at
								208671_at	SERINC1	208671_at	209714_s_at		202447_at	DECR1	202447_at	206632_s_at
								208689_s_at	RPN2	208689_s_at	209981_at		202450_s_at	CTSK	202450_s_at	206661_at
								208716_s_at	TMCO1	208716_s_at	209983_s_at		202466_at	TENT4A	202466_at	206669_at
								208723_at	USP11	208723_at	210052_s_at		202484_s_at	MBD2	202484_s_at	206670_s_at
								208799_at	PSMB5	208799_at	210073_at		202540_s_at	HMGCR	202540_s_at	206671_at
								208910_s_at	C1QBP	208910_s_at	210268_at		202546_at	VAMP8	202546_at	206721_at
								209008_x_at	KRT8	209008_x_at	210385_s_at		202565_s_at	SVIL	202565_s_at	206767_at
								209224_s_at	NDUFA2	209224_s_at	210476_s_at		202566_s_at	SVIL	202566_s_at	206784_at
								209242_at	PEG3	209242_at	210486_at		202589_at	TYMS	202589_at	206791_s_at
								209318_x_at	PLAGL1	209318_x_at	210559_s_at		202636_at	RNF103	202636_at	206954_at
								209332_s_at	MAX	209332_s_at	210571_s_at		202678_at	GTF2A2	202678_at	207034_s_at
								209348_s_at	MAF	209348_s_at	210608_s_at		202690_s_at	SNRPD1	202690_s_at	207057_at
								209389_x_at	DBI	209389_x_at	210653_s_at		202704_at	TOB1	202704_at	207068_at
								209392_at	ENPP2	209392_at	210675_s_at		202732_at	PKIG	202732_at	207165_at
								209481_at	SNRK	209481_at	210821_x_at		202743_at	PIK3R3	202743_at	207223_s_at
								209550_at	NDN	209550_at	210867_at		202748_at	GBP2	202748_at	207255_at
								210042_s_at	CTSZ	210042_s_at	210880_s_at		202824_s_at	ELOC	202824_s_at	207263_x_at
								210145_at	PLA2G4A	210145_at	210882_s_at		202836_s_at	TXNL4A	202836_s_at	207287_at
								210372_s_at	TPD52L1	210372_s_at	211592_s_at		202854_at	HPRT1	202854_at	207357_s_at
								210715_s_at	SPINT2	210715_s_at	211598_x_at		202887_s_at	DDIT4	202887_s_at	207572_at
								210839_s_at	ENPP2	210839_s_at	211695_x_at		202910_s_at	ADGRE5	202910_s_at	207623_at
								211070_x_at	DBI	211070_x_at	211776_s_at		202941_at	NDUFV2	202941_at	207717_s_at
								211456_x_at	MT1H	211456_x_at	212020_s_at		203024_s_at	C5orf15	203024_s_at	207728_at
								211733_x_at	SCP2	211733_x_at	212021_s_at		203041_s_at	LAMP2	203041_s_at	207757_at
								211762_s_at	KPNA2	211762_s_at	212022_s_at		203166_at	CFDP1	203166_at	207758_at
								211998_at	H3-3B	211998_at	212023_s_at		203184_at	FBN2	203184_at	207766_at
								212017_at	FAM168B	212017_at	212315_s_at		203216_s_at	MYO6	203216_s_at	207799_x_at
								212038_s_at	VDAC1	212038_s_at	212527_at		203232_s_at	ATXN1	203232_s_at	207837_at
								212129_at	NIPA2	212129_at	212529_at		203259_s_at	HDDC2	203259_s_at	207850_at
								212143_s_at	IGFBP3	212143_s_at	212563_at		203300_x_at	AP1S2	203300_x_at	207895_at
								212153_at	POGZ	212153_at	212801_at		203301_s_at	DMTF1	203301_s_at	208025_s_at
								212163_at	KIDINS220	212163_at	212843_at		203373_at	SOCS2	203373_at	208079_s_at
								212179_at	PNISR	212179_at	212902_at		203404_at	ARMCX2	203404_at	208102_s_at
								212222_at	PSME4	212222_at	212949_at		203420_at	FAM8A1	203420_at	208103_s_at
								212232_at	FNBP4	212232_at	213096_at		203430_at	HEBP2	203430_at	208107_s_at
								212296_at	PSMD14	212296_at	213202_at		203534_at	LSM1	203534_at	208138_at
								212345_s_at	CREB3L2	212345_s_at	213381_at		203657_s_at	CTSF	203657_s_at	208156_x_at
								212350_at	TBC1D1	212350_at	213412_at		203661_s_at	TMOD1	203661_s_at	208199_s_at
								212449_s_at	LYPLA1	212449_s_at	213416_at		203662_s_at	TMOD1	203662_s_at	208205_at
								212534_at	ZNF24	212534_at	213493_at		203666_at	CXCL12	203666_at	208323_s_at
								212653_s_at	EHBP1	212653_s_at	213506_at		203685_at	BCL2	203685_at	208396_s_at
								212692_s_at	LRBA	212692_s_at	213681_at		203688_at	PKD2	203688_at	208492_at
								212813_at	JAM3	212813_at	213714_at		203780_at	MPZL2	203780_at	208504_x_at
								212859_x_at	MT1E	212859_x_at	213776_at		203786_s_at	TPD52L1	203786_s_at	208516_at
								212914_at	CBX7	212914_at	213854_at		203825_at	BRD3	203825_at	208523_x_at
								212915_at	PDZRN3	212915_at	213936_x_at		203917_at	CXADR	203917_at	208558_at
								212922_s_at	SMYD2	212922_s_at	213946_s_at		204004_at	PAWR	204004_at	208561_at
								212982_at	ZDHHC17	212982_at	214078_at		204009_s_at	KRAS	204009_s_at	208790_s_at
								213075_at	OLFML2A	213075_at	214082_at		204041_at	MAOB	204041_at	209133_s_at
								213153_at	SETD1B	213153_at	214205_x_at		204051_s_at	SFRP4	204051_s_at	209243_s_at
								213364_s_at	SNX1	213364_s_at	214264_s_at		204112_s_at	HNMT	204112_s_at	209426_s_at
								213400_s_at	TBL1X	213400_s_at	214384_s_at		204131_s_at	FOXO3	204131_s_at	209464_at
								213476_x_at	TUBB4A	213476_x_at	214607_at		204142_at	ENOSF1	204142_at	209470_s_at
								213568_at	OSR2	213568_at	214697_s_at		204168_at	MGST2	204168_at	209569_x_at
								213693_s_at	MUC1	213693_s_at	214710_s_at		204170_s_at	CKS2	204170_s_at	209599_s_at
								213939_s_at	RUFY3	213939_s_at	214745_at		204295_at	SURF1	204295_at	209612_s_at
								214214_s_at	C1QBP	214214_s_at	214915_at		204326_x_at	MT1X	204326_x_at	209613_s_at
								214501_s_at	MACROH2A1	214501_s_at	214918_at		204415_at	IFI6	204415_at	209615_s_at
								214715_x_at	ZNF160	214715_x_at	215044_s_at		204464_s_at	EDNRA	204464_s_at	209626_s_at
								214753_at	N4BP2L2	214753_at	215140_at		204517_at	PPIC	204517_at	209627_s_at
								215179_x_at	PGF	215179_x_at	215162_at		204616_at	UCHL3	204616_at	209631_s_at
								215380_s_at	GGCT	215380_s_at	215232_at		204640_s_at	SPOP	204640_s_at	209639_s_at
								215438_x_at	GSPT1	215438_x_at	215255_at		204686_at	IRS1	204686_at	209642_at
								215600_x_at	None	215600_x_at	215358_x_at		204688_at	SGCE	204688_at	209683_at
								216199_s_at	MAP3K4	216199_s_at	215375_x_at		204710_s_at	WIPI2	204710_s_at	209709_s_at
								216215_s_at	RBFOX2	216215_s_at	215462_at		204719_at	ABCA8	204719_at	209714_s_at
								216221_s_at	PUM2	216221_s_at	215471_s_at		204745_x_at	MT1G	204745_x_at	209763_at
								216858_x_at	None	216858_x_at	215474_at		204793_at	GPRASP1	204793_at	209904_at
								217165_x_at	MT1F	217165_x_at	215501_s_at		204916_at	RAMP1	204916_at	209921_at
								217294_s_at	ENO1	217294_s_at	215513_at		205022_s_at	FOXN3	205022_s_at	209924_at
								217356_s_at	PGK1	217356_s_at	215521_at		205081_at	CRIP1	205081_at	209925_at
								217734_s_at	WDR6	217734_s_at	215555_at		205133_s_at	HSPE1	205133_s_at	209949_at
								217758_s_at	TM9SF3	217758_s_at	215592_at		205335_s_at	SRP19	205335_s_at	209983_s_at
								217761_at	ADI1	217761_at	215630_at		205483_s_at	ISG15	205483_s_at	209993_at
								217795_s_at	TMEM43	217795_s_at	215683_at		205522_at	None	205522_at	209994_s_at
								217832_at	SYNCRIP	217832_at	215766_at		206012_at	LEFTY2	206012_at	210007_s_at
								217833_at	SYNCRIP	217833_at	215791_at		206015_s_at	FOXJ3	206015_s_at	210021_s_at
								217906_at	KLHDC2	217906_at	215811_at		206052_s_at	SLBP	206052_s_at	210048_at
								217938_s_at	KCMF1	217938_s_at	215883_at		206059_at	ZNF91	206059_at	210050_at
								217969_at	VPS51	217969_at	215900_at		206067_s_at	WT1	206067_s_at	210052_s_at
								218003_s_at	FKBP3	218003_s_at	216081_at		206093_x_at	TNXB	206093_x_at	210058_at
								218160_at	NDUFA8	218160_at	216114_at		206245_s_at	IVNS1ABP	206245_s_at	210064_s_at
								218263_s_at	ZBED5	218263_s_at	216229_x_at		206453_s_at	NDRG2	206453_s_at	210073_at
								218312_s_at	ZSCAN18	218312_s_at	216330_s_at		206461_x_at	MT1H	206461_x_at	210161_at
								218320_s_at	NDUFB11	218320_s_at	216472_at		206481_s_at	LDB2	206481_s_at	210162_s_at
								218435_at	DNAJC15	218435_at	216614_at		206638_at	HTR2B	206638_at	210170_at
								218528_s_at	RNF38	218528_s_at	216628_at		206874_s_at	SLK	206874_s_at	210187_at
								218641_at	ZFTA	218641_at	216638_s_at		207016_s_at	ALDH1A2	207016_s_at	210237_at
								218648_at	CRTC3	218648_at	216905_s_at		207191_s_at	ISLR	207191_s_at	210253_at
								218694_at	ARMCX1	218694_at	217506_at		207233_s_at	MITF	207233_s_at	210268_at
								218966_at	MYO5C	218966_at	217536_x_at		207332_s_at	TFRC	207332_s_at	210301_at
								219791_s_at	HAND2-AS1	219791_s_at	217631_at		207365_x_at	USP34	207365_x_at	210334_x_at
								220046_s_at	CCNL1	220046_s_at	217659_at		207480_s_at	MEIS2	207480_s_at	210365_at
								220272_at	BNC2	220272_at	218039_at		207543_s_at	P4HA1	207543_s_at	210379_s_at
								220319_s_at	MYLIP	220319_s_at	218073_s_at		207730_x_at	None	207730_x_at	210405_x_at
								220948_s_at	ATP1A1	220948_s_at	218275_at		207809_s_at	ATP6AP1	207809_s_at	210476_s_at
								220966_x_at	ARPC5L	220966_x_at	218355_at		207842_s_at	CASC3	207842_s_at	210486_at
								221506_s_at	TNPO2	221506_s_at	218362_s_at		207843_x_at	CYB5A	207843_x_at	210559_s_at
								46256_at	SPSB3	46256_at	218542_at		207847_s_at	MUC1	207847_s_at	210571_s_at
								1316_at	THRA		218585_s_at		207922_s_at	MAEA	207922_s_at	210608_s_at
								200831_s_at	SCD		218662_s_at		208030_s_at	ADD1	208030_s_at	210653_s_at
								201291_s_at	TOP2A		218663_at		208131_s_at	PTGIS	208131_s_at	210675_s_at
								201292_at	TOP2A		218700_s_at		208308_s_at	GPI	208308_s_at	210714_at
								201467_s_at	NQO1		218726_at		208581_x_at	MT1X	208581_x_at	210813_s_at
								202095_s_at	BIRC5		218739_at		208610_s_at	SRRM2	208610_s_at	210821_x_at
								202206_at	ARL4C		218755_at		208614_s_at	FLNB	208614_s_at	210867_at
								202580_x_at	FOXM1		218883_s_at		208623_s_at	EZR	208623_s_at	210868_s_at
								202652_at	APBB1		218981_at		208650_s_at	CD24P4	208650_s_at	210870_s_at
								202705_at	CCNB2		219113_x_at		208651_x_at	CD24P4	208651_x_at	210880_s_at
								202712_s_at	CKMT1A		219127_at		208654_s_at	CD164	208654_s_at	210881_s_at
								202819_s_at	ELOA		219148_at		208689_s_at	RPN2	208689_s_at	210882_s_at
								202870_s_at	CDC20		219181_at		208690_s_at	PDLIM1	208690_s_at	210883_x_at
								203141_s_at	AP3B1		219211_at		208696_at	CCT5	208696_at	210904_s_at
								203145_at	SPAG5		219360_s_at		208723_at	USP11	208723_at	210956_at
								203214_x_at	CDK1		219416_at		208734_x_at	RAB2A	208734_x_at	210990_s_at
								203276_at	LMNB1		219494_at		208761_s_at	SUMO1	208761_s_at	211105_s_at
								203328_x_at	IDE		219510_at		208767_s_at	LAPTM4B	208767_s_at	211130_x_at
								203358_s_at	EZH2		219544_at		208799_at	PSMB5	208799_at	211162_x_at
								203362_s_at	MAD2L1		219545_at		208827_at	PSMB6	208827_at	211279_at
								203379_at	RPS6KA1		219551_at		208872_s_at	REEP5	208872_s_at	211372_s_at
								203418_at	CCNA2		219555_s_at		208895_s_at	DDX18	208895_s_at	211374_x_at
								203672_x_at	TPMT		219573_at		208910_s_at	C1QBP	208910_s_at	211701_s_at
								203755_at	BUB1B		219617_at		208922_s_at	NXF1	208922_s_at	211708_s_at
								203764_at	DLGAP5		219665_at		208959_s_at	ERP44	208959_s_at	211776_s_at
								203779_s_at	MPZL2		219685_at		208998_at	UCP2	208998_at	211867_s_at
								203806_s_at	FANCA		219699_at		209008_x_at	KRT8	209008_x_at	211879_x_at
								203968_s_at	CDC6		219725_at		209025_s_at	SYNCRIP	209025_s_at	211899_s_at
								204033_at	TRIP13		219785_s_at		209042_s_at	UBE2G2	209042_s_at	212020_s_at
								204077_x_at	ENTPD4		219787_s_at		209068_at	HNRNPDL	209068_at	212021_s_at
								204092_s_at	AURKA		219836_at		209102_s_at	HBP1	209102_s_at	212022_s_at
								204126_s_at	CDC45		219855_at		209121_x_at	NR2F2	209121_x_at	212023_s_at
								204134_at	PDE2A		219902_at		209124_at	MYD88	209124_at	212172_at
								204146_at	RAD51AP1		219918_s_at		209141_at	UBE2G1	209141_at	212415_at
								204154_at	CDO1		219978_s_at		209200_at	MEF2C	209200_at	212527_at
								204162_at	NDC80		219990_at		209230_s_at	NUPR1	209230_s_at	212801_at
								204240_s_at	SMC2		220038_at		209242_at	PEG3	209242_at	212843_at
								204318_s_at	GTSE1		220144_s_at		209288_s_at	CDC42EP3	209288_s_at	212949_at
								204343_at	ABCA3		220150_s_at		209295_at	TNFRSF10B	209295_at	213096_at
								204407_at	TTF2		220161_s_at		209318_x_at	PLAGL1	209318_x_at	213183_s_at
								204422_s_at	FGF2		220215_at		209329_x_at	HIGD2A	209329_x_at	213317_at
								204444_at	KIF11		220416_at		209332_s_at	MAX	209332_s_at	213332_at
								204493_at	BID		220480_at		209335_at	DCN	209335_at	213339_at
								204580_at	MMP12		220483_s_at		209337_at	PSIP1	209337_at	213381_at
								204641_at	NEK2		220484_at		209340_at	UAP1	209340_at	213401_s_at
								204649_at	TROAP		220638_s_at		209348_s_at	MAF	209348_s_at	213412_at
								204653_at	TFAP2A		220651_s_at		209366_x_at	CYB5A	209366_x_at	213416_at
								204695_at	CDC25A		220711_at		209389_x_at	DBI	209389_x_at	213433_at
								204702_s_at	NFE2L3		220779_at		209392_at	ENPP2	209392_at	213438_at
								204738_s_at	None		220898_at		209476_at	TMX1	209476_at	213456_at
								204768_s_at	FEN1		220923_s_at		209478_at	CENPX	209478_at	213461_at
								204802_at	RRAD		221234_s_at		209481_at	SNRK	209481_at	213493_at
								204803_s_at	RRAD		221272_s_at		209485_s_at	OSBPL1A	209485_s_at	213506_at
								204811_s_at	CACNA2D2		221413_at		209487_at	RBPMS	209487_at	213599_at
								204817_at	ESPL1		221436_s_at		209510_at	RNF139	209510_at	213615_at
								204822_at	TTK		221520_s_at		209550_at	NDN	209550_at	213714_at
								204824_at	ENDOG		221591_s_at		209596_at	MXRA5	209596_at	213744_at
								204825_at	MELK		221885_at		209623_at	MCCC2	209623_at	213745_at
								204845_s_at	ENPEP		221901_at		209651_at	TGFB1I1	209651_at	213854_at
								204850_s_at	DCX		221959_at		209687_at	CXCL12	209687_at	213908_at
								204851_s_at	DCX		222054_at		210042_s_at	CTSZ	210042_s_at	213912_at
								204962_s_at	CENPA		222141_at		210046_s_at	IDH2	210046_s_at	213933_at
								205005_s_at	NMT2		222161_at		210105_s_at	FYN	210105_s_at	213936_x_at
								205006_s_at	NMT2		222193_at		210131_x_at	None	210131_x_at	213946_s_at
								205024_s_at	RAD51		222339_x_at		210145_at	PLA2G4A	210145_at	213960_at
								205034_at	CCNE2		222378_at		210346_s_at	CLK4	210346_s_at	213974_at
								205046_at	CENPE		37226_at		210372_s_at	TPD52L1	210372_s_at	213992_at
								205088_at	MAMLD1		52837_at		210438_x_at	RO60	210438_x_at	214053_at
								205190_at	PLS1		58308_at		210588_x_at	HNRNPH3	210588_x_at	214058_at
								205195_at	AP1S1		58916_at		210715_s_at	SPINT2	210715_s_at	214063_s_at
								205196_s_at	AP1S1				210839_s_at	ENPP2	210839_s_at	214071_at
								205282_at	LRP8				210962_s_at	AKAP9	210962_s_at	214078_at
								205362_s_at	PFDN4				211048_s_at	PDIA4	211048_s_at	214157_at
								205394_at	CHEK1				211070_x_at	DBI	211070_x_at	214192_at
								205433_at	BCHE				211075_s_at	CD47	211075_s_at	214294_at
								205497_at	ZNF175				211456_x_at	MT1H	211456_x_at	214303_x_at
								205498_at	GHR				211474_s_at	SERPINB6	211474_s_at	214307_at
								205518_s_at	CMAHP				211733_x_at	SCP2	211733_x_at	214320_x_at
								205541_s_at	GSPT2				211759_x_at	TBCB	211759_x_at	214358_at
								205613_at	SYT17				211762_s_at	KPNA2	211762_s_at	214472_at
								205733_at	BLM				211998_at	H3-3B	211998_at	214522_x_at
								205780_at	BIK				212017_at	FAM168B	212017_at	214605_x_at
								205942_s_at	ACSM3				212038_s_at	VDAC1	212038_s_at	214607_at
								206073_at	COLQ				212115_at	JPT2	212115_at	214697_s_at
								206088_at	None				212129_at	NIPA2	212129_at	214745_at
								206142_at	ZNF135				212143_s_at	IGFBP3	212143_s_at	214821_at
								206303_s_at	NUDT4				212148_at	PBX1	212148_at	214915_at
								206364_at	KIF14				212153_at	POGZ	212153_at	214918_at
								206632_s_at	APOBEC3B				212160_at	XPOT	212160_at	214951_at
								206659_at	None				212163_at	KIDINS220	212163_at	214996_at
								206702_at	TEK				212199_at	MRFAP1L1	212199_at	215033_at
								206722_s_at	LPAR2				212222_at	PSME4	212222_at	215058_at
								206954_at	WT1-AS				212232_at	FNBP4	212232_at	215069_at
								207154_at	DIO3				212288_at	FNBP1	212288_at	215139_at
								207165_at	HMMR				212296_at	PSMD14	212296_at	215162_at
								207357_s_at	GALNT10				212299_at	NEK9	212299_at	215232_at
								207474_at	SNRK				212314_at	SEL1L3	212314_at	215255_at
								207757_at	ZFP2				212345_s_at	CREB3L2	212345_s_at	215285_s_at
								207828_s_at	CENPF				212350_at	TBC1D1	212350_at	215316_at
								207837_at	RBPMS				212353_at	SULF1	212353_at	215367_at
								208079_s_at	AURKA				212354_at	SULF1	212354_at	215369_at
								208102_s_at	PSD				212449_s_at	LYPLA1	212449_s_at	215371_at
								208103_s_at	ANP32E				212534_at	ZNF24	212534_at	215471_s_at
								208395_s_at	URB1				212535_at	MEF2A	212535_at	215474_at
								208707_at	EIF5				212539_at	CHD1L	212539_at	215501_s_at
								208711_s_at	CCND1				212542_s_at	PHIP	212542_s_at	215521_at
								209243_s_at	PEG3				212549_at	STAT5B	212549_at	215540_at
								209408_at	KIF2C				212653_s_at	EHBP1	212653_s_at	215554_at
								209426_s_at	AMACR				212675_s_at	CEP68	212675_s_at	215569_at
								209464_at	AURKB				212692_s_at	LRBA	212692_s_at	215578_at
								209626_s_at	OSBPL3				212764_at	ZEB1	212764_at	215579_at
								209627_s_at	OSBPL3				212765_at	CAMSAP2	212765_at	215592_at
								209639_s_at	RGS12				212812_at	SERINC5	212812_at	215615_x_at
								209709_s_at	HMMR				212813_at	JAM3	212813_at	215630_at
								209714_s_at	CDKN3				212859_x_at	MT1E	212859_x_at	215636_at
								209981_at	CSDC2				212914_at	CBX7	212914_at	215654_at
								209983_s_at	NRXN2				212915_at	PDZRN3	212915_at	215826_x_at
								210052_s_at	TPX2				212922_s_at	SMYD2	212922_s_at	215883_at
								210073_at	ST8SIA1				212953_x_at	CALR	212953_x_at	215900_at
								210268_at	NFX1				212982_at	ZDHHC17	212982_at	215933_s_at
								210385_s_at	ERAP1				213005_s_at	KANK1	213005_s_at	216063_at
								210476_s_at	PRLR				213075_at	OLFML2A	213075_at	216130_at
								210486_at	ANKMY1				213153_at	SETD1B	213153_at	216388_s_at
								210559_s_at	CDK1				213222_at	PLCB1	213222_at	216472_at
								210571_s_at	CMAHP				213243_at	VPS13B	213243_at	216521_s_at
								210608_s_at	FUT2				213348_at	CDKN1C	213348_at	216548_x_at
								210653_s_at	BCKDHB				213364_s_at	SNX1	213364_s_at	216568_x_at
								210675_s_at	PTPRR				213400_s_at	TBL1X	213400_s_at	216609_at
								210821_x_at	CENPA				213422_s_at	MXRA8	213422_s_at	216611_s_at
								210867_at	CNOT4				213451_x_at	TNXB	213451_x_at	216628_at
								210880_s_at	EFS				213476_x_at	TUBB4A	213476_x_at	216638_s_at
								210882_s_at	TRO				213488_at	SNED1	213488_at	216749_at
								211592_s_at	CACNA1C				213568_at	OSR2	213568_at	216783_at
								211598_x_at	VIPR2				213629_x_at	MT1F	213629_x_at	216831_s_at
								211695_x_at	MUC1				213645_at	ENOSF1	213645_at	216899_s_at
								211776_s_at	EPB41L3				213649_at	SRSF7	213649_at	216905_s_at
								212020_s_at	MKI67				213693_s_at	MUC1	213693_s_at	216924_s_at
								212021_s_at	MKI67				213694_at	RSBN1	213694_at	216953_s_at
								212022_s_at	MKI67				213707_s_at	DLX5	213707_s_at	217042_at
								212023_s_at	MKI67				213720_s_at	SMARCA4	213720_s_at	217197_x_at
								212315_s_at	NUP210				213844_at	HOXA5	213844_at	217220_at
								212527_at	DESI1				214035_x_at	NPIPB3	214035_x_at	217293_at
								212529_at	LSM12				214093_s_at	FUBP1	214093_s_at	217341_at
								212563_at	BOP1				214096_s_at	SHMT2	214096_s_at	217506_at
								212801_at	CIT				214179_s_at	NFE2L1	214179_s_at	217540_at
								212843_at	NCAM1				214214_s_at	C1QBP	214214_s_at	217642_at
								212902_at	SEC24A				214501_s_at	MACROH2A1	214501_s_at	217664_at
								212949_at	NCAPH				214686_at	ZNF266	214686_at	217998_at
								213096_at	TMCC2				214715_x_at	ZNF160	214715_x_at	217999_s_at
								213202_at	SETD1A				214724_at	DIXDC1	214724_at	218073_s_at
								213381_at	VSTM4				214736_s_at	ADD1	214736_s_at	218077_s_at
								213412_at	TJP3				214753_at	N4BP2L2	214753_at	218275_at
								213416_at	ITGA4				215071_s_at	H2AC6	215071_s_at	218355_at
								213493_at	SNED1				215179_x_at	PGF	215179_x_at	218365_s_at
								213506_at	F2RL1				215380_s_at	GGCT	215380_s_at	218542_at
								213681_at	ZFTRAF1				215438_x_at	GSPT1	215438_x_at	218585_s_at
								213714_at	CACNB2				215588_x_at	None	215588_x_at	218662_s_at
								213776_at	ZNNT1				215600_x_at	None	215600_x_at	218663_at
								213854_at	SYNGR1				215604_x_at	None	215604_x_at	218692_at
								213936_x_at	SFTPB				215726_s_at	CYB5A	215726_s_at	218700_s_at
								213946_s_at	OBSL1				216215_s_at	RBFOX2	216215_s_at	218726_at
								214078_at	None				216640_s_at	PDIA6	216640_s_at	218730_s_at
								214082_at	CA5B				216858_x_at	None	216858_x_at	218739_at
								214205_x_at	GLRX3				217165_x_at	MT1F	217165_x_at	218755_at
								214264_s_at	EFCAB11				217294_s_at	ENO1	217294_s_at	218808_at
								214384_s_at	DCTN2				217356_s_at	PGK1	217356_s_at	218883_s_at
								214607_at	PAK3				217617_at	None	217617_at	218884_s_at
								214697_s_at	PTBP3				217679_x_at	None	217679_x_at	218892_at
								214710_s_at	CCNB1				217734_s_at	WDR6	217734_s_at	218913_s_at
								214745_at	PLCH1				217736_s_at	EIF2AK1	217736_s_at	219026_s_at
								214915_at	ZNF362				217743_s_at	TMEM30A	217743_s_at	219127_at
								214918_at	HNRNPM				217744_s_at	PERP	217744_s_at	219148_at
								215044_s_at	STAM2				217746_s_at	PDCD6IP	217746_s_at	219323_s_at
								215140_at	None				217751_at	GSTK1	217751_at	219360_s_at
								215162_at	RALGAPA1				217758_s_at	TM9SF3	217758_s_at	219439_at
								215232_at	ARHGAP44				217761_at	ADI1	217761_at	219461_at
								215255_at	None				217766_s_at	TMEM50A	217766_s_at	219476_at
								215358_x_at	ZNF37BP				217832_at	SYNCRIP	217832_at	219510_at
								215375_x_at	None				217833_at	SYNCRIP	217833_at	219532_at
								215462_at	None				217836_s_at	YY1AP1	217836_s_at	219544_at
								215471_s_at	MAP7				217866_at	CPSF7	217866_at	219551_at
								215474_at	None				217885_at	IPO9	217885_at	219577_s_at
								215501_s_at	DUSP10				217901_at	DSG2	217901_at	219578_s_at
								215513_at	HYMAI				217933_s_at	LAP3	217933_s_at	219650_at
								215521_at	PHC3				217938_s_at	KCMF1	217938_s_at	219662_at
								215555_at	None				217954_s_at	PHF3	217954_s_at	219685_at
								215592_at	None				217969_at	VPS51	217969_at	219699_at
								215630_at	None				217989_at	HSD17B11	217989_at	219720_s_at
								215683_at	RBFADN				217995_at	SQOR	217995_at	219725_at
								215766_at	ZNF548				217996_at	PHLDA1	217996_at	219735_s_at
								215791_at	None				218003_s_at	FKBP3	218003_s_at	219768_at
								215811_at	None				218008_at	TMEM248	218008_at	219785_s_at
								215883_at	CTNNA1				218117_at	RBX1	218117_at	219836_at
								215900_at	None				218140_x_at	SRPRB	218140_x_at	219855_at
								216081_at	LAMA4				218160_at	NDUFA8	218160_at	219858_s_at
								216114_at	None				218188_s_at	TIMM13	218188_s_at	219894_at
								216229_x_at	None				218189_s_at	NANS	218189_s_at	219914_at
								216330_s_at	POU6F1				218242_s_at	KMT5B	218242_s_at	219918_s_at
								216472_at	None				218259_at	MRTFB	218259_at	219973_at
								216614_at	None				218263_s_at	ZBED5	218263_s_at	219976_at
								216628_at	None				218312_s_at	ZSCAN18	218312_s_at	219978_s_at
								216638_s_at	PRLR				218320_s_at	NDUFB11	218320_s_at	219990_at
								216905_s_at	ST14				218358_at	CRELD2	218358_at	219995_s_at
								217506_at	LINC00667				218380_at	NLRP1	218380_at	220024_s_at
								217536_x_at	None				218435_at	DNAJC15	218435_at	220028_at
								217631_at	GTPBP4				218518_at	FAM13B	218518_at	220104_at
								217659_at	None				218528_s_at	RNF38	218528_s_at	220133_at
								218039_at	NUSAP1				218563_at	NDUFA3	218563_at	220144_s_at
								218073_s_at	NDC1				218580_x_at	AURKAIP1	218580_x_at	220150_s_at
								218275_at	SLC25A10				218641_at	ZFTA	218641_at	220153_at
								218355_at	KIF4A				218648_at	CRTC3	218648_at	220185_at
								218362_s_at	DIS3				218694_at	ARMCX1	218694_at	220215_at
								218542_at	CEP55				218820_at	C14orf132	218820_at	220374_at
								218585_s_at	DTL				218966_at	MYO5C	218966_at	220396_at
								218662_s_at	NCAPG				219065_s_at	MEMO1	219065_s_at	220416_at
								218663_at	NCAPG				219087_at	ASPN	219087_at	220483_s_at
								218700_s_at	RAB29				219090_at	SLC24A3	219090_at	220484_at
								218726_at	HJURP				219511_s_at	SNCAIP	219511_s_at	220518_at
								218739_at	ABHD5				219682_s_at	TBX3	219682_s_at	220572_at
								218755_at	KIF20A				219791_s_at	HAND2-AS1	219791_s_at	220578_at
								218883_s_at	CENPU				219935_at	ADAMTS5	219935_at	220612_at
								218981_at	SDHAF3				220046_s_at	CCNL1	220046_s_at	220638_s_at
								219113_x_at	HSD17B14				220272_at	BNC2	220272_at	220651_s_at
								219127_at	PRR15L				220319_s_at	MYLIP	220319_s_at	220687_at
								219148_at	PBK				220741_s_at	PPA2	220741_s_at	220711_at
								219181_at	LIPG				220948_s_at	ATP1A1	220948_s_at	220715_at
								219211_at	USP18				220966_x_at	ARPC5L	220966_x_at	220719_at
								219360_s_at	TRPM4				221499_s_at	STX16	221499_s_at	220818_s_at
								219416_at	SCARA3				221506_s_at	TNPO2	221506_s_at	220827_at
								219494_at	RAD54B				221570_s_at	METTL5	221570_s_at	220855_at
								219510_at	POLQ				221741_s_at	YTHDF1	221741_s_at	220892_s_at
								219544_at	BORA				221763_at	JMJD1C	221763_at	220898_at
								219545_at	KCTD14				221768_at	SFPQ	221768_at	220906_at
								219551_at	EAF2				221989_at	RPL10	221989_at	220923_s_at
								219555_s_at	CENPN				222101_s_at	DCHS1	222101_s_at	221042_s_at
								219573_at	CARMIL1				222162_s_at	ADAMTS1	222162_s_at	221194_s_at
								219617_at	CAMKMT				266_s_at	CD24P4	266_s_at	221234_s_at
								219665_at	NUDT18				32259_at	EZH1	32259_at	221240_s_at
								219685_at	TMEM35A				37005_at	NBL1	37005_at	221272_s_at
								219699_at	LGI2				40225_at	GAK	40225_at	221288_at
								219725_at	TREM2				40446_at	PHF1	40446_at	221413_at
								219785_s_at	C16orf95				46256_at	SPSB3	46256_at	221436_s_at
								219787_s_at	ECT2				56256_at	SIDT2	56256_at	221520_s_at
								219836_at	ZBED2				201291_s_at	TOP2A		221591_s_at
								219855_at	NUDT11				201292_at	TOP2A		221626_at
								219902_at	BHMT2				201372_s_at	CUL3		221648_s_at
								219918_s_at	ASPM				201467_s_at	NQO1		221753_at
								219978_s_at	NUSAP1				201557_at	VAMP2		221901_at
								219990_at	E2F8				201562_s_at	SORD		221908_at
								220038_at	SGK3				202094_at	BIRC5		221946_at
								220144_s_at	ANKEF1				202095_s_at	BIRC5		221959_at
								220150_s_at	FAM184A				202195_s_at	TMED5		222037_at
								220161_s_at	EPB41L4B				202206_at	ARL4C		222054_at
								220215_at	ZNF669				202410_x_at	INS-IGF2		222141_at
								220416_at	ATP8B4				202580_x_at	FOXM1		222161_at
								220480_at	HAND2				202652_at	APBB1		222184_at
								220483_s_at	RNF19A				202695_s_at	STK17A		222208_s_at
								220484_at	MCOLN3				202712_s_at	CKMT1A		222225_at
								220638_s_at	CBLC				203214_x_at	CDK1		222337_at
								220651_s_at	MCM10				203276_at	LMNB1		222378_at
								220711_at	MAML1				203362_s_at	MAD2L1		32128_at
								220779_at	PADI3				203418_at	CCNA2		37201_at
								220898_at	None				203641_s_at	COBLL1		52255_s_at
								220923_s_at	PNMA3				203672_x_at	TPMT		52837_at
								221234_s_at	BACH2				203736_s_at	PPFIBP1		58916_at
								221272_s_at	C1orf21				203755_at	BUB1B		AFFX-HUMISGF3A/M97935_MB_at
								221413_at	KCNAB3				203764_at	DLGAP5
								221436_s_at	CDCA3				203779_s_at	MPZL2
								221520_s_at	CDCA8				203805_s_at	FANCA
								221591_s_at	PIMREG				203806_s_at	FANCA
								221885_at	DENND2A				203861_s_at	ACTN2
								221901_at	SHISAL1				203968_s_at	CDC6
								221959_at	FAM110B				203969_at	VDAC1P8
								222054_at	PPIEL				204033_at	TRIP13
								222141_at	None				204077_x_at	ENTPD4
								222161_at	NAALAD2				204092_s_at	AURKA
								222193_at	LDAH				204126_s_at	CDC45
								222339_x_at	None				204134_at	PDE2A
								222378_at	None				204154_at	CDO1
								37226_at	BNIP1				204162_at	NDC80
								52837_at	SHISAL1				204240_s_at	SMC2
								58308_at	TRIM62				204318_s_at	GTSE1
								58916_at	KCTD14				204407_at	TTF2
													204421_s_at	FGF2
													204422_s_at	FGF2
													204437_s_at	FOLR1
													204444_at	KIF11
													204541_at	SEC14L2
													204549_at	IKBKE
													204558_at	RAD54L
													204580_at	MMP12
													204641_at	NEK2
													204649_at	TROAP
													204695_at	CDC25A
													204702_s_at	NFE2L3
													204709_s_at	KIF23
													204717_s_at	SLC29A2
													204738_s_at	None
													204751_x_at	DSC2
													204783_at	MLF1
													204802_at	RRAD
													204803_s_at	RRAD
													204817_at	ESPL1
													204822_at	TTK
													204850_s_at	DCX
													204851_s_at	DCX
													204875_s_at	GMDS
													204886_at	PLK4
													204887_s_at	PLK4
													204962_s_at	CENPA
													204972_at	OAS2
													205024_s_at	RAD51
													205034_at	CCNE2
													205046_at	CENPE
													205139_s_at	UST
													205190_at	PLS1
													205195_at	AP1S1
													205203_at	PLD1
													205239_at	AREG
													205246_at	PEX13
													205282_at	LRP8
													205297_s_at	CD79B
													205309_at	SMPDL3B
													205393_s_at	CHEK1
													205394_at	CHEK1
													205403_at	IL1R2
													205428_s_at	CALB2
													205433_at	BCHE
													205498_at	GHR
													205518_s_at	CMAHP
													205611_at	TNFSF13
													205663_at	PCBP3
													205688_at	TFAP4
													205699_at	MAP2K6
													205733_at	BLM
													205759_s_at	SULT2B1
													205767_at	EREG
													205768_s_at	SLC27A2
													205769_at	SLC27A2
													205780_at	BIK
													205782_at	FGF7
													205794_s_at	NOVA1
													205816_at	ITGB8
													205972_at	SLC38A3
													206023_at	NMU
													206027_at	S100A3
													206073_at	COLQ
													206084_at	PTPRR
													206088_at	None
													206090_s_at	DISC1
													206142_at	ZNF135
													206346_at	PRLR
													206348_s_at	PDK3
													206364_at	KIF14
													206512_at	SRP19
													206558_at	SIM2
													206625_at	PRPH2
													206632_s_at	APOBEC3B
													206661_at	DBF4B
													206669_at	GAD1
													206670_s_at	GAD1
													206671_at	SAG
													206721_at	CCDC181
													206767_at	RBMS3
													206784_at	AQP8
													206791_s_at	PDE4C
													206954_at	WT1-AS
													207034_s_at	GLI2
													207057_at	SLC16A7
													207068_at	ZFP37
													207165_at	HMMR
													207223_s_at	PTBP3
													207255_at	LEPR
													207263_x_at	VEZT
													207287_at	None
													207357_s_at	GALNT10
													207572_at	EFCAB2
													207623_at	ABCF2-H2BK1
													207717_s_at	PKP2
													207728_at	ATF7IP
													207757_at	ZFP2
													207758_at	None
													207766_at	CDKL1
													207799_x_at	ARMCX4
													207837_at	RBPMS
													207850_at	CXCL3
													207895_at	NAALADL1
													208025_s_at	HMGA2
													208079_s_at	AURKA
													208102_s_at	PSD
													208103_s_at	ANP32E
													208107_s_at	REXO5
													208138_at	GAST
													208156_x_at	EPPK1
													208199_s_at	ZBTB14
													208205_at	PCDHA9
													208323_s_at	ANXA13
													208396_s_at	PDE1A
													208492_at	RFXAP
													208504_x_at	PCDHB11
													208516_at	MTNR1B
													208523_x_at	H2BC10
													208558_at	OR10H1
													208561_at	ABCC9
													208790_s_at	CAVIN1
													209133_s_at	COMMD4
													209243_s_at	PEG3
													209426_s_at	AMACR
													209464_at	AURKB
													209470_s_at	GPM6A
													209569_x_at	NSG1
													209599_s_at	PRUNE1
													209612_s_at	ADH1B
													209613_s_at	ADH1B
													209615_s_at	PAK1
													209626_s_at	OSBPL3
													209627_s_at	OSBPL3
													209631_s_at	GPR37
													209639_s_at	RGS12
													209642_at	BUB1
													209683_at	CYRIA
													209709_s_at	HMMR
													209714_s_at	CDKN3
													209763_at	CHRDL1
													209904_at	TNNC1
													209921_at	SLC7A11
													209924_at	CCL18
													209925_at	OCLN
													209949_at	NCF2
													209983_s_at	NRXN2
													209993_at	ABCB1
													209994_s_at	ABCB4
													210007_s_at	GPD2
													210021_s_at	CCNO
													210048_at	NAPG
													210050_at	TPI1
													210052_s_at	TPX2
													210058_at	MAPK13
													210064_s_at	UPK1B
													210073_at	ST8SIA1
													210161_at	None
													210162_s_at	NFATC1
													210170_at	PDLIM3
													210187_at	FKBP1A
													210237_at	ARTN
													210253_at	HTATIP2
													210268_at	NFX1
													210301_at	XDH
													210334_x_at	BIRC5
													210365_at	RUNX1
													210379_s_at	TLK1
													210405_x_at	TNFRSF10B
													210476_s_at	PRLR
													210486_at	ANKMY1
													210559_s_at	CDK1
													210571_s_at	CMAHP
													210608_s_at	FUT2
													210653_s_at	BCKDHB
													210675_s_at	PTPRR
													210714_at	R3HDM1
													210813_s_at	XRCC4
													210821_x_at	CENPA
													210867_at	CNOT4
													210868_s_at	ELOVL6
													210870_s_at	EPM2A
													210880_s_at	EFS
													210881_s_at	INS-IGF2
													210882_s_at	TRO
													210883_x_at	EFNB3
													210904_s_at	IL13RA1
													210956_at	NPY4R
													210990_s_at	LAMA4
													211105_s_at	NFATC1
													211130_x_at	EDA
													211162_x_at	SCD
													211279_at	None
													211372_s_at	IL1R2
													211374_x_at	OXA1L-DT
													211701_s_at	TRO
													211708_s_at	SCD
													211776_s_at	EPB41L3
													211867_s_at	PCDHA9
													211879_x_at	PCDHGA2
													211899_s_at	TRAF4
													212020_s_at	MKI67
													212021_s_at	MKI67
													212022_s_at	MKI67
													212023_s_at	MKI67
													212172_at	AK2
													212415_at	SEPTIN6
													212527_at	DESI1
													212801_at	CIT
													212843_at	NCAM1
													212949_at	NCAPH
													213096_at	TMCC2
													213183_s_at	None
													213317_at	CLIC5
													213332_at	PAPPA2
													213339_at	TP73-AS1
													213381_at	VSTM4
													213401_s_at	None
													213412_at	TJP3
													213416_at	ITGA4
													213433_at	ARL3
													213438_at	NFASC
													213456_at	SOSTDC1
													213461_at	NUDT21
													213493_at	SNED1
													213506_at	F2RL1
													213599_at	OIP5
													213615_at	EMG1
													213714_at	CACNB2
													213744_at	ATRNL1
													213745_at	ATRNL1
													213854_at	SYNGR1
													213908_at	None
													213912_at	TBC1D30
													213933_at	PTGER3
													213936_x_at	SFTPB
													213946_s_at	OBSL1
													213960_at	NTRK3
													213974_at	ADAMTSL3
													213992_at	COL4A6
													214053_at	ERBB4
													214058_at	MYCL
													214063_s_at	TF
													214071_at	GNAL
													214078_at	None
													214157_at	GNAS
													214192_at	NUP88
													214294_at	NFIA
													214303_x_at	MUC5AC
													214307_at	HGD
													214320_x_at	CYP2A7
													214358_at	ACACA
													214472_at	H3C4
													214522_x_at	H2AC7
													214605_x_at	CMKLR2
													214607_at	PAK3
													214697_s_at	PTBP3
													214745_at	PLCH1
													214821_at	SLC25A4
													214915_at	ZNF362
													214918_at	HNRNPM
													214951_at	SLC26A10P
													214996_at	None
													215033_at	TM4SF1
													215058_at	DENND5B
													215069_at	NMT2
													215139_at	ARHGEF10
													215162_at	RALGAPA1
													215232_at	ARHGAP44
													215255_at	None
													215285_s_at	PHTF1
													215316_at	None
													215367_at	KIAA1614
													215369_at	None
													215371_at	None
													215471_s_at	MAP7
													215474_at	None
													215501_s_at	DUSP10
													215521_at	PHC3
													215540_at	TRAV27
													215554_at	GPLD1
													215569_at	GTF2IRD2B
													215578_at	None
													215579_at	APOBEC3G
													215592_at	None
													215615_x_at	None
													215630_at	None
													215636_at	UBR4
													215654_at	BCAT2
													215826_x_at	ZNF835
													215883_at	CTNNA1
													215900_at	None
													215933_s_at	HHEX
													216063_at	HBBP1
													216130_at	None
													216388_s_at	LTB4R
													216472_at	None
													216521_s_at	BRCC3
													216548_x_at	HMGB3P1
													216568_x_at	None
													216609_at	None
													216611_s_at	SLC6A2
													216628_at	None
													216638_s_at	PRLR
													216749_at	None
													216783_at	None
													216831_s_at	RUNX1T1
													216899_s_at	SKAP2
													216905_s_at	ST14
													216924_s_at	DRD2
													216953_s_at	WT1
													217042_at	None
													217197_x_at	N4BP2L1
													217220_at	None
													217293_at	None
													217341_at	GOLGA2
													217506_at	LINC00667
													217540_at	NXPE3
													217642_at	None
													217664_at	None
													217998_at	PHLDA1
													217999_s_at	PHLDA1
													218073_s_at	NDC1
													218077_s_at	ZDHHC3
													218275_at	SLC25A10
													218355_at	KIF4A
													218365_s_at	DARS2
													218542_at	CEP55
													218585_s_at	DTL
													218662_s_at	NCAPG
													218663_at	NCAPG
													218692_at	SYBU
													218700_s_at	RAB29
													218726_at	HJURP
													218730_s_at	OGN
													218739_at	ABHD5
													218755_at	KIF20A
													218808_at	DALRD3
													218883_s_at	CENPU
													218884_s_at	GUF1
													218892_at	DCHS1
													218913_s_at	GMIP
													219026_s_at	RASAL2
													219127_at	PRR15L
													219148_at	PBK
													219323_s_at	IL18BP
													219360_s_at	TRPM4
													219439_at	C1GALT1
													219461_at	PAK6
													219476_at	C1orf116
													219510_at	POLQ
													219532_at	ELOVL4
													219544_at	BORA
													219551_at	EAF2
													219577_s_at	ABCA7
													219578_s_at	CPEB1
													219650_at	ERCC6L
													219662_at	C2orf49
													219685_at	TMEM35A
													219699_at	LGI2
													219720_s_at	GPATCH2L
													219725_at	TREM2
													219735_s_at	TFCP2L1
													219768_at	VTCN1
													219785_s_at	C16orf95
													219836_at	ZBED2
													219855_at	NUDT11
													219858_s_at	MFSD6
													219894_at	MAGEL2
													219914_at	ECEL1
													219918_s_at	ASPM
													219973_at	ARSJ
													219976_at	HOOK1
													219978_s_at	NUSAP1
													219990_at	E2F8
													219995_s_at	ZNF750
													220024_s_at	PRX
													220028_at	ACVR2B
													220104_at	ZC3HAV1
													220133_at	ODAM
													220144_s_at	ANKEF1
													220150_s_at	FAM184A
													220153_at	ENTPD7
													220185_at	SPTBN4
													220215_at	ZNF669
													220374_at	KLHL28
													220396_at	SLC35E3
													220416_at	ATP8B4
													220483_s_at	RNF19A
													220484_at	MCOLN3
													220518_at	ABI3BP
													220572_at	ANKRD42-DT
													220578_at	ADAMTSL4
													220612_at	None
													220638_s_at	CBLC
													220651_s_at	MCM10
													220687_at	TRRAP
													220711_at	MAML1
													220715_at	MC1R
													220719_at	None
													220818_s_at	TRPC4
													220827_at	None
													220855_at	None
													220892_s_at	PSAT1
													220898_at	None
													220906_at	None
													220923_s_at	PNMA3
													221042_s_at	CLMN
													221194_s_at	RNFT1
													221234_s_at	BACH2
													221240_s_at	B3GNT4
													221272_s_at	C1orf21
													221288_at	GPR22
													221413_at	KCNAB3
													221436_s_at	CDCA3
													221520_s_at	CDCA8
													221591_s_at	PIMREG
													221626_at	ZNF506
													221648_s_at	AGMAT
													221753_at	SSH1
													221901_at	SHISAL1
													221908_at	RNFT2
													221946_at	PIERCE1
													221959_at	FAM110B
													222037_at	MCM4
													222054_at	PPIEL
													222141_at	None
													222161_at	NAALAD2
													222184_at	FAM66D
													222208_s_at	PMS2P4
													222225_at	None
													222337_at	None
													222378_at	None
													32128_at	CCL18
													37201_at	ITIH4
													52255_s_at	COL5A3
													52837_at	SHISAL1
													58916_at	KCTD14
													AFFX-HUMISGF3A/M97935_MB_at	STAT1

## Sheet: GSE7846
Conventional approach								Non-canonical approach
Welch's t-test results				Empirical Bayes results				CASh 0.01 results					CASh 0.05 results
all	up	down		all	up	down		all	Gene Name	up	down		all	Gene Name	up	down
0	0	0		0	0	0		1554127_s_at	MSRB3	1554127_s_at	1552487_a_at		1552256_a_at	SCARB1	1552256_a_at	1552487_a_at
								1567458_s_at	RAC1	1567458_s_at	1553180_at		1554126_at	MSRB3	1554126_at	1552680_a_at
								201186_at	LRPAP1	201186_at	1558199_at		1554127_s_at	MSRB3	1554127_s_at	1553004_at
								201445_at	CNN3	201445_at	1560554_a_at		1555270_a_at	WFS1	1555270_a_at	1553180_at
								201620_at	MBTPS1	201620_at	1561418_at		1559827_at	LINC00960	1559827_at	1553568_a_at
								202100_at	RALB	202100_at	1564475_s_at		200766_at	CTSD	200766_at	1553622_a_at
								202511_s_at	ATG5	202511_s_at	1570026_at		201008_s_at	TXNIP	201008_s_at	1553789_a_at
								202628_s_at	SERPINE1	202628_s_at	205357_s_at		201287_s_at	SDC1	201287_s_at	1554448_at
								202641_at	ARL3	202641_at	206581_at		201329_s_at	ETS2	201329_s_at	1554512_a_at
								203323_at	CAV2	203323_at	208016_s_at		201869_s_at	TBL1X	201869_s_at	1554571_at
								203951_at	CNN1	203951_at	214702_at		202097_at	NUP153	202097_at	1555854_at
								206117_at	TPM1	206117_at	214772_at		202166_s_at	PPP1R2	202166_s_at	1556773_at
								209765_at	ADAM19	209765_at	219949_at		202202_s_at	LAMA4	202202_s_at	1557027_at
								210621_s_at	RASA1	210621_s_at	220454_s_at		202305_s_at	FEZ2	202305_s_at	1557136_at
								210869_s_at	MCAM	210869_s_at	223340_at		202358_s_at	SNX19	202358_s_at	1557632_at
								211284_s_at	GRN	211284_s_at	224484_s_at		202613_at	CTPS1	202613_at	1558522_at
								211340_s_at	MCAM	211340_s_at	228731_at		202627_s_at	SERPINE1	202627_s_at	1559646_a_at
								212091_s_at	COL6A1	212091_s_at	230626_at		202628_s_at	SERPINE1	202628_s_at	1559880_at
								212233_at	MAP1B	212233_at	230729_at		202641_at	ARL3	202641_at	1561572_at
								212396_s_at	EMC1	212396_s_at	231048_at		202809_s_at	SLC27A3	202809_s_at	1561891_at
								214946_x_at	WASHC2A	214946_x_at	231637_at		203045_at	NINJ1	203045_at	1564475_s_at
								215501_s_at	DUSP10	215501_s_at	233063_s_at		203083_at	THBS2	203083_at	1564545_a_at
								217820_s_at	ENAH	217820_s_at	236464_at		203118_at	PCSK7	203118_at	1565713_at
								221641_s_at	ACOT9	221641_s_at	238491_at		203184_at	FBN2	203184_at	1568765_at
								221685_s_at	SPDL1	221685_s_at	239537_at		203196_at	ABCC4	203196_at	1568838_at
								222154_s_at	SPATS2L	222154_s_at	239907_at		203208_s_at	MTFR1	203208_s_at	1569153_at
								222433_at	ENAH	222433_at	242326_at		203218_at	MAPK9	203218_at	202286_s_at
								222454_s_at	PARVA	222454_s_at	242404_at		203327_at	IDE	203327_at	202350_s_at
								222552_at	GOLT1B	222552_at	242462_at		203333_at	KIFAP3	203333_at	204153_s_at
								224657_at	ERRFI1	224657_at	243000_at		203460_s_at	PSEN1	203460_s_at	204236_at
								224800_at	WDFY1	224800_at	243790_at		203480_s_at	OTUD4	203480_s_at	204464_s_at
								224993_at	MLLT1	224993_at	243864_at		203739_at	ZNF217	203739_at	204642_at
								225183_at	HAPSTR1	225183_at			203837_at	MAP3K5	203837_at	205072_s_at
								225646_at	CTSC	225646_at			203951_at	CNN1	203951_at	205476_at
								225695_at	SLC35F6	225695_at			204030_s_at	SCHIP1	204030_s_at	206210_s_at
								225867_at	VASN	225867_at			204151_x_at	AKR1C2	204151_x_at	206427_s_at
								225900_at	EXOC6B	225900_at			204252_at	CDK2	204252_at	206581_at
								226022_at	SASH1	226022_at			204298_s_at	LOX	204298_s_at	206872_at
								35626_at	SGSH	35626_at			204319_s_at	RGS10	204319_s_at	207119_at
								1552487_a_at	BNC1				204342_at	SLC25A24	204342_at	207924_x_at
								1553180_at	ADAMTS19				204363_at	F3	204363_at	208016_s_at
								1558199_at	FN1				204916_at	RAMP1	204916_at	208387_s_at
								1560554_a_at	OBSCN-AS1				204975_at	EMP2	204975_at	208394_x_at
								1561418_at	None				205012_s_at	HAGH	205012_s_at	209949_at
								1564475_s_at	ZBED3-AS1				205463_s_at	PDGFA	205463_s_at	209990_s_at
								1570026_at	CPXM2				205608_s_at	ANGPT1	205608_s_at	210031_at
								205357_s_at	AGTR1				205730_s_at	ABLIM3	205730_s_at	210192_at
								206581_at	BNC1				205930_at	GTF2E1	205930_at	210305_at
								208016_s_at	AGTR1				206117_at	TPM1	206117_at	210571_s_at
								214702_at	FN1				206307_s_at	FOXD1	206307_s_at	211555_s_at
								214772_at	KIAA1549L				206491_s_at	NAPA	206491_s_at	213438_at
								219949_at	LRRC2				206875_s_at	SLK	206875_s_at	213817_at
								220454_s_at	SEMA6A				207172_s_at	CDH11	207172_s_at	214702_at
								223340_at	ATL1				207233_s_at	MITF	207233_s_at	215551_at
								224484_s_at	BRMS1L				207426_s_at	TNFSF4	207426_s_at	215717_s_at
								228731_at	GUCY1A2				207480_s_at	MEIS2	207480_s_at	217901_at
								230626_at	None				207630_s_at	CREM	207630_s_at	218899_s_at
								230729_at	USP34-DT				207808_s_at	PROS1	207808_s_at	219497_s_at
								231048_at	GJC1				208025_s_at	HMGA2	208025_s_at	219552_at
								231637_at	None				208615_s_at	PTP4A2	208615_s_at	219643_at
								233063_s_at	GMDS-DT				208622_s_at	EZR	208622_s_at	219778_at
								236464_at	None				208790_s_at	CAVIN1	208790_s_at	219949_at
								238491_at	TAF1A-AS1				208906_at	BSCL2	208906_at	220164_s_at
								239537_at	ST8SIA2				208933_s_at	LGALS8	208933_s_at	220289_s_at
								239907_at	None				208960_s_at	KLF6	208960_s_at	220560_at
								242326_at	COL22A1				208999_at	SEPTIN8	208999_at	220910_at
								242404_at	GNB5				209086_x_at	MCAM	209086_x_at	220929_at
								242462_at	LINC01535				209087_x_at	MCAM	209087_x_at	221394_at
								243000_at	CDK6				209130_at	SNAP23	209130_at	222270_at
								243790_at	ZNF585A				209230_s_at	NUPR1	209230_s_at	222780_s_at
								243864_at	CCDC80				209275_s_at	CLN3	209275_s_at	222891_s_at
													209288_s_at	CDC42EP3	209288_s_at	223340_at
													209524_at	HDGFL3	209524_at	223557_s_at
													209605_at	TST	209605_at	223605_at
													209633_at	PPP2R3A	209633_at	223853_at
													209679_s_at	SMAGP	209679_s_at	224164_at
													209699_x_at	AKR1C2	209699_x_at	224181_at
													209765_at	ADAM19	209765_at	224380_s_at
													209884_s_at	SLC4A7	209884_s_at	225728_at
													209911_x_at	H2BC5	209911_x_at	227826_s_at
													210480_s_at	MYO6	210480_s_at	227827_at
													210512_s_at	VEGFA	210512_s_at	228195_at
													210517_s_at	AKAP12	210517_s_at	228534_s_at
													210563_x_at	CFLAR	210563_x_at	228731_at
													210869_s_at	MCAM	210869_s_at	228732_at
													211126_s_at	CSRP2	211126_s_at	228952_at
													211340_s_at	MCAM	211340_s_at	229015_at
													211475_s_at	BAG1	211475_s_at	229125_at
													211653_x_at	AKR1C2	211653_x_at	230418_s_at
													211709_s_at	CLEC11A	211709_s_at	232238_at
													211953_s_at	IPO5	211953_s_at	232329_at
													212052_s_at	TBC1D9B	212052_s_at	232875_at
													212091_s_at	COL6A1	212091_s_at	232911_at
													212100_s_at	POLDIP3	212100_s_at	233063_s_at
													212158_at	SDC2	212158_at	233088_at
													212233_at	MAP1B	212233_at	233365_at
													212262_at	QKI	212262_at	234394_at
													212364_at	MYO1B	212364_at	234518_at
													212607_at	AKT3	212607_at	234681_s_at
													212660_at	JADE2	212660_at	235017_s_at
													212956_at	TBC1D9	212956_at	235362_at
													213005_s_at	KANK1	213005_s_at	235400_at
													213010_at	CAVIN3	213010_at	235654_at
													213154_s_at	BICD2	213154_s_at	235952_at
													213168_at	SP3	213168_at	236335_at
													213262_at	SACS	213262_at	236422_at
													213290_at	COL6A2	213290_at	236665_at
													213434_at	STX2	213434_at	236704_at
													213524_s_at	G0S2	213524_s_at	237023_at
													213689_x_at	DIPK1A	213689_x_at	237093_at
													213750_at	RSL1D1	213750_at	237229_at
													213846_at	COX7C	213846_at	237790_at
													214212_x_at	FERMT2	214212_x_at	238419_at
													214352_s_at	KRAS	214352_s_at	238740_at
													215501_s_at	DUSP10	215501_s_at	238751_at
													216044_x_at	DIPK1A	216044_x_at	238804_at
													216250_s_at	LPXN	216250_s_at	239095_at
													216594_x_at	AKR1C2	216594_x_at	239097_at
													217820_s_at	ENAH	217820_s_at	239098_at
													217895_at	PTCD3	217895_at	239218_at
													217908_s_at	DCAF6	217908_s_at	239293_at
													218005_at	ZNF22	218005_at	239468_at
													218019_s_at	PDXK	218019_s_at	239537_at
													218092_s_at	AGFG1	218092_s_at	239544_at
													218204_s_at	FYCO1	218204_s_at	239850_at
													218334_at	THOC7	218334_at	239907_at
													218611_at	IER5	218611_at	239916_at
													218636_s_at	MAN1B1	218636_s_at	239929_at
													218852_at	PPP2R3C	218852_at	240660_at
													219206_x_at	TMBIM4	219206_x_at	241571_at
													219257_s_at	SPHK1	219257_s_at	241902_at
													219366_at	AVEN	219366_at	242129_at
													219460_s_at	TMEM127	219460_s_at	242460_at
													219582_at	OGFRL1	219582_at	242579_at
													219798_s_at	MEPCE	219798_s_at	242597_at
													219926_at	POPDC3	219926_at	243564_at
													219973_at	ARSJ	219973_at	243805_at
													220486_x_at	TMEM164	220486_x_at	243838_at
													220980_s_at	ADPGK	220980_s_at	244868_at
													221020_s_at	SLC25A32	221020_s_at
													221685_s_at	SPDL1	221685_s_at
													221799_at	CHPF2	221799_at
													223021_x_at	VTA1	223021_x_at
													223077_at	TMOD3	223077_at
													223228_at	RTL6	223228_at
													223310_x_at	PNPLA8	223310_x_at
													224640_at	SPPL3	224640_at
													224814_at	DPP7	224814_at
													224834_at	UBTD2	224834_at
													224844_at	SLAIN2	224844_at
													224845_s_at	SLAIN2	224845_s_at
													224847_at	CDK6	224847_at
													225071_at	NUS1	225071_at
													225120_at	PURB	225120_at
													225163_at	FRMD4A	225163_at
													225168_at	FRMD4A	225168_at
													225285_at	BCAT1	225285_at
													225303_at	KIRREL1	225303_at
													225439_at	NUDCD1	225439_at
													225627_s_at	CACHD1	225627_s_at
													225655_at	UHRF1	225655_at
													225685_at	CDC42EP3	225685_at
													225698_at	EPB41L4A-AS1	225698_at
													225773_at	RSPRY1	225773_at
													225900_at	EXOC6B	225900_at
													226022_at	SASH1	226022_at
													226066_at	MITF	226066_at
													226277_at	CERT1	226277_at
													226342_at	SPTBN1	226342_at
													226498_at	FLT1	226498_at
													226517_at	BCAT1	226517_at
													226683_at	SNX18	226683_at
													226685_at	SNTB2	226685_at
													226876_at	RFLNB	226876_at
													226883_at	KLHL11	226883_at
													226997_at	ADAMTS12	226997_at
													227145_at	LOXL4	227145_at
													227339_at	RGMB	227339_at
													227530_at	AKAP12	227530_at
													227749_at	POU2F2	227749_at
													228183_s_at	RPAIN	228183_s_at
													228234_at	TICAM2	228234_at
													228396_at	PRKG1	228396_at
													229830_at	None	229830_at
													230440_at	ZNF469	230440_at
													230508_at	DKK3	230508_at
													232594_at	HSBP1L1	232594_at
													233496_s_at	CFL2	233496_s_at
													233825_s_at	CD99L2	233825_s_at
													235417_at	SPOCD1	235417_at
													244103_at	SDE2	244103_at
													38069_at	CLCN7	38069_at
													52169_at	STRADA	52169_at
													78047_s_at	MMP24OS	78047_s_at
													1552487_a_at	BNC1
													1552680_a_at	KNL1
													1553004_at	PKD1L1
													1553180_at	ADAMTS19
													1553568_a_at	H1-6
													1553622_a_at	FSIP1
													1553789_a_at	C21orf58
													1554448_at	JPX
													1554512_a_at	CEP89
													1554571_at	APBB1IP
													1555854_at	AKR1C1
													1556773_at	PTHLH
													1557027_at	None
													1557136_at	ATP13A4
													1557632_at	None
													1558522_at	PALS2
													1559646_a_at	LINC00184
													1559880_at	LZTS1-AS1
													1561572_at	LINC02199
													1561891_at	None
													1564475_s_at	ZBED3-AS1
													1564545_a_at	None
													1565713_at	None
													1568765_at	None
													1568838_at	WASIR1
													1569153_at	GRAMD4
													202286_s_at	TACSTD2
													202350_s_at	MATN2
													204153_s_at	MFNG
													204236_at	FLI1
													204464_s_at	EDNRA
													204642_at	S1PR1
													205072_s_at	XRCC4
													205476_at	CCL20
													206210_s_at	CETP
													206427_s_at	MLANA
													206581_at	BNC1
													206872_at	SLC17A1
													207119_at	PRKG1
													207924_x_at	PAX8
													208016_s_at	AGTR1
													208387_s_at	MMP24
													208394_x_at	ESM1
													209949_at	NCF2
													209990_s_at	GABBR2
													210031_at	CD247
													210192_at	ATP8A1
													210305_at	PDE4DIP
													210571_s_at	CMAHP
													211555_s_at	GUCY1B1
													213438_at	NFASC
													213817_at	IRAK3
													214702_at	FN1
													215551_at	ESR1
													215717_s_at	FBN2
													217901_at	DSG2
													218899_s_at	BAALC
													219497_s_at	BCL11A
													219552_at	SVEP1
													219643_at	LRP1B
													219778_at	ZFPM2
													219949_at	LRRC2
													220164_s_at	FBXO40
													220289_s_at	CRYBG2
													220560_at	C11orf21
													220910_at	FRAS1
													220929_at	GALNT8
													221394_at	TAAR2
													222270_at	PPP4R3B
													222780_s_at	BAALC
													222891_s_at	BCL11A
													223340_at	ATL1
													223557_s_at	TMEFF2
													223605_at	SLC25A18
													223853_at	BVES
													224164_at	TPM3
													224181_at	LINC00470
													224380_s_at	TAF7L
													225728_at	SORBS2
													227826_s_at	SORBS2
													227827_at	SORBS2
													228195_at	C2orf88
													228534_s_at	None
													228731_at	GUCY1A2
													228732_at	GUCY1A2
													228952_at	ENPP1
													229015_at	NIPSNAP3B
													229125_at	KANK4
													230418_s_at	GALNT16
													232238_at	ASPM
													232329_at	RANBP10
													232875_at	FOCAD
													232911_at	ZFP14
													233063_s_at	GMDS-DT
													233088_at	None
													233365_at	None
													234394_at	ZNF124
													234518_at	OR51A10P
													234681_s_at	CHD6
													235017_s_at	CSRNP3
													235362_at	CNN3-DT
													235400_at	FCRLA
													235654_at	TMEM218
													235952_at	DGKH
													236335_at	GUCY1A2
													236422_at	None
													236665_at	CCDC18
													236704_at	None
													237023_at	None
													237093_at	None
													237229_at	None
													237790_at	SCN8A
													238419_at	PHLDB2
													238740_at	PTGES3L
													238751_at	SORBS2
													238804_at	None
													239095_at	GRIN2B
													239097_at	None
													239098_at	KCNRG
													239218_at	PDE1C
													239293_at	NRSN1
													239468_at	MKX
													239537_at	ST8SIA2
													239544_at	None
													239850_at	None
													239907_at	None
													239916_at	CFAP52
													239929_at	PM20D1
													240660_at	None
													241571_at	None
													241902_at	MKX
													242129_at	SIN3B
													242460_at	ADAM12
													242579_at	BMPR1B
													242597_at	ZMYM2
													243564_at	None
													243805_at	None
													243838_at	None
													244868_at	None

## Sheet: GSE17504
Conventional approach										Non-canonical approach
Welch's t-test results				Empirical Bayes results						CASh 0.01 results					CASh 0.05 results
all	up	down		all	up	down				all	Gene Name	up	down		all	Gene Name	up	down
0	0	0		0	0	0				7915787	PIK3R3	7915787	7894333		7892967	KAT7	7892967	7892532
										7980438	SPTLC2	7980438	7946321		7895677	RPL28	7895677	7892604
										8033118	MLLT1	8033118	7989193		7900030	AGO1	7900030	7893320
										8060988	BTBD3	8060988	8020357		7901746	None	7901746	7893433
										8080781	PXK	8080781	8136961		7915787	PIK3R3	7915787	7893996
										8082314	PLXNA1	8082314	8176832		7916493	PLPP3	7916493	7894718
										8139488	IGFBP3	8139488	8176878		7936567	RAB11FIP2	7936567	7895108
										8141791	POLR2J3	8141791	8177354		7944722	UBASH3B	7944722	7895311
										8180353	ENSA	8180353			7946516	SBF2	7946516	7895524
										7894333	SART1				7950555	LRRC32	7950555	7896083
										7946321	OR5P1P				7953135	TULP3	7953135	7896317
										7989193	ZNF280D				7957126	KCNMB4	7957126	7908492
										8020357	ANKRD30B				7960947	A2M	7960947	7910383
										8136961	OR2F2				7969861	ITGBL1	7969861	7917902
										8176832	DAZ1				7976073	FLRT2	7976073	7944718
										8176878	DAZ3				7980438	SPTLC2	7980438	8003859
										8177354	DAZ2				7986411	MEF2A	7986411	8045347
															7989199	ALDH1A2	7989199	8073680
															7992463	NHERF2	7992463	8082261
															7993071	ALG1	7993071	8100131
															8006433	CCL2	8006433	8102829
															8027169	GATAD2A	8027169	8103561
															8029710	VASP	8029710	8112045
															8041383	LTBP1	8041383	8120184
															8046906	GULP1	8046906	8124335
															8048595	GMPPA	8048595	8131707
															8052622	PRELID1P6	8052622	8132343
															8060988	BTBD3	8060988	8139031
															8080781	PXK	8080781	8152376
															8080810	PTPRG	8080810	8154295
															8082314	PLXNA1	8082314	8157231
															8086008	DYNC1LI1	8086008	8157671
															8090133	CCDC14	8090133	8162938
															8090898	STAG1	8090898	8175315
															8092970	APOD	8092970
															8119161	PIM1	8119161
															8122773	MTHFD1L	8122773
															8123274	MAP3K4	8123274
															8124531	H3C11	8124531
															8129677	SGK1	8129677
															8132860	EGFR	8132860
															8139488	IGFBP3	8139488
															8141016	TFPI2	8141016
															8141829	POLR2J3	8141829
															8150428	SFRP1	8150428
															8150491	KAT6A	8150491
															8162147	TUT7	8162147
															8169009	BEX4	8169009
															8180354	ENSA	8180354
															7892532	CTDNEP1
															7892604	None
															7893320	FNTA
															7893433	None
															7893996	None
															7894718	None
															7895108	None
															7895311	RPL6
															7895524	None
															7896083	None
															7896317	C1D
															7908492	CFHR4
															7910383	DUSP5P1
															7917902	Y_RNA
															7944718	RNU4ATAC10P
															8003859	None
															8045347	RNA5SP104
															8073680	None
															8082261	ROPN1
															8100131	GABRA4
															8102829	RNU6-1074P
															8103561	RN7SL776P
															8112045	ESM1
															8120184	TFAP2D
															8124335	H2BC2P
															8131707	RNU1-15P
															8132343	None
															8139031	Y_RNA
															8152376	CSMD3
															8154295	IL33
															8157231	RNA5SP295
															8157671	OR1J4
															8162938	OR13C9
															8175315	None

## Sheet: GSE12814
Conventional approach								Non-canonical approach
Welch's t-test results				Empirical Bayes results				CASh 0.01 results					CASh 0.05 results
all	up	down		all	up	down		all	Gene Name	up	down		all	Gene Name	up	down
0	0	0		0	0	0		1555847_a_at	MIR27A	1555847_a_at	1555538_s_at		1556060_a_at	ZNF451	1556060_a_at	1553137_s_at
								202286_s_at	TACSTD2	202286_s_at	201689_s_at		201325_s_at	EMP1	201325_s_at	1553313_s_at
								203518_at	LYST	203518_at	210335_at		202235_at	SLC16A1	202235_at	1555212_at
								207549_x_at	CD46	207549_x_at	210665_at		202286_s_at	TACSTD2	202286_s_at	1557089_at
								207980_s_at	CITED2	207980_s_at	219740_at		202804_at	ABCC1	202804_at	1558356_at
								208922_s_at	NXF1	208922_s_at	220065_at		203130_s_at	KIF5C	203130_s_at	1559332_at
								211574_s_at	CD46	211574_s_at	228197_at		203698_s_at	FRZB	203698_s_at	1561341_at
								212658_at	LHFPL2	212658_at	239710_at		204243_at	RLF	204243_at	1561589_a_at
								213258_at	TFPI	213258_at			204866_at	JADE3	204866_at	1563075_s_at
								217889_s_at	CYBRD1	217889_s_at			205726_at	DIAPH2	205726_at	1564598_a_at
								218684_at	LRRC8D	218684_at			207016_s_at	ALDH1A2	207016_s_at	1566664_at
								223058_at	FAM107B	223058_at			207549_x_at	CD46	207549_x_at	201688_s_at
								226782_at	SLC25A30	226782_at			207977_s_at	DPT	207977_s_at	205338_s_at
								228176_at	S1PR3	228176_at			208960_s_at	KLF6	208960_s_at	206276_at
								1555538_s_at	FAM9B				210198_s_at	PLP1	210198_s_at	207014_at
								201689_s_at	TPD52				211574_s_at	CD46	211574_s_at	207107_at
								210335_at	RASSF9				212658_at	LHFPL2	212658_at	208032_s_at
								210665_at	TFPI				212923_s_at	PXDC1	212923_s_at	208102_s_at
								219740_at	VASH2				213071_at	DPT	213071_at	209686_at
								220065_at	TNMD				213258_at	TFPI	213258_at	210258_at
								228197_at	None				214078_at	None	214078_at	210882_s_at
								239710_at	FIGN				217889_s_at	CYBRD1	217889_s_at	211221_at
													219167_at	RASL12	219167_at	211909_x_at
													219454_at	EGFL6	219454_at	213231_at
													221245_s_at	FZD5	221245_s_at	214111_at
													221447_s_at	GLT8D2	221447_s_at	214921_at
													221841_s_at	KLF4	221841_s_at	216120_s_at
													223081_at	PHF23	223081_at	219727_at
													223894_s_at	AKTIP	223894_s_at	219728_at
													224474_x_at	PPP4R3B	224474_x_at	219921_s_at
													224990_at	SMIM14	224990_at	221015_s_at
													225241_at	CCDC80	225241_at	222456_s_at
													225325_at	MFSD6	225325_at	224013_s_at
													225603_s_at	TRIQK	225603_s_at	228113_at
													225803_at	FBXO32	225803_at	228143_at
													227524_at	FZD3	227524_at	229151_at
													233520_s_at	CMYA5	233520_s_at	230081_at
													236277_at	None	236277_at	230442_at
													238604_at	None	238604_at	231196_x_at
													243864_at	CCDC80	243864_at	231297_at
													1553137_s_at	KLF11		231574_at
													1553313_s_at	SLC5A3		232499_at
													1555212_at	OR8B8		233388_at
													1557089_at	KIF5C		233976_at
													1558356_at	UACA		235549_at
													1559332_at	None		236738_at
													1561341_at	None		238445_x_at
													1561589_a_at	NBEAL1		238934_at
													1563075_s_at	None		239429_at
													1564598_a_at	VWA3B		241008_at
													1566664_at	None		244061_at
													201688_s_at	TPD52
													205338_s_at	DCT
													206276_at	LY6D
													207014_at	GABRA2
													207107_at	RPE65
													208032_s_at	GRIA3
													208102_s_at	PSD
													209686_at	S100B
													210258_at	RGS13
													210882_s_at	TRO
													211221_at	TADA3
													211909_x_at	PTGER3
													213231_at	DMWD
													214111_at	OPCML
													214921_at	KCNMA1
													216120_s_at	ATP2B2
													219727_at	DUOX2
													219728_at	PKD2L2
													219921_s_at	DOCK5
													221015_s_at	CDADC1
													222456_s_at	LIMA1
													224013_s_at	SOX7
													228113_at	RAB37
													228143_at	CP
													229151_at	SLC14A1
													230081_at	PLCXD3
													230442_at	MTHFSD
													231196_x_at	FAM238C
													231297_at	DOT1L
													231574_at	None
													232499_at	None
													233388_at	None
													233976_at	None
													235549_at	RNF144B
													236738_at	C3orf80
													238445_x_at	MGAT5B
													238934_at	LINC01116
													239429_at	None
													241008_at	None
													244061_at	None

## Sheet: GSE23112
Conventional approach								Non-canonical approach
Welch's t-test results				Empirical Bayes results				CASh 0.01 results					CASh 0.05 results
all	up	down		all	up	down		all	Gene Name	up	down		all	Gene Name	up	down
0	0	0		0	0	0		201952_at	ALCAM	201952_at	209914_s_at		201373_at	PLEC	201373_at	205501_at
								202437_s_at	CYP1B1	202437_s_at			201487_at	CTSC	201487_at	206030_at
								211074_at	None	211074_at			201580_s_at	TMX4	201580_s_at	215131_at
								211663_x_at	None	211663_x_at			201596_x_at	KRT18	201596_x_at	215444_s_at
								221267_s_at	ABHD17A	221267_s_at			201687_s_at	API5	201687_s_at	216074_x_at
								209914_s_at	NRXN1				201952_at	ALCAM	201952_at	216831_s_at
													202465_at	PCOLCE	202465_at	219659_at
													203299_s_at	AP1S2	203299_s_at	219681_s_at
													203335_at	PHYH	203335_at	219736_at
													204964_s_at	SSPN	204964_s_at	220246_at
													205445_at	PRL	205445_at
													208651_x_at	CD24P4	208651_x_at
													209655_s_at	TMEM47	209655_s_at
													209747_at	TGFB3	209747_at
													210511_s_at	INHBA	210511_s_at
													211074_at	None	211074_at
													211663_x_at	None	211663_x_at
													212013_at	PXDN	212013_at
													212899_at	CDK19	212899_at
													217025_s_at	DBN1	217025_s_at
													217812_at	YTHDF2	217812_at
													217838_s_at	EVL	217838_s_at
													219371_s_at	KLF2	219371_s_at
													205501_at	PDE10A
													206030_at	ASPA
													215131_at	IQCK
													215444_s_at	TRIM31
													216074_x_at	WWC1
													216831_s_at	RUNX1T1
													219659_at	ATP8A2
													219681_s_at	RAB11FIP1
													219736_at	TRIM36
													220246_at	CAMK1D
