# Supplementary material for: Comparative Analysis of Shapley Values Enhances Transcriptomics Insights across Some Common Uterine Pathologies
Source: Genes (Basel). 2024 Jun 1;15(6):723. doi: 10.3390/genes15060723 (PMC11203383; doi:10.3390/genes15060723)
Supplement: Supplementary file 1 [file genes-15-00723-s001.zip › SupplementaryTable_3.xlsx]

## Sheet: GSE36389_0.05
source	term_name	term_id	highlighted	adjusted_p_value	negative_log10_of_adjusted_p_value	term_size	query_size	intersection_size	effective_domain_size	intersections
GO:MF	signaling receptor binding	GO:0005102	true	0.000697502	3.15645	1501	101	23	20212	201278_AT,201809_S_AT,202688_AT,203325_S_AT,204345_AT,204359_AT,204442_X_AT,205854_AT,208850_S_AT,209815_AT,209875_S_AT,214238_AT,216484_X_AT,217022_S_AT,218407_X_AT,204989_S_AT,205500_AT,205713_S_AT,207907_AT,213519_S_AT,214043_AT,214567_S_AT,221933_AT
GO:MF	integrin binding	GO:0005178	false	0.00980599	2.00851	158	101	7	20212	203325_S_AT,204345_AT,204442_X_AT,208850_S_AT,209875_S_AT,204989_S_AT,205713_S_AT
GO:MF	extracellular matrix structural constituent	GO:0005201	true	0.0140353	1.85278	167	101	7	20212	203325_S_AT,204345_AT,204442_X_AT,204955_AT,205713_S_AT,209270_AT,213519_S_AT
GO:MF	molecular function regulator activity	GO:0098772	true	0.014211	1.84737	2063	101	25	20212	200666_S_AT,201301_S_AT,201809_S_AT,202688_AT,202826_AT,202931_X_AT,204359_AT,208850_S_AT,209530_AT,209568_S_AT,209875_S_AT,212796_S_AT,214238_AT,214501_S_AT,216484_X_AT,217946_S_AT,218407_X_AT,219478_AT,203889_AT,205500_AT,206353_AT,207907_AT,211094_S_AT,214567_S_AT,220512_AT
GO:MF	cell adhesion molecule binding	GO:0050839	false	0.0158343	1.8004	561	101	12	20212	200666_S_AT,203325_S_AT,204345_AT,204442_X_AT,206385_S_AT,208850_S_AT,209875_S_AT,204989_S_AT,205713_S_AT,209872_S_AT,214043_AT,221933_AT
GO:MF	protein-containing complex binding	GO:0044877	false	0.0294106	1.5315	1752	101	22	20212	201783_S_AT,201809_S_AT,202048_S_AT,202908_AT,202931_X_AT,203325_S_AT,204345_AT,204442_X_AT,205854_AT,206385_S_AT,208850_S_AT,209710_AT,209815_AT,209875_S_AT,214501_S_AT,202935_S_AT,204654_S_AT,204989_S_AT,205713_S_AT,209270_AT,210581_X_AT,222171_S_AT
GO:BP	animal organ development	GO:0048513	true	1.43951e-06	5.84178	3039	102	40	21031	200666_S_AT,201278_AT,201783_S_AT,201809_S_AT,202005_AT,202071_AT,202688_AT,202826_AT,202908_AT,203325_S_AT,204041_AT,204359_AT,205854_AT,207016_S_AT,208850_S_AT,208986_AT,209016_S_AT,209710_AT,209815_AT,209875_S_AT,210827_S_AT,213131_AT,214238_AT,214501_S_AT,215223_S_AT,216199_S_AT,219197_S_AT,396_F_AT,202935_S_AT,204654_S_AT,204989_S_AT,205713_S_AT,207059_AT,207869_S_AT,210581_X_AT,211094_S_AT,…
GO:BP	cell adhesion	GO:0007155	true	4.09236e-06	5.38803	1512	102	27	21031	201278_AT,201783_S_AT,201809_S_AT,202071_AT,203325_S_AT,204345_AT,204359_AT,206385_S_AT,208850_S_AT,209875_S_AT,202935_S_AT,204955_AT,204989_S_AT,205713_S_AT,207907_AT,209270_AT,209872_S_AT,211094_S_AT,211700_S_AT,213519_S_AT,214043_AT,214567_S_AT,216327_S_AT,216627_S_AT,219427_AT,220512_AT,221933_AT
GO:BP	response to stimulus	GO:0050896	false	6.4861e-06	5.18802	8976	102	73	21031	200666_S_AT,201278_AT,201301_S_AT,201736_S_AT,201783_S_AT,201809_S_AT,202071_AT,202688_AT,202826_AT,202908_AT,203325_S_AT,203344_S_AT,204041_AT,204345_AT,204359_AT,204442_X_AT,205854_AT,206385_S_AT,207016_S_AT,208818_S_AT,208850_S_AT,208986_AT,209530_AT,209568_S_AT,209710_AT,209815_AT,209875_S_AT,210827_S_AT,212576_AT,213131_AT,213509_X_AT,214238_AT,214501_S_AT,215223_S_AT,216199_S_AT,216484_X_AT…
GO:BP	morphogenesis of embryonic epithelium	GO:0016331	false	8.23406e-06	5.08439	154	102	10	21031	202005_AT,202071_AT,202826_AT,205854_AT,207016_S_AT,209815_AT,214238_AT,202935_S_AT,204654_S_AT,220512_AT
GO:BP	tissue development	GO:0009888	false	2.70684e-05	4.56754	2010	102	30	21031	201278_AT,201301_S_AT,201783_S_AT,201809_S_AT,202005_AT,202071_AT,202826_AT,203325_S_AT,205854_AT,207016_S_AT,209016_S_AT,209710_AT,209815_AT,209875_S_AT,213131_AT,214238_AT,214501_S_AT,219197_S_AT,396_F_AT,202935_S_AT,204654_S_AT,204989_S_AT,205713_S_AT,207059_AT,207869_S_AT,209270_AT,211094_S_AT,216627_S_AT,219427_AT,220512_AT
GO:BP	animal organ morphogenesis	GO:0009887	false	4.21542e-05	4.37516	1035	102	21	21031	201783_S_AT,201809_S_AT,203325_S_AT,204359_AT,205854_AT,207016_S_AT,208850_S_AT,209710_AT,209815_AT,210827_S_AT,213131_AT,214238_AT,219197_S_AT,202935_S_AT,204654_S_AT,204989_S_AT,205713_S_AT,207059_AT,211094_S_AT,219427_AT,220512_AT
GO:BP	anatomical structure formation involved in morphogenesis	GO:0048646	false	8.65407e-05	4.06278	1183	102	22	21031	201783_S_AT,201809_S_AT,202005_AT,202071_AT,202826_AT,203325_S_AT,205854_AT,207016_S_AT,208850_S_AT,209710_AT,209815_AT,213131_AT,214238_AT,214501_S_AT,202935_S_AT,204654_S_AT,204989_S_AT,207907_AT,209270_AT,211094_S_AT,216627_S_AT,220512_AT
GO:BP	embryonic morphogenesis	GO:0048598	false	9.47114e-05	4.0236	617	102	16	21031	201809_S_AT,202005_AT,202071_AT,202826_AT,203325_S_AT,205854_AT,207016_S_AT,209710_AT,209815_AT,214238_AT,214501_S_AT,202935_S_AT,204654_S_AT,204989_S_AT,209270_AT,220512_AT
GO:BP	extracellular matrix organization	GO:0030198	true	0.000118919	3.92475	324	102	12	21031	201809_S_AT,202826_AT,203325_S_AT,204345_AT,204359_AT,204442_X_AT,210827_S_AT,202935_S_AT,205713_S_AT,211094_S_AT,213519_S_AT,216627_S_AT
GO:BP	extracellular structure organization	GO:0043062	false	0.000122987	3.91014	325	102	12	21031	201809_S_AT,202826_AT,203325_S_AT,204345_AT,204359_AT,204442_X_AT,210827_S_AT,202935_S_AT,205713_S_AT,211094_S_AT,213519_S_AT,216627_S_AT
GO:BP	external encapsulating structure organization	GO:0045229	false	0.000127179	3.89558	326	102	12	21031	201809_S_AT,202826_AT,203325_S_AT,204345_AT,204359_AT,204442_X_AT,210827_S_AT,202935_S_AT,205713_S_AT,211094_S_AT,213519_S_AT,216627_S_AT
GO:BP	negative regulation of DNA-templated transcription	GO:0045892	true	0.000157749	3.80203	1333	102	23	21031	200666_S_AT,201278_AT,201783_S_AT,201809_S_AT,202048_S_AT,202908_AT,202931_X_AT,203344_S_AT,209710_AT,209815_AT,210827_S_AT,213627_AT,214501_S_AT,214686_AT,215089_S_AT,216484_X_AT,221261_X_AT,202935_S_AT,204654_S_AT,207059_AT,210581_X_AT,211700_S_AT,214567_S_AT
GO:BP	embryo development	GO:0009790	false	0.000182863	3.73787	1128	102	21	21031	201809_S_AT,202005_AT,202071_AT,202826_AT,203325_S_AT,203344_S_AT,205854_AT,207016_S_AT,209710_AT,209815_AT,210827_S_AT,214238_AT,214501_S_AT,202935_S_AT,204654_S_AT,204989_S_AT,209270_AT,211094_S_AT,213519_S_AT,215209_AT,220512_AT
GO:BP	negative regulation of RNA biosynthetic process	GO:1902679	false	0.000190591	3.7199	1347	102	23	21031	200666_S_AT,201278_AT,201783_S_AT,201809_S_AT,202048_S_AT,202908_AT,202931_X_AT,203344_S_AT,209710_AT,209815_AT,210827_S_AT,213627_AT,214501_S_AT,214686_AT,215089_S_AT,216484_X_AT,221261_X_AT,202935_S_AT,204654_S_AT,207059_AT,210581_X_AT,211700_S_AT,214567_S_AT
GO:BP	neural tube development	GO:0021915	false	0.000197676	3.70405	162	102	9	21031	202005_AT,202071_AT,202826_AT,205854_AT,207016_S_AT,209815_AT,214238_AT,211094_S_AT,220512_AT
GO:BP	negative regulation of RNA metabolic process	GO:0051253	false	0.000199062	3.70101	1463	102	24	21031	200666_S_AT,201278_AT,201783_S_AT,201809_S_AT,202048_S_AT,202908_AT,202931_X_AT,203344_S_AT,209710_AT,209815_AT,210827_S_AT,213627_AT,214501_S_AT,214686_AT,215089_S_AT,216484_X_AT,221261_X_AT,202935_S_AT,204654_S_AT,207059_AT,209872_S_AT,210581_X_AT,211700_S_AT,214567_S_AT
GO:BP	embryonic epithelial tube formation	GO:0001838	false	0.00037843	3.42201	126	102	8	21031	202005_AT,202071_AT,202826_AT,205854_AT,209815_AT,214238_AT,202935_S_AT,220512_AT
GO:BP	multicellular organism development	GO:0007275	false	0.000403397	3.39427	4643	102	46	21031	200666_S_AT,201278_AT,201783_S_AT,201809_S_AT,202005_AT,202071_AT,202688_AT,202826_AT,202908_AT,202931_X_AT,203325_S_AT,203344_S_AT,204041_AT,204359_AT,205854_AT,206385_S_AT,207016_S_AT,208850_S_AT,208986_AT,209710_AT,209815_AT,209875_S_AT,210827_S_AT,213131_AT,214238_AT,214501_S_AT,215223_S_AT,216199_S_AT,219197_S_AT,396_F_AT,202935_S_AT,204654_S_AT,204989_S_AT,205713_S_AT,207869_S_AT,209270_AT,…
GO:BP	negative regulation of transcription by RNA polymerase II	GO:0000122	false	0.000491766	3.30824	986	102	19	21031	200666_S_AT,201278_AT,201783_S_AT,201809_S_AT,202048_S_AT,202908_AT,202931_X_AT,209710_AT,209815_AT,213627_AT,214501_S_AT,214686_AT,215089_S_AT,216484_X_AT,221261_X_AT,202935_S_AT,204654_S_AT,210581_X_AT,211700_S_AT
GO:BP	negative regulation of cell population proliferation	GO:0008285	false	0.000537213	3.26985	701	102	16	21031	201278_AT,201809_S_AT,202071_AT,202826_AT,207016_S_AT,209710_AT,209815_AT,215089_S_AT,215223_S_AT,202935_S_AT,204654_S_AT,204955_AT,211094_S_AT,214567_S_AT,216627_S_AT,220512_AT
GO:BP	epithelium development	GO:0060429	false	0.000722705	3.14104	1225	102	21	21031	201278_AT,201301_S_AT,201783_S_AT,201809_S_AT,202005_AT,202071_AT,202826_AT,203325_S_AT,205854_AT,207016_S_AT,209016_S_AT,209710_AT,209815_AT,214238_AT,214501_S_AT,202935_S_AT,204654_S_AT,211094_S_AT,216627_S_AT,219427_AT,220512_AT
GO:BP	epithelial tube formation	GO:0072175	false	0.0008055	3.09393	139	102	8	21031	202005_AT,202071_AT,202826_AT,205854_AT,209815_AT,214238_AT,202935_S_AT,220512_AT
GO:BP	negative regulation of nucleobase-containing compound metabolic process	GO:0045934	false	0.000900391	3.04557	1588	102	24	21031	200666_S_AT,201278_AT,201783_S_AT,201809_S_AT,202048_S_AT,202908_AT,202931_X_AT,203344_S_AT,209710_AT,209815_AT,210827_S_AT,213627_AT,214501_S_AT,214686_AT,215089_S_AT,216484_X_AT,221261_X_AT,202935_S_AT,204654_S_AT,207059_AT,209872_S_AT,210581_X_AT,211700_S_AT,214567_S_AT
GO:BP	tube formation	GO:0035148	false	0.00143987	2.84168	150	102	8	21031	202005_AT,202071_AT,202826_AT,205854_AT,209815_AT,214238_AT,202935_S_AT,220512_AT
GO:BP	anatomical structure morphogenesis	GO:0009653	false	0.00146892	2.833	2684	102	32	21031	201783_S_AT,201809_S_AT,202005_AT,202071_AT,202826_AT,203325_S_AT,204359_AT,205854_AT,206385_S_AT,207016_S_AT,208850_S_AT,209710_AT,209815_AT,209875_S_AT,210827_S_AT,213131_AT,214238_AT,214501_S_AT,219197_S_AT,202935_S_AT,204654_S_AT,204989_S_AT,205713_S_AT,207059_AT,207907_AT,209270_AT,211094_S_AT,213519_S_AT,214043_AT,216627_S_AT,219427_AT,220512_AT
GO:BP	neural tube formation	GO:0001841	false	0.00154352	2.81149	104	102	7	21031	202005_AT,202071_AT,202826_AT,205854_AT,209815_AT,214238_AT,220512_AT
GO:BP	chordate embryonic development	GO:0043009	false	0.00168632	2.77306	670	102	15	21031	202005_AT,202071_AT,202826_AT,203344_S_AT,205854_AT,207016_S_AT,209710_AT,209815_AT,210827_S_AT,214238_AT,202935_S_AT,204654_S_AT,211094_S_AT,215209_AT,220512_AT
GO:BP	positive regulation of cell differentiation	GO:0045597	false	0.00173744	2.76009	864	102	17	21031	201278_AT,201783_S_AT,201809_S_AT,202826_AT,202931_X_AT,208986_AT,209710_AT,209815_AT,213131_AT,214238_AT,214501_S_AT,215223_S_AT,219197_S_AT,202935_S_AT,207907_AT,213519_S_AT,214043_AT
GO:BP	cellular response to stimulus	GO:0051716	false	0.00183672	2.73596	7394	102	60	21031	200666_S_AT,201278_AT,201301_S_AT,201736_S_AT,201783_S_AT,201809_S_AT,202688_AT,202908_AT,203344_S_AT,204345_AT,204359_AT,204442_X_AT,205854_AT,206385_S_AT,207016_S_AT,208818_S_AT,208850_S_AT,209530_AT,209568_S_AT,209710_AT,209815_AT,209875_S_AT,212576_AT,213131_AT,213509_X_AT,214238_AT,214501_S_AT,215223_S_AT,216199_S_AT,216484_X_AT,217022_S_AT,217286_S_AT,218192_AT,218407_X_AT,218648_AT,219197_…
GO:BP	morphogenesis of an epithelium	GO:0002009	false	0.0019246	2.71566	501	102	13	21031	201809_S_AT,202005_AT,202071_AT,202826_AT,203325_S_AT,205854_AT,207016_S_AT,209815_AT,214238_AT,202935_S_AT,204654_S_AT,219427_AT,220512_AT
GO:BP	embryo development ending in birth or egg hatching	GO:0009792	false	0.00247735	2.60601	691	102	15	21031	202005_AT,202071_AT,202826_AT,203344_S_AT,205854_AT,207016_S_AT,209710_AT,209815_AT,210827_S_AT,214238_AT,202935_S_AT,204654_S_AT,211094_S_AT,215209_AT,220512_AT
GO:BP	regulation of cell differentiation	GO:0045595	false	0.00302688	2.519	1576	102	23	21031	201278_AT,201783_S_AT,201809_S_AT,202826_AT,202931_X_AT,203325_S_AT,208850_S_AT,208986_AT,209710_AT,209815_AT,209875_S_AT,213131_AT,214238_AT,214501_S_AT,215223_S_AT,219197_S_AT,202935_S_AT,204654_S_AT,207907_AT,211094_S_AT,213519_S_AT,214043_AT,219427_AT
GO:BP	regulation of cellular process	GO:0050794	false	0.0030575	2.51463	11738	102	80	21031	200666_S_AT,201278_AT,201301_S_AT,201783_S_AT,201809_S_AT,202048_S_AT,202071_AT,202688_AT,202826_AT,202908_AT,202931_X_AT,203325_S_AT,203344_S_AT,204041_AT,204345_AT,204359_AT,204442_X_AT,205854_AT,206385_S_AT,207016_S_AT,208850_S_AT,208872_S_AT,208986_AT,209530_AT,209568_S_AT,209710_AT,209815_AT,209875_S_AT,210827_S_AT,212576_AT,213131_AT,213627_AT,214238_AT,214501_S_AT,214686_AT,215089_S_AT,215…
GO:BP	tissue morphogenesis	GO:0048729	false	0.00310001	2.50864	611	102	14	21031	201809_S_AT,202005_AT,202071_AT,202826_AT,203325_S_AT,205854_AT,207016_S_AT,209815_AT,214238_AT,202935_S_AT,204654_S_AT,204989_S_AT,219427_AT,220512_AT
GO:BP	cell surface receptor signaling pathway	GO:0007166	false	0.00372487	2.42889	2799	102	32	21031	201278_AT,201301_S_AT,201783_S_AT,201809_S_AT,202688_AT,204345_AT,204359_AT,204442_X_AT,205854_AT,208850_S_AT,209530_AT,209710_AT,209815_AT,212576_AT,214238_AT,217022_S_AT,219197_S_AT,221002_S_AT,396_F_AT,202935_S_AT,204955_AT,204989_S_AT,205500_AT,205713_S_AT,206420_AT,206637_AT,211094_S_AT,213519_S_AT,214043_AT,214567_S_AT,219427_AT,221933_AT
GO:BP	circulatory system development	GO:0072359	false	0.00382595	2.41726	1130	102	19	21031	201783_S_AT,201809_S_AT,202826_AT,203325_S_AT,204359_AT,207016_S_AT,208850_S_AT,209710_AT,209815_AT,213131_AT,215223_S_AT,396_F_AT,202935_S_AT,205713_S_AT,207869_S_AT,211094_S_AT,216627_S_AT,219427_AT,220512_AT
GO:BP	negative regulation of biological process	GO:0048519	false	0.00390522	2.40835	5874	102	51	21031	200666_S_AT,201278_AT,201301_S_AT,201783_S_AT,201809_S_AT,202048_S_AT,202071_AT,202826_AT,202908_AT,202931_X_AT,203325_S_AT,203344_S_AT,204041_AT,205854_AT,206385_S_AT,207016_S_AT,208850_S_AT,209710_AT,209815_AT,209875_S_AT,210827_S_AT,212576_AT,213131_AT,213627_AT,214501_S_AT,214686_AT,215089_S_AT,215223_S_AT,216484_X_AT,217286_S_AT,218192_AT,218407_X_AT,218648_AT,219478_AT,221261_X_AT,202935_S_…
GO:BP	nervous system development	GO:0007399	false	0.00423237	2.37342	2531	102	30	21031	200666_S_AT,201278_AT,201783_S_AT,202005_AT,202071_AT,202826_AT,202931_X_AT,204041_AT,204359_AT,205854_AT,206385_S_AT,207016_S_AT,208850_S_AT,208986_AT,209710_AT,209815_AT,209875_S_AT,213131_AT,214238_AT,215223_S_AT,396_F_AT,202935_S_AT,204654_S_AT,204989_S_AT,211094_S_AT,213519_S_AT,214043_AT,219427_AT,220512_AT,221933_AT
GO:BP	regulation of biological process	GO:0050789	false	0.00423962	2.37267	12287	102	82	21031	200666_S_AT,201278_AT,201301_S_AT,201783_S_AT,201809_S_AT,202048_S_AT,202071_AT,202688_AT,202826_AT,202908_AT,202931_X_AT,203325_S_AT,203344_S_AT,204041_AT,204345_AT,204359_AT,204442_X_AT,205854_AT,206385_S_AT,207016_S_AT,208818_S_AT,208850_S_AT,208872_S_AT,208986_AT,209530_AT,209568_S_AT,209710_AT,209815_AT,209875_S_AT,210827_S_AT,212576_AT,213131_AT,213627_AT,214238_AT,214501_S_AT,214686_AT,215…
GO:BP	negative regulation of cellular process	GO:0048523	false	0.00435429	2.36108	5541	102	49	21031	200666_S_AT,201278_AT,201301_S_AT,201783_S_AT,201809_S_AT,202048_S_AT,202071_AT,202826_AT,202908_AT,202931_X_AT,203325_S_AT,203344_S_AT,204041_AT,205854_AT,206385_S_AT,207016_S_AT,208850_S_AT,209710_AT,209815_AT,209875_S_AT,210827_S_AT,212576_AT,213131_AT,213627_AT,214501_S_AT,214686_AT,215089_S_AT,215223_S_AT,216484_X_AT,217286_S_AT,218192_AT,218648_AT,219478_AT,221261_X_AT,202935_S_AT,204654_S_…
GO:BP	positive regulation of cellular process	GO:0048522	false	0.00436328	2.36019	5717	102	50	21031	201278_AT,201783_S_AT,201809_S_AT,202071_AT,202688_AT,202826_AT,202908_AT,202931_X_AT,204041_AT,204345_AT,204359_AT,206385_S_AT,207016_S_AT,208850_S_AT,208986_AT,209530_AT,209710_AT,209815_AT,209875_S_AT,210827_S_AT,213131_AT,214238_AT,214501_S_AT,215089_S_AT,215223_S_AT,216199_S_AT,216484_X_AT,217946_S_AT,218192_AT,218407_X_AT,218648_AT,219197_S_AT,221002_S_AT,396_F_AT,202935_S_AT,204541_AT,2046…
GO:BP	tendon development	GO:0035989	true	0.00456651	2.34042	6	102	3	21031	203325_S_AT,214238_AT,205713_S_AT
GO:BP	signaling	GO:0023052	false	0.00462126	2.33524	6447	102	54	21031	201278_AT,201301_S_AT,201783_S_AT,201809_S_AT,202688_AT,202908_AT,203344_S_AT,204041_AT,204345_AT,204359_AT,204442_X_AT,205854_AT,206385_S_AT,207016_S_AT,208818_S_AT,208850_S_AT,209530_AT,209568_S_AT,209710_AT,209815_AT,209875_S_AT,212576_AT,213131_AT,214238_AT,215223_S_AT,216199_S_AT,216484_X_AT,217022_S_AT,217286_S_AT,218407_X_AT,218648_AT,219197_S_AT,221002_S_AT,396_F_AT,202935_S_AT,203889_AT,…
GO:BP	neurogenesis	GO:0022008	false	0.00469094	2.32874	1742	102	24	21031	201278_AT,201783_S_AT,202071_AT,202826_AT,202931_X_AT,204359_AT,205854_AT,206385_S_AT,207016_S_AT,208850_S_AT,208986_AT,209710_AT,209815_AT,209875_S_AT,213131_AT,214238_AT,215223_S_AT,202935_S_AT,204989_S_AT,211094_S_AT,213519_S_AT,214043_AT,219427_AT,221933_AT
GO:BP	signal transduction	GO:0007165	false	0.00618713	2.20851	5959	102	51	21031	201278_AT,201301_S_AT,201783_S_AT,201809_S_AT,202688_AT,202908_AT,203344_S_AT,204345_AT,204359_AT,204442_X_AT,205854_AT,206385_S_AT,207016_S_AT,208850_S_AT,209530_AT,209568_S_AT,209710_AT,209815_AT,209875_S_AT,212576_AT,213131_AT,214238_AT,215223_S_AT,216199_S_AT,216484_X_AT,217022_S_AT,217286_S_AT,218407_X_AT,218648_AT,219197_S_AT,221002_S_AT,396_F_AT,202935_S_AT,203889_AT,204955_AT,204989_S_AT,…
GO:BP	cell communication	GO:0007154	false	0.00736446	2.13286	6537	102	54	21031	201278_AT,201301_S_AT,201783_S_AT,201809_S_AT,202688_AT,202908_AT,203344_S_AT,204041_AT,204345_AT,204359_AT,204442_X_AT,205854_AT,206385_S_AT,207016_S_AT,208818_S_AT,208850_S_AT,209530_AT,209568_S_AT,209710_AT,209815_AT,209875_S_AT,212576_AT,213131_AT,214238_AT,215223_S_AT,216199_S_AT,216484_X_AT,217022_S_AT,217286_S_AT,218407_X_AT,218648_AT,219197_S_AT,221002_S_AT,396_F_AT,202935_S_AT,203889_AT,…
GO:BP	system development	GO:0048731	false	0.00808042	2.09257	3973	102	39	21031	200666_S_AT,201278_AT,201783_S_AT,201809_S_AT,202005_AT,202071_AT,202688_AT,202826_AT,202908_AT,202931_X_AT,203325_S_AT,204041_AT,204359_AT,205854_AT,206385_S_AT,207016_S_AT,208850_S_AT,208986_AT,209710_AT,209815_AT,209875_S_AT,213131_AT,214238_AT,215223_S_AT,219197_S_AT,396_F_AT,202935_S_AT,204654_S_AT,204989_S_AT,205713_S_AT,207869_S_AT,210581_X_AT,211094_S_AT,213519_S_AT,214043_AT,216627_S_AT,…
GO:BP	biological regulation	GO:0065007	false	0.00825129	2.08348	12680	102	83	21031	200666_S_AT,201278_AT,201301_S_AT,201783_S_AT,201809_S_AT,202048_S_AT,202071_AT,202688_AT,202826_AT,202908_AT,202931_X_AT,203325_S_AT,203344_S_AT,204041_AT,204345_AT,204359_AT,204442_X_AT,205854_AT,206385_S_AT,207016_S_AT,208818_S_AT,208850_S_AT,208872_S_AT,208986_AT,209530_AT,209568_S_AT,209710_AT,209815_AT,209875_S_AT,210827_S_AT,212576_AT,213131_AT,213627_AT,214238_AT,214501_S_AT,214686_AT,215…
GO:BP	tube morphogenesis	GO:0035239	false	0.00930399	2.03133	872	102	16	21031	201783_S_AT,201809_S_AT,202005_AT,202071_AT,202826_AT,205854_AT,208850_S_AT,209710_AT,209815_AT,214238_AT,202935_S_AT,205713_S_AT,211094_S_AT,216627_S_AT,219427_AT,220512_AT
GO:BP	positive regulation of biological process	GO:0048518	false	0.0110257	1.9576	6250	102	52	21031	201278_AT,201783_S_AT,201809_S_AT,202071_AT,202688_AT,202826_AT,202908_AT,202931_X_AT,204041_AT,204345_AT,204359_AT,206385_S_AT,207016_S_AT,208850_S_AT,208986_AT,209530_AT,209710_AT,209815_AT,209875_S_AT,210827_S_AT,213131_AT,214238_AT,214501_S_AT,215089_S_AT,215223_S_AT,216199_S_AT,216484_X_AT,217022_S_AT,217946_S_AT,218192_AT,218407_X_AT,218648_AT,219197_S_AT,221002_S_AT,396_F_AT,202935_S_AT,20…
GO:BP	neural tube closure	GO:0001843	false	0.0111636	1.95219	91	102	6	21031	202005_AT,202071_AT,202826_AT,205854_AT,209815_AT,220512_AT
GO:BP	anatomical structure development	GO:0048856	false	0.0115853	1.93609	5899	102	50	21031	200666_S_AT,201278_AT,201301_S_AT,201783_S_AT,201809_S_AT,202005_AT,202071_AT,202688_AT,202826_AT,202908_AT,202931_X_AT,203325_S_AT,203344_S_AT,204041_AT,204359_AT,205854_AT,206385_S_AT,207016_S_AT,208850_S_AT,208986_AT,209016_S_AT,209710_AT,209815_AT,209875_S_AT,210827_S_AT,213131_AT,214238_AT,214501_S_AT,215223_S_AT,216199_S_AT,219197_S_AT,396_F_AT,202935_S_AT,204654_S_AT,204989_S_AT,205713_S_A…
GO:BP	tube closure	GO:0060606	false	0.0118959	1.9246	92	102	6	21031	202005_AT,202071_AT,202826_AT,205854_AT,209815_AT,220512_AT
GO:BP	epithelial tube morphogenesis	GO:0060562	false	0.0120693	1.91832	338	102	10	21031	201809_S_AT,202005_AT,202071_AT,202826_AT,205854_AT,209815_AT,214238_AT,202935_S_AT,219427_AT,220512_AT
GO:BP	cell differentiation	GO:0030154	false	0.0123372	1.90878	4366	102	41	21031	201278_AT,201301_S_AT,201783_S_AT,201809_S_AT,202005_AT,202071_AT,202826_AT,202931_X_AT,203325_S_AT,204359_AT,205854_AT,206385_S_AT,207016_S_AT,208850_S_AT,208986_AT,209016_S_AT,209710_AT,209815_AT,209875_S_AT,210827_S_AT,213131_AT,214238_AT,214501_S_AT,215223_S_AT,216199_S_AT,217286_S_AT,219197_S_AT,396_F_AT,202935_S_AT,204654_S_AT,204989_S_AT,205713_S_AT,207907_AT,209270_AT,210581_X_AT,211094_S…
GO:BP	heart morphogenesis	GO:0003007	false	0.0123853	1.90709	266	102	9	21031	201809_S_AT,203325_S_AT,204359_AT,207016_S_AT,209815_AT,213131_AT,202935_S_AT,219427_AT,220512_AT
GO:BP	cellular developmental process	GO:0048869	false	0.0124106	1.90621	4367	102	41	21031	201278_AT,201301_S_AT,201783_S_AT,201809_S_AT,202005_AT,202071_AT,202826_AT,202931_X_AT,203325_S_AT,204359_AT,205854_AT,206385_S_AT,207016_S_AT,208850_S_AT,208986_AT,209016_S_AT,209710_AT,209815_AT,209875_S_AT,210827_S_AT,213131_AT,214238_AT,214501_S_AT,215223_S_AT,216199_S_AT,217286_S_AT,219197_S_AT,396_F_AT,202935_S_AT,204654_S_AT,204989_S_AT,205713_S_AT,207907_AT,209270_AT,210581_X_AT,211094_S…
GO:BP	smooth muscle tissue development	GO:0048745	true	0.0127075	1.89594	25	102	4	21031	201809_S_AT,209815_AT,202935_S_AT,211094_S_AT
GO:BP	heart development	GO:0007507	false	0.0136357	1.86532	599	102	13	21031	201809_S_AT,203325_S_AT,204359_AT,207016_S_AT,209815_AT,213131_AT,215223_S_AT,396_F_AT,202935_S_AT,207869_S_AT,211094_S_AT,219427_AT,220512_AT
GO:BP	positive regulation of apoptotic process	GO:0043065	false	0.0147043	1.83256	512	102	12	21031	202688_AT,202931_X_AT,207016_S_AT,213131_AT,215089_S_AT,215223_S_AT,218192_AT,204654_S_AT,204955_AT,211094_S_AT,216627_S_AT,220512_AT
GO:BP	primary neural tube formation	GO:0014020	false	0.0161665	1.79138	97	102	6	21031	202005_AT,202071_AT,202826_AT,205854_AT,209815_AT,220512_AT
GO:BP	multicellular organismal process	GO:0032501	false	0.0182064	1.73978	7669	102	59	21031	200666_S_AT,201278_AT,201301_S_AT,201783_S_AT,201809_S_AT,202005_AT,202071_AT,202688_AT,202826_AT,202908_AT,202931_X_AT,203325_S_AT,203344_S_AT,204041_AT,204345_AT,204359_AT,205854_AT,206385_S_AT,207016_S_AT,208818_S_AT,208850_S_AT,208986_AT,209016_S_AT,209710_AT,209815_AT,209875_S_AT,210827_S_AT,213131_AT,213627_AT,214238_AT,214501_S_AT,215223_S_AT,216199_S_AT,217022_S_AT,217286_S_AT,218648_AT,2…
GO:BP	dopamine catabolic process	GO:0042420	true	0.0189771	1.72177	9	102	3	21031	204041_AT,208818_S_AT,209708_AT
GO:BP	positive regulation of chondrocyte proliferation	GO:1902732	true	0.0189771	1.72177	9	102	3	21031	219197_S_AT,202935_S_AT,205713_S_AT
GO:BP	generation of neurons	GO:0048699	false	0.0208568	1.68075	1514	102	21	21031	201278_AT,202071_AT,202931_X_AT,204359_AT,205854_AT,206385_S_AT,207016_S_AT,208850_S_AT,208986_AT,209710_AT,209815_AT,209875_S_AT,213131_AT,214238_AT,215223_S_AT,202935_S_AT,211094_S_AT,213519_S_AT,214043_AT,219427_AT,221933_AT
GO:BP	positive regulation of programmed cell death	GO:0043068	false	0.0216069	1.66541	532	102	12	21031	202688_AT,202931_X_AT,207016_S_AT,213131_AT,215089_S_AT,215223_S_AT,218192_AT,204654_S_AT,204955_AT,211094_S_AT,216627_S_AT,220512_AT
GO:BP	catechol-containing compound catabolic process	GO:0019614	false	0.0270145	1.5684	10	102	3	21031	204041_AT,208818_S_AT,209708_AT
GO:BP	catecholamine catabolic process	GO:0042424	false	0.0270145	1.5684	10	102	3	21031	204041_AT,208818_S_AT,209708_AT
GO:BP	negative regulation of nitrogen compound metabolic process	GO:0051172	false	0.0270773	1.56739	2202	102	26	21031	200666_S_AT,201278_AT,201783_S_AT,201809_S_AT,202048_S_AT,202908_AT,202931_X_AT,203344_S_AT,208850_S_AT,209710_AT,209815_AT,210827_S_AT,213627_AT,214501_S_AT,214686_AT,215089_S_AT,216484_X_AT,221261_X_AT,202935_S_AT,204654_S_AT,207059_AT,209872_S_AT,210581_X_AT,211094_S_AT,211700_S_AT,214567_S_AT
GO:BP	developmental process	GO:0032502	false	0.0301334	1.52095	6453	102	52	21031	200666_S_AT,201278_AT,201301_S_AT,201783_S_AT,201809_S_AT,202005_AT,202071_AT,202688_AT,202826_AT,202908_AT,202931_X_AT,203325_S_AT,203344_S_AT,204041_AT,204359_AT,205854_AT,206385_S_AT,207016_S_AT,208818_S_AT,208850_S_AT,208986_AT,209016_S_AT,209710_AT,209815_AT,209875_S_AT,210827_S_AT,213131_AT,214238_AT,214501_S_AT,215223_S_AT,216199_S_AT,217286_S_AT,219197_S_AT,396_F_AT,202935_S_AT,204654_S_A…
GO:BP	neuron differentiation	GO:0030182	false	0.0316245	1.49998	1431	102	20	21031	201278_AT,202071_AT,202931_X_AT,204359_AT,205854_AT,206385_S_AT,207016_S_AT,208850_S_AT,208986_AT,209710_AT,209815_AT,209875_S_AT,213131_AT,214238_AT,215223_S_AT,202935_S_AT,213519_S_AT,214043_AT,219427_AT,221933_AT
GO:BP	tube development	GO:0035295	false	0.0387327	1.41192	1091	102	17	21031	201783_S_AT,201809_S_AT,202005_AT,202071_AT,202826_AT,205854_AT,207016_S_AT,208850_S_AT,209710_AT,209815_AT,214238_AT,202935_S_AT,205713_S_AT,211094_S_AT,216627_S_AT,219427_AT,220512_AT
GO:BP	positive regulation of developmental process	GO:0051094	false	0.0387491	1.41174	1328	102	19	21031	201278_AT,201783_S_AT,201809_S_AT,202826_AT,202931_X_AT,204359_AT,208986_AT,209710_AT,209815_AT,213131_AT,214238_AT,214501_S_AT,215223_S_AT,219197_S_AT,202935_S_AT,204654_S_AT,207907_AT,213519_S_AT,214043_AT
GO:BP	germ-line sex determination	GO:0018992	false	0.0485267	1.31402	2	102	2	21031	216199_S_AT,202935_S_AT
GO:BP	primary sex determination, germ-line	GO:0007542	false	0.0485267	1.31402	2	102	2	21031	216199_S_AT,202935_S_AT
GO:BP	male germ-line sex determination	GO:0019100	false	0.0485267	1.31402	2	102	2	21031	216199_S_AT,202935_S_AT
GO:BP	phenol-containing compound catabolic process	GO:0019336	false	0.0491779	1.30823	12	102	3	21031	204041_AT,208818_S_AT,209708_AT
GO:CC	extracellular region	GO:0005576	true	5.93328e-08	7.22671	4213	103	48	22097	200666_S_AT,201301_S_AT,201809_S_AT,201941_AT,202005_AT,202071_AT,202688_AT,202826_AT,202838_AT,203325_S_AT,204345_AT,204359_AT,204442_X_AT,205854_AT,208818_S_AT,208850_S_AT,209016_S_AT,209708_AT,209875_S_AT,212576_AT,213131_AT,213627_AT,214238_AT,214501_S_AT,215223_S_AT,216484_X_AT,217022_S_AT,217286_S_AT,218407_X_AT,219197_S_AT,219478_AT,396_F_AT,203889_AT,204541_AT,204989_S_AT,205500_AT,205713…
GO:CC	extracellular space	GO:0005615	false	8.38141e-07	6.07668	3303	103	40	22097	200666_S_AT,201301_S_AT,201809_S_AT,201941_AT,202005_AT,202071_AT,202688_AT,202826_AT,202838_AT,203325_S_AT,204345_AT,204359_AT,204442_X_AT,208818_S_AT,208850_S_AT,209016_S_AT,209708_AT,209875_S_AT,212576_AT,213131_AT,214238_AT,214501_S_AT,215223_S_AT,216484_X_AT,217022_S_AT,217286_S_AT,218407_X_AT,219197_S_AT,219478_AT,204541_AT,204989_S_AT,205500_AT,205713_S_AT,207907_AT,208470_S_AT,214043_AT,2…
GO:CC	cell periphery	GO:0071944	true	0.00113282	2.94584	6228	103	51	22097	201278_AT,201301_S_AT,201809_S_AT,201941_AT,202005_AT,202071_AT,202688_AT,202826_AT,202931_X_AT,202947_S_AT,203325_S_AT,204345_AT,204359_AT,204442_X_AT,205854_AT,206385_S_AT,208818_S_AT,208850_S_AT,209530_AT,209568_S_AT,209815_AT,212576_AT,216484_X_AT,217022_S_AT,221002_S_AT,396_F_AT,204955_AT,204989_S_AT,205006_S_AT,205500_AT,205713_S_AT,206420_AT,206637_AT,207869_S_AT,207907_AT,209270_AT,209872…
GO:CC	extracellular exosome	GO:0070062	false	0.00300007	2.52287	2109	103	25	22097	200666_S_AT,201301_S_AT,201941_AT,202071_AT,202688_AT,202826_AT,202838_AT,204359_AT,208818_S_AT,208850_S_AT,209016_S_AT,209875_S_AT,212576_AT,214501_S_AT,215223_S_AT,217022_S_AT,217286_S_AT,204541_AT,204989_S_AT,205500_AT,205713_S_AT,208470_S_AT,214043_AT,216627_S_AT,219427_AT
GO:CC	extracellular vesicle	GO:1903561	false	0.00365009	2.4377	2133	103	25	22097	200666_S_AT,201301_S_AT,201941_AT,202071_AT,202688_AT,202826_AT,202838_AT,204359_AT,208818_S_AT,208850_S_AT,209016_S_AT,209875_S_AT,212576_AT,214501_S_AT,215223_S_AT,217022_S_AT,217286_S_AT,204541_AT,204989_S_AT,205500_AT,205713_S_AT,208470_S_AT,214043_AT,216627_S_AT,219427_AT
GO:CC	extracellular membrane-bounded organelle	GO:0065010	false	0.00367978	2.43418	2134	103	25	22097	200666_S_AT,201301_S_AT,201941_AT,202071_AT,202688_AT,202826_AT,202838_AT,204359_AT,208818_S_AT,208850_S_AT,209016_S_AT,209875_S_AT,212576_AT,214501_S_AT,215223_S_AT,217022_S_AT,217286_S_AT,204541_AT,204989_S_AT,205500_AT,205713_S_AT,208470_S_AT,214043_AT,216627_S_AT,219427_AT
GO:CC	extracellular organelle	GO:0043230	false	0.00367978	2.43418	2134	103	25	22097	200666_S_AT,201301_S_AT,201941_AT,202071_AT,202688_AT,202826_AT,202838_AT,204359_AT,208818_S_AT,208850_S_AT,209016_S_AT,209875_S_AT,212576_AT,214501_S_AT,215223_S_AT,217022_S_AT,217286_S_AT,204541_AT,204989_S_AT,205500_AT,205713_S_AT,208470_S_AT,214043_AT,216627_S_AT,219427_AT
GO:CC	collagen-containing extracellular matrix	GO:0062023	false	0.00934516	2.02941	425	103	10	22097	201301_S_AT,203325_S_AT,204345_AT,204442_X_AT,216484_X_AT,204955_AT,204989_S_AT,205713_S_AT,209270_AT,213519_S_AT
GO:CC	extracellular matrix	GO:0031012	false	0.0175913	1.7547	555	103	11	22097	201301_S_AT,203325_S_AT,204345_AT,204359_AT,204442_X_AT,216484_X_AT,204955_AT,204989_S_AT,205713_S_AT,209270_AT,213519_S_AT
GO:CC	external encapsulating structure	GO:0030312	false	0.0178775	1.74769	556	103	11	22097	201301_S_AT,203325_S_AT,204345_AT,204359_AT,204442_X_AT,216484_X_AT,204955_AT,204989_S_AT,205713_S_AT,209270_AT,213519_S_AT
GO:CC	cell junction	GO:0030054	true	0.0227233	1.64353	2230	103	24	22097	200666_S_AT,201278_AT,201783_S_AT,201809_S_AT,202071_AT,202908_AT,202931_X_AT,204359_AT,206385_S_AT,208818_S_AT,208850_S_AT,209530_AT,213131_AT,218192_AT,204989_S_AT,207869_S_AT,209872_S_AT,211094_S_AT,213519_S_AT,213644_AT,214043_AT,216627_S_AT,220512_AT,221933_AT
GO:CC	vesicle	GO:0031982	false	0.026483	1.57703	4004	103	35	22097	200666_S_AT,201278_AT,201301_S_AT,201941_AT,202071_AT,202688_AT,202826_AT,202838_AT,202908_AT,202931_X_AT,204359_AT,208818_S_AT,208850_S_AT,209016_S_AT,209708_AT,209815_AT,209875_S_AT,212576_AT,212796_S_AT,213627_AT,214501_S_AT,215223_S_AT,217022_S_AT,217286_S_AT,221002_S_AT,203889_AT,204541_AT,204989_S_AT,205500_AT,205713_S_AT,208470_S_AT,214043_AT,215209_AT,216627_S_AT,219427_AT
KEGG	ECM-receptor interaction	KEGG:04512	false	0.00196115	2.70749	89	56	6	8484	202071_AT,209875_S_AT,204989_S_AT,205713_S_AT,209270_AT,213519_S_AT
REAC	Non-integrin membrane-ECM interactions	REAC:R-HSA-3000171	false	0.0165936	1.78006	58	73	5	10842	202071_AT,203325_S_AT,204989_S_AT,209270_AT,213519_S_AT
TF	Factor: AP-2
MIRNA	hsa-miR-6876-5p	MIRNA:hsa-miR-6876-5p	false	0.00788002	2.10347	196	83	8	14819	202071_AT,208872_S_AT,212796_S_AT,213509_X_AT,215223_S_AT,216484_X_AT,204654_S_AT,216627_S_AT
MIRNA	hsa-miR-4476	MIRNA:hsa-miR-4476	false	0.00788002	2.10347	196	83	8	14819	202071_AT,208872_S_AT,212796_S_AT,213509_X_AT,215223_S_AT,216484_X_AT,204654_S_AT,216627_S_AT
HPA	kidney
HPA	kidney
HPA	kidney
HPA	ovary
HP	Abnormal stomach morphology	HP:0002577	false	0.0198118	1.70308	275	43	11	4958	201809_S_AT,202908_AT,202931_X_AT,203325_S_AT,204442_X_AT,209815_AT,204654_S_AT,204989_S_AT,209270_AT,219427_AT,220512_AT

## Sheet: GSE63678_0.05
source	term_name	term_id	highlighted	adjusted_p_value	negative_log10_of_adjusted_p_value	term_size	query_size	intersection_size	effective_domain_size	intersections
GO:MF	protein binding	GO:0005515	true	3.81329e-26	25.4187	14838	777	694	20212	200055_AT,200075_S_AT,200078_S_AT,200598_S_AT,200606_AT,200616_S_AT,200643_AT,200656_S_AT,200660_AT,200669_S_AT,200682_S_AT,200694_S_AT,200706_S_AT,200729_S_AT,200737_AT,200747_S_AT,200758_S_AT,200816_S_AT,200820_AT,200828_S_AT,200832_S_AT,200846_S_AT,200887_S_AT,200916_AT,200993_AT,201012_AT,201013_S_AT,201042_AT,201088_AT,201096_S_AT,201098_AT,201123_S_AT,201128_S_AT,201133_S_AT,201148_S_AT,201…
GO:MF	binding	GO:0005488	false	2.03792e-10	9.69081	18370	777	756	20212	200055_AT,200075_S_AT,200078_S_AT,200598_S_AT,200606_AT,200616_S_AT,200643_AT,200656_S_AT,200660_AT,200669_S_AT,200682_S_AT,200694_S_AT,200698_AT,200706_S_AT,200708_AT,200729_S_AT,200737_AT,200747_S_AT,200758_S_AT,200816_S_AT,200820_AT,200828_S_AT,200832_S_AT,200846_S_AT,200887_S_AT,200916_AT,200993_AT,201012_AT,201013_S_AT,201042_AT,201088_AT,201096_S_AT,201098_AT,201123_S_AT,201128_S_AT,201133_…
GO:MF	small molecule binding	GO:0036094	false	1.56877e-06	5.80444	6357	777	321	20212	200075_S_AT,200598_S_AT,200660_AT,200669_S_AT,200682_S_AT,200694_S_AT,200706_S_AT,200708_AT,200729_S_AT,200737_AT,200828_S_AT,200832_S_AT,200846_S_AT,201012_AT,201013_S_AT,201042_AT,201096_S_AT,201128_S_AT,201133_S_AT,201148_S_AT,201189_S_AT,201193_AT,201263_AT,201275_AT,201300_S_AT,201327_S_AT,201339_S_AT,201343_AT,201369_S_AT,201394_S_AT,201427_S_AT,201485_S_AT,201540_AT,201561_S_AT,201563_AT,2…
GO:MF	ion binding	GO:0043167	false	2.84045e-06	5.54661	6146	777	311	20212	200075_S_AT,200598_S_AT,200660_AT,200669_S_AT,200682_S_AT,200694_S_AT,200706_S_AT,200708_AT,200729_S_AT,200737_AT,200828_S_AT,200832_S_AT,200846_S_AT,201012_AT,201013_S_AT,201042_AT,201096_S_AT,201128_S_AT,201133_S_AT,201148_S_AT,201189_S_AT,201193_AT,201263_AT,201275_AT,201300_S_AT,201327_S_AT,201339_S_AT,201343_AT,201369_S_AT,201394_S_AT,201485_S_AT,201540_AT,201561_S_AT,201563_AT,201577_AT,201…
GO:MF	enzyme binding	GO:0019899	false	5.54946e-06	5.25575	2103	777	132	20212	200055_AT,200598_S_AT,200606_AT,200616_S_AT,200656_S_AT,200669_S_AT,200682_S_AT,200816_S_AT,200846_S_AT,200887_S_AT,200993_AT,201088_AT,201133_S_AT,201148_S_AT,201174_S_AT,201202_AT,201300_S_AT,201343_AT,201381_X_AT,201864_AT,201899_S_AT,201957_AT,202085_AT,202123_S_AT,202177_AT,202259_S_AT,202334_S_AT,202395_AT,202432_AT,202704_AT,203041_S_AT,203685_AT,203688_AT,204004_AT,204131_S_AT,204170_S_AT…
GO:MF	protein-containing complex binding	GO:0044877	false	1.93145e-05	4.71412	1752	777	113	20212	200055_AT,200656_S_AT,200729_S_AT,200747_S_AT,200816_S_AT,200846_S_AT,200887_S_AT,200916_AT,201123_S_AT,201202_AT,201300_S_AT,201577_AT,201664_AT,201672_S_AT,201745_AT,201792_AT,201839_S_AT,201954_AT,202087_S_AT,202123_S_AT,202386_S_AT,202395_AT,202409_AT,202450_S_AT,202484_S_AT,202565_S_AT,203216_S_AT,203666_AT,203825_AT,203917_AT,204009_S_AT,204131_S_AT,204170_S_AT,205335_S_AT,205483_S_AT,20609…
GO:MF	cell adhesion molecule binding	GO:0050839	false	2.28716e-05	4.6407	561	777	50	20212	200606_AT,200643_AT,200656_S_AT,200660_AT,200846_S_AT,200887_S_AT,200916_AT,201012_AT,201013_S_AT,201193_AT,201745_AT,201839_S_AT,202085_AT,202409_AT,203666_AT,203917_AT,205483_S_AT,206093_X_AT,206874_S_AT,208030_S_AT,208614_S_AT,208623_S_AT,208690_S_AT,208827_AT,211075_S_AT,212813_AT,212953_X_AT,213364_S_AT,217294_S_AT,217901_AT,218259_AT,219935_AT,222101_S_AT,203641_S_AT,203736_S_AT,203861_S_AT…
GO:MF	carbohydrate derivative binding	GO:0097367	false	2.45413e-05	4.6101	2304	777	139	20212	200075_S_AT,200598_S_AT,200669_S_AT,200682_S_AT,200694_S_AT,200729_S_AT,200737_AT,200816_S_AT,200828_S_AT,201013_S_AT,201042_AT,201096_S_AT,201128_S_AT,201263_AT,201300_S_AT,201327_S_AT,201339_S_AT,201343_AT,201576_S_AT,201577_AT,201664_AT,201745_AT,201899_S_AT,202087_S_AT,202123_S_AT,202154_X_AT,202207_AT,202309_AT,202334_S_AT,202395_AT,202428_X_AT,202450_S_AT,202466_AT,202540_S_AT,202748_AT,203…
GO:MF	identical protein binding	GO:0042802	false	2.93425e-05	4.5325	2162	777	132	20212	200055_AT,200660_AT,200706_S_AT,200758_S_AT,200816_S_AT,200887_S_AT,201013_S_AT,201193_AT,201202_AT,201263_AT,201286_AT,201300_S_AT,201381_X_AT,201413_AT,201563_AT,201576_S_AT,201577_AT,201621_AT,201690_S_AT,202428_X_AT,202447_AT,202589_AT,202678_AT,202748_AT,202854_AT,203216_S_AT,203232_S_AT,203685_AT,203688_AT,203786_S_AT,203917_AT,204009_S_AT,204041_AT,204168_AT,206052_S_AT,206874_S_AT,207332_…
GO:MF	cell-cell adhesion mediator activity	GO:0098632	false	4.10438e-05	4.38675	52	777	13	20212	200606_AT,200660_AT,200846_S_AT,201012_AT,201839_S_AT,203917_AT,208690_S_AT,211075_S_AT,212813_AT,217901_AT,204751_X_AT,207717_S_AT,213438_AT
GO:MF	heterocyclic compound binding	GO:1901363	false	4.26232e-05	4.37035	2325	777	139	20212	200075_S_AT,200598_S_AT,200669_S_AT,200682_S_AT,200694_S_AT,200708_AT,200729_S_AT,200737_AT,201013_S_AT,201042_AT,201096_S_AT,201128_S_AT,201193_AT,201263_AT,201327_S_AT,201339_S_AT,201343_AT,201563_AT,201577_AT,201664_AT,201745_AT,201899_S_AT,202123_S_AT,202154_X_AT,202207_AT,202309_AT,202334_S_AT,202395_AT,202428_X_AT,202447_AT,202466_AT,202484_S_AT,202540_S_AT,202589_AT,202748_AT,202854_AT,203…
GO:MF	adenyl nucleotide binding	GO:0030554	false	9.48507e-05	4.02296	1661	777	106	20212	200075_S_AT,200598_S_AT,200669_S_AT,200682_S_AT,200694_S_AT,200729_S_AT,200737_AT,201013_S_AT,201128_S_AT,201193_AT,201263_AT,201327_S_AT,201339_S_AT,201343_AT,201563_AT,201577_AT,201664_AT,201745_AT,201899_S_AT,202123_S_AT,202309_AT,202334_S_AT,202395_AT,202428_X_AT,202447_AT,202466_AT,202540_S_AT,203216_S_AT,204719_AT,205133_S_AT,206874_S_AT,208696_AT,208895_S_AT,209042_S_AT,209141_AT,209481_AT…
GO:MF	adenyl ribonucleotide binding	GO:0032559	false	9.84571e-05	4.00675	1560	777	101	20212	200075_S_AT,200598_S_AT,200669_S_AT,200682_S_AT,200694_S_AT,200729_S_AT,200737_AT,201013_S_AT,201128_S_AT,201263_AT,201327_S_AT,201339_S_AT,201343_AT,201577_AT,201664_AT,201745_AT,201899_S_AT,202123_S_AT,202309_AT,202334_S_AT,202395_AT,202428_X_AT,202466_AT,202540_S_AT,203216_S_AT,204719_AT,205133_S_AT,206874_S_AT,208696_AT,208895_S_AT,209042_S_AT,209141_AT,209481_AT,209623_AT,210105_S_AT,210346_…
GO:MF	ATP binding	GO:0005524	false	0.000190097	3.72103	1500	777	97	20212	200075_S_AT,200598_S_AT,200669_S_AT,200682_S_AT,200694_S_AT,200729_S_AT,200737_AT,201013_S_AT,201128_S_AT,201263_AT,201327_S_AT,201343_AT,201577_AT,201664_AT,201745_AT,201899_S_AT,202123_S_AT,202309_AT,202334_S_AT,202395_AT,202466_AT,203216_S_AT,204719_AT,205133_S_AT,206874_S_AT,208696_AT,208895_S_AT,209042_S_AT,209141_AT,209481_AT,209623_AT,210105_S_AT,210346_S_AT,212299_AT,212539_AT,213720_S_AT…
GO:MF	purine nucleotide binding	GO:0017076	false	0.000195725	3.70835	2021	777	122	20212	200075_S_AT,200598_S_AT,200669_S_AT,200682_S_AT,200694_S_AT,200729_S_AT,200737_AT,201013_S_AT,201042_AT,201096_S_AT,201128_S_AT,201193_AT,201263_AT,201327_S_AT,201339_S_AT,201343_AT,201563_AT,201577_AT,201664_AT,201745_AT,201899_S_AT,202123_S_AT,202154_X_AT,202207_AT,202309_AT,202334_S_AT,202395_AT,202428_X_AT,202447_AT,202466_AT,202540_S_AT,202748_AT,203216_S_AT,204009_S_AT,204719_AT,205133_S_AT…
GO:MF	catalytic activity	GO:0003824	true	0.000201265	3.69623	5758	777	285	20212	200055_AT,200075_S_AT,200598_S_AT,200656_S_AT,200669_S_AT,200682_S_AT,200694_S_AT,200708_AT,200737_AT,200832_S_AT,200846_S_AT,201013_S_AT,201042_AT,201096_S_AT,201128_S_AT,201133_S_AT,201193_AT,201202_AT,201263_AT,201275_AT,201327_S_AT,201339_S_AT,201343_AT,201413_AT,201422_AT,201498_AT,201563_AT,201576_S_AT,201577_AT,201664_AT,201672_S_AT,201740_AT,201792_AT,201842_S_AT,201899_S_AT,201900_S_AT,2…
GO:MF	purine ribonucleotide binding	GO:0032555	false	0.000216122	3.6653	1919	777	117	20212	200075_S_AT,200598_S_AT,200669_S_AT,200682_S_AT,200694_S_AT,200729_S_AT,200737_AT,201013_S_AT,201042_AT,201096_S_AT,201128_S_AT,201263_AT,201327_S_AT,201339_S_AT,201343_AT,201577_AT,201664_AT,201745_AT,201899_S_AT,202123_S_AT,202154_X_AT,202207_AT,202309_AT,202334_S_AT,202395_AT,202428_X_AT,202466_AT,202540_S_AT,202748_AT,203216_S_AT,204009_S_AT,204719_AT,205133_S_AT,206874_S_AT,208696_AT,208734_…
GO:MF	ribonucleotide binding	GO:0032553	false	0.000339794	3.46878	1936	777	117	20212	200075_S_AT,200598_S_AT,200669_S_AT,200682_S_AT,200694_S_AT,200729_S_AT,200737_AT,201013_S_AT,201042_AT,201096_S_AT,201128_S_AT,201263_AT,201327_S_AT,201339_S_AT,201343_AT,201577_AT,201664_AT,201745_AT,201899_S_AT,202123_S_AT,202154_X_AT,202207_AT,202309_AT,202334_S_AT,202395_AT,202428_X_AT,202466_AT,202540_S_AT,202748_AT,203216_S_AT,204009_S_AT,204719_AT,205133_S_AT,206874_S_AT,208696_AT,208734_…
GO:MF	cytoskeletal protein binding	GO:0008092	false	0.000343925	3.46354	1002	777	71	20212	200656_S_AT,200729_S_AT,200747_S_AT,200816_S_AT,200828_S_AT,200916_AT,201300_S_AT,201341_AT,201381_X_AT,201472_AT,201561_S_AT,201745_AT,201954_AT,202123_S_AT,202207_AT,202565_S_AT,203216_S_AT,203661_S_AT,203688_AT,204004_AT,207922_S_AT,208030_S_AT,208614_S_AT,208623_S_AT,208690_S_AT,208696_AT,209288_S_AT,209550_AT,210105_S_AT,211759_X_AT,212765_AT,214724_AT,218259_AT,218966_AT,220319_S_AT,220966_…
GO:MF	purine ribonucleoside triphosphate binding	GO:0035639	false	0.00035315	3.45204	1853	777	113	20212	200075_S_AT,200598_S_AT,200669_S_AT,200682_S_AT,200694_S_AT,200729_S_AT,200737_AT,201013_S_AT,201042_AT,201096_S_AT,201128_S_AT,201263_AT,201327_S_AT,201343_AT,201577_AT,201664_AT,201745_AT,201899_S_AT,202123_S_AT,202154_X_AT,202207_AT,202309_AT,202334_S_AT,202395_AT,202466_AT,202748_AT,203216_S_AT,204009_S_AT,204719_AT,205133_S_AT,206874_S_AT,208696_AT,208734_X_AT,208895_S_AT,209042_S_AT,209141_…
GO:MF	nucleotide binding	GO:0000166	false	0.000507906	3.29422	2187	777	128	20212	200075_S_AT,200598_S_AT,200669_S_AT,200682_S_AT,200694_S_AT,200729_S_AT,200737_AT,201013_S_AT,201042_AT,201096_S_AT,201128_S_AT,201193_AT,201263_AT,201327_S_AT,201339_S_AT,201343_AT,201563_AT,201577_AT,201664_AT,201745_AT,201899_S_AT,202123_S_AT,202154_X_AT,202207_AT,202309_AT,202334_S_AT,202395_AT,202428_X_AT,202447_AT,202466_AT,202484_S_AT,202540_S_AT,202748_AT,202854_AT,203216_S_AT,204009_S_AT…
GO:MF	nucleoside phosphate binding	GO:1901265	false	0.000520433	3.28363	2188	777	128	20212	200075_S_AT,200598_S_AT,200669_S_AT,200682_S_AT,200694_S_AT,200729_S_AT,200737_AT,201013_S_AT,201042_AT,201096_S_AT,201128_S_AT,201193_AT,201263_AT,201327_S_AT,201339_S_AT,201343_AT,201563_AT,201577_AT,201664_AT,201745_AT,201899_S_AT,202123_S_AT,202154_X_AT,202207_AT,202309_AT,202334_S_AT,202395_AT,202428_X_AT,202447_AT,202466_AT,202484_S_AT,202540_S_AT,202748_AT,202854_AT,203216_S_AT,204009_S_AT…
GO:MF	anion binding	GO:0043168	false	0.000560231	3.25163	2452	777	140	20212	200075_S_AT,200598_S_AT,200669_S_AT,200682_S_AT,200694_S_AT,200708_AT,200729_S_AT,200737_AT,201013_S_AT,201042_AT,201096_S_AT,201128_S_AT,201189_S_AT,201263_AT,201327_S_AT,201339_S_AT,201343_AT,201577_AT,201664_AT,201745_AT,201899_S_AT,202123_S_AT,202154_X_AT,202207_AT,202309_AT,202334_S_AT,202395_AT,202428_X_AT,202447_AT,202466_AT,202540_S_AT,202565_S_AT,202589_AT,202748_AT,203216_S_AT,204009_S_…
GO:MF	cell adhesion mediator activity	GO:0098631	false	0.00096307	3.01634	67	777	13	20212	200606_AT,200660_AT,200846_S_AT,201012_AT,201839_S_AT,203917_AT,208690_S_AT,211075_S_AT,212813_AT,217901_AT,204751_X_AT,207717_S_AT,213438_AT
GO:MF	protein binding involved in heterotypic cell-cell adhesion	GO:0086080	false	0.00171329	2.76617	12	777	6	20212	200606_AT,203917_AT,211075_S_AT,217901_AT,204751_X_AT,207717_S_AT
GO:MF	cell adhesive protein binding involved in bundle of His cell-Purkinje myocyte communication	GO:0086083	false	0.00750518	2.12464	5	777	4	20212	200606_AT,217901_AT,204751_X_AT,207717_S_AT
GO:MF	cadherin binding	GO:0045296	false	0.0119748	1.92173	335	777	30	20212	200643_AT,200660_AT,200846_S_AT,200887_S_AT,200916_AT,201012_AT,201013_S_AT,201193_AT,201745_AT,201839_S_AT,202085_AT,206874_S_AT,208030_S_AT,208614_S_AT,208623_S_AT,208690_S_AT,208827_AT,213364_S_AT,217294_S_AT,218259_AT,222101_S_AT,203641_S_AT,203736_S_AT,207717_S_AT,214472_AT,215883_AT,217341_AT,219461_AT,220104_AT,220818_S_AT
GO:MF	tubulin binding	GO:0015631	false	0.0140822	1.85133	389	777	33	20212	200747_S_AT,200816_S_AT,200828_S_AT,201300_S_AT,201381_X_AT,201472_AT,202207_AT,208623_S_AT,208696_AT,209550_AT,210105_S_AT,211759_X_AT,212765_AT,214724_AT,202094_AT,203764_AT,204162_AT,204318_S_AT,204444_AT,204709_S_AT,204850_S_AT,205046_AT,206364_AT,206721_AT,209599_S_AT,209615_S_AT,213433_AT,216611_S_AT,217341_AT,218355_AT,218755_AT,219976_AT,219978_S_AT
GO:MF	protein disulfide isomerase activity	GO:0003756	false	0.039919	1.39882	19	777	6	20212	200656_S_AT,208959_S_AT,209476_AT,211048_S_AT,216640_S_AT,218358_AT
GO:MF	intramolecular oxidoreductase activity, transposing S-S bonds	GO:0016864	false	0.039919	1.39882	19	777	6	20212	200656_S_AT,208959_S_AT,209476_AT,211048_S_AT,216640_S_AT,218358_AT
GO:MF	protein domain specific binding	GO:0019904	false	0.0431909	1.36461	653	777	46	20212	200706_S_AT,200747_S_AT,201327_S_AT,201381_X_AT,201810_S_AT,202085_AT,202121_S_AT,202123_S_AT,202395_AT,202484_S_AT,203041_S_AT,203685_AT,203688_AT,203917_AT,204004_AT,204686_AT,206067_S_AT,206481_S_AT,208610_S_AT,208623_S_AT,209124_AT,210105_S_AT,212163_AT,212675_S_AT,213649_AT,213707_S_AT,214724_AT,218380_AT,201372_S_AT,203418_AT,203861_S_AT,204134_AT,204783_AT,205393_S_AT,205498_AT,206364_AT,2…
GO:MF	protein dimerization activity	GO:0046983	false	0.0434017	1.36249	1113	777	69	20212	200656_S_AT,200660_AT,200816_S_AT,200887_S_AT,201193_AT,201381_X_AT,201413_AT,201576_S_AT,201690_S_AT,202154_X_AT,202432_AT,202589_AT,202678_AT,202748_AT,203685_AT,203688_AT,203786_S_AT,206874_S_AT,207233_S_AT,207332_S_AT,208030_S_AT,208998_AT,209121_X_AT,209200_AT,209332_S_AT,209487_AT,211998_AT,212535_AT,212549_AT,212813_AT,213364_S_AT,214096_S_AT,214501_S_AT,215071_S_AT,215380_S_AT,217294_S_AT…
GO:MF	catalytic activity, acting on a protein	GO:0140096	false	0.0484388	1.31481	2355	777	126	20212	200055_AT,200656_S_AT,200669_S_AT,200682_S_AT,200737_AT,200846_S_AT,201042_AT,201096_S_AT,201133_S_AT,201343_AT,201498_AT,201672_S_AT,201792_AT,201842_S_AT,201899_S_AT,202087_S_AT,202123_S_AT,202334_S_AT,202342_S_AT,202432_AT,202450_S_AT,202636_AT,203657_S_AT,204517_AT,204616_AT,206874_S_AT,207365_X_AT,207543_S_AT,207922_S_AT,208723_AT,208799_AT,208827_AT,208959_S_AT,209042_S_AT,209124_AT,209141_…
GO:BP	cell cycle	GO:0007049	true	2.20885e-18	17.6558	1819	749	147	21031	200055_AT,200682_S_AT,200729_S_AT,200747_S_AT,200816_S_AT,200828_S_AT,200846_S_AT,200993_AT,201012_AT,201202_AT,201232_S_AT,201300_S_AT,201369_S_AT,201540_AT,201664_AT,201899_S_AT,202121_S_AT,202123_S_AT,202154_X_AT,202227_S_AT,202334_S_AT,202386_S_AT,202409_AT,202466_AT,202565_S_AT,202836_S_AT,203301_S_AT,203685_AT,203688_AT,203786_S_AT,204170_S_AT,204464_S_AT,205022_S_AT,206015_S_AT,207480_S_AT…
GO:BP	mitotic cell cycle process	GO:1903047	false	9.81744e-18	17.008	745	749	84	21031	200055_AT,200747_S_AT,200816_S_AT,200828_S_AT,201012_AT,201202_AT,201369_S_AT,201540_AT,201664_AT,201899_S_AT,202121_S_AT,202409_AT,202466_AT,203685_AT,203688_AT,203786_S_AT,204170_S_AT,205022_S_AT,207847_S_AT,212148_AT,212542_S_AT,213222_AT,213348_AT,213720_S_AT,215438_X_AT,217746_S_AT,218580_X_AT,222162_S_AT,201372_S_AT,202094_AT,202580_X_AT,203214_X_AT,203362_S_AT,203418_AT,203755_AT,203764_AT…
GO:BP	cell cycle process	GO:0022402	false	1.05345e-17	16.9774	1276	749	116	21031	200055_AT,200682_S_AT,200729_S_AT,200747_S_AT,200816_S_AT,200828_S_AT,201012_AT,201202_AT,201232_S_AT,201369_S_AT,201540_AT,201664_AT,201899_S_AT,202121_S_AT,202334_S_AT,202386_S_AT,202409_AT,202466_AT,202565_S_AT,203685_AT,203688_AT,203786_S_AT,204170_S_AT,204464_S_AT,205022_S_AT,206015_S_AT,207847_S_AT,208623_S_AT,209478_AT,212148_AT,212153_AT,212542_S_AT,212675_S_AT,212953_X_AT,213222_AT,21334…
GO:BP	mitotic cell cycle	GO:0000278	false	1.90462e-17	16.7202	895	749	93	21031	200055_AT,200747_S_AT,200816_S_AT,200828_S_AT,201012_AT,201202_AT,201369_S_AT,201540_AT,201664_AT,201899_S_AT,202121_S_AT,202123_S_AT,202154_X_AT,202409_AT,202466_AT,203685_AT,203688_AT,203786_S_AT,204170_S_AT,204464_S_AT,205022_S_AT,207480_S_AT,207847_S_AT,207922_S_AT,212148_AT,212299_AT,212542_S_AT,212549_AT,213222_AT,213348_AT,213720_S_AT,215438_X_AT,217746_S_AT,218580_X_AT,222162_S_AT,201372_…
GO:BP	biological regulation	GO:0065007	false	1.01607e-16	15.9931	12680	749	568	21031	200055_AT,200078_S_AT,200598_S_AT,200606_AT,200656_S_AT,200660_AT,200669_S_AT,200682_S_AT,200706_S_AT,200729_S_AT,200737_AT,200747_S_AT,200758_S_AT,200816_S_AT,200828_S_AT,200832_S_AT,200846_S_AT,200887_S_AT,200993_AT,201012_AT,201042_AT,201088_AT,201096_S_AT,201123_S_AT,201133_S_AT,201148_S_AT,201174_S_AT,201189_S_AT,201193_AT,201202_AT,201286_AT,201300_S_AT,201327_S_AT,201339_S_AT,201341_AT,201…
GO:BP	organonitrogen compound metabolic process	GO:1901564	true	1.35701e-16	15.8674	5986	749	328	21031	200075_S_AT,200598_S_AT,200606_AT,200616_S_AT,200656_S_AT,200669_S_AT,200682_S_AT,200708_AT,200737_AT,200758_S_AT,200816_S_AT,200820_AT,200846_S_AT,200993_AT,201012_AT,201013_S_AT,201042_AT,201123_S_AT,201128_S_AT,201133_S_AT,201148_S_AT,201174_S_AT,201193_AT,201232_S_AT,201263_AT,201270_X_AT,201274_AT,201300_S_AT,201327_S_AT,201341_AT,201343_AT,201369_S_AT,201400_AT,201413_AT,201472_AT,201498_AT…
GO:BP	anatomical structure development	GO:0048856	false	1.95514e-16	15.7088	5899	749	324	21031	200055_AT,200606_AT,200737_AT,200747_S_AT,200758_S_AT,200816_S_AT,200846_S_AT,200887_S_AT,200916_AT,200993_AT,201012_AT,201042_AT,201096_S_AT,201193_AT,201202_AT,201286_AT,201341_AT,201369_S_AT,201381_X_AT,201413_AT,201427_S_AT,201540_AT,201561_S_AT,201577_AT,201621_AT,201650_AT,201690_S_AT,201740_AT,201745_AT,201839_S_AT,201842_S_AT,201864_AT,202085_AT,202087_S_AT,202096_S_AT,202123_S_AT,202154_…
GO:BP	regulation of biological process	GO:0050789	false	1.18124e-15	14.9277	12287	749	552	21031	200055_AT,200078_S_AT,200598_S_AT,200606_AT,200656_S_AT,200660_AT,200669_S_AT,200682_S_AT,200706_S_AT,200729_S_AT,200737_AT,200747_S_AT,200758_S_AT,200816_S_AT,200828_S_AT,200832_S_AT,200846_S_AT,200887_S_AT,200993_AT,201012_AT,201042_AT,201088_AT,201096_S_AT,201123_S_AT,201133_S_AT,201148_S_AT,201174_S_AT,201189_S_AT,201193_AT,201202_AT,201286_AT,201300_S_AT,201327_S_AT,201339_S_AT,201341_AT,201…
GO:BP	multicellular organism development	GO:0007275	false	9.41548e-15	14.0262	4643	749	267	21031	200055_AT,200606_AT,200737_AT,200747_S_AT,200816_S_AT,200846_S_AT,200887_S_AT,200993_AT,201012_AT,201042_AT,201096_S_AT,201193_AT,201202_AT,201286_AT,201341_AT,201369_S_AT,201381_X_AT,201413_AT,201427_S_AT,201561_S_AT,201577_AT,201621_AT,201650_AT,201740_AT,201745_AT,201839_S_AT,201842_S_AT,201864_AT,202096_S_AT,202123_S_AT,202154_X_AT,202172_AT,202177_AT,202259_S_AT,202309_AT,202334_S_AT,202409_…
GO:BP	positive regulation of biological process	GO:0048518	false	1.14882e-14	13.9397	6250	749	332	21031	200055_AT,200656_S_AT,200660_AT,200669_S_AT,200682_S_AT,200706_S_AT,200729_S_AT,200747_S_AT,200816_S_AT,200832_S_AT,200846_S_AT,200887_S_AT,200993_AT,201012_AT,201042_AT,201088_AT,201096_S_AT,201123_S_AT,201133_S_AT,201174_S_AT,201189_S_AT,201202_AT,201286_AT,201300_S_AT,201327_S_AT,201339_S_AT,201341_AT,201369_S_AT,201394_S_AT,201498_AT,201540_AT,201561_S_AT,201577_AT,201621_AT,201664_AT,201745_…
GO:BP	nuclear division	GO:0000280	false	2.79821e-14	13.5531	447	749	58	21031	200729_S_AT,200747_S_AT,200828_S_AT,201232_S_AT,201664_AT,202121_S_AT,202334_S_AT,202386_S_AT,202409_AT,202466_AT,204170_S_AT,206015_S_AT,209478_AT,212542_S_AT,212953_X_AT,213222_AT,213348_AT,218580_X_AT,201291_S_AT,201372_S_AT,202094_AT,203214_X_AT,203362_S_AT,203755_AT,203764_AT,203805_S_AT,204033_AT,204092_S_AT,204162_AT,204240_S_AT,204444_AT,204558_AT,204641_AT,204709_S_AT,204817_AT,204822_AT…
GO:BP	regulation of primary metabolic process	GO:0080090	false	3.64052e-14	13.4388	5591	749	304	21031	200055_AT,200598_S_AT,200660_AT,200669_S_AT,200682_S_AT,200706_S_AT,200729_S_AT,200758_S_AT,200846_S_AT,200887_S_AT,200993_AT,201012_AT,201088_AT,201096_S_AT,201123_S_AT,201148_S_AT,201174_S_AT,201193_AT,201202_AT,201300_S_AT,201327_S_AT,201339_S_AT,201341_AT,201369_S_AT,201394_S_AT,201472_AT,201498_AT,201672_S_AT,201745_AT,201792_AT,201839_S_AT,201842_S_AT,202096_S_AT,202123_S_AT,202172_AT,20217…
GO:BP	developmental process	GO:0032502	false	8.02499e-14	13.0956	6453	749	337	21031	200055_AT,200606_AT,200737_AT,200747_S_AT,200758_S_AT,200816_S_AT,200846_S_AT,200887_S_AT,200916_AT,200993_AT,201012_AT,201042_AT,201096_S_AT,201193_AT,201202_AT,201286_AT,201341_AT,201369_S_AT,201381_X_AT,201413_AT,201427_S_AT,201527_AT,201540_AT,201561_S_AT,201577_AT,201621_AT,201650_AT,201690_S_AT,201740_AT,201745_AT,201839_S_AT,201842_S_AT,201864_AT,202085_AT,202087_S_AT,202096_S_AT,202123_S_…
GO:BP	regulation of cell cycle	GO:0051726	false	9.46185e-14	13.024	1105	749	98	21031	200747_S_AT,200816_S_AT,200828_S_AT,200993_AT,201012_AT,201300_S_AT,201369_S_AT,201540_AT,201664_AT,202121_S_AT,202123_S_AT,202227_S_AT,202334_S_AT,202409_AT,202565_S_AT,203685_AT,203688_AT,204170_S_AT,205022_S_AT,207480_S_AT,207847_S_AT,207922_S_AT,209102_S_AT,209121_X_AT,209230_S_AT,209318_X_AT,212148_AT,212299_AT,212542_S_AT,212549_AT,212953_X_AT,213222_AT,213348_AT,213720_S_AT,214501_S_AT,217…
GO:BP	regulation of nitrogen compound metabolic process	GO:0051171	false	1.28645e-13	12.8906	5440	749	296	21031	200055_AT,200598_S_AT,200660_AT,200669_S_AT,200682_S_AT,200706_S_AT,200729_S_AT,200758_S_AT,200846_S_AT,200887_S_AT,200993_AT,201088_AT,201096_S_AT,201123_S_AT,201148_S_AT,201174_S_AT,201202_AT,201300_S_AT,201327_S_AT,201341_AT,201369_S_AT,201394_S_AT,201472_AT,201498_AT,201672_S_AT,201745_AT,201792_AT,201839_S_AT,201842_S_AT,202096_S_AT,202123_S_AT,202172_AT,202177_AT,202227_S_AT,202259_S_AT,202…
GO:BP	organelle fission	GO:0048285	false	1.98426e-13	12.7024	495	749	60	21031	200729_S_AT,200747_S_AT,200828_S_AT,201232_S_AT,201664_AT,202121_S_AT,202334_S_AT,202386_S_AT,202409_AT,202466_AT,204170_S_AT,206015_S_AT,208998_AT,209335_AT,209478_AT,212542_S_AT,212953_X_AT,213222_AT,213348_AT,218580_X_AT,201291_S_AT,201372_S_AT,202094_AT,203214_X_AT,203362_S_AT,203755_AT,203764_AT,203805_S_AT,204033_AT,204092_S_AT,204162_AT,204240_S_AT,204444_AT,204558_AT,204641_AT,204709_S_AT…
GO:BP	animal organ development	GO:0048513	false	1.99087e-13	12.701	3039	749	193	21031	200055_AT,200606_AT,200747_S_AT,200816_S_AT,200846_S_AT,200887_S_AT,201012_AT,201042_AT,201193_AT,201202_AT,201286_AT,201381_X_AT,201413_AT,201427_S_AT,201540_AT,201577_AT,201621_AT,201650_AT,201740_AT,201839_S_AT,201842_S_AT,202096_S_AT,202123_S_AT,202154_X_AT,202177_AT,202309_AT,202409_AT,202432_AT,202436_S_AT,202450_S_AT,202565_S_AT,202589_AT,202854_AT,202887_S_AT,202941_AT,203184_AT,203216_S_…
GO:BP	cell division	GO:0051301	false	4.40468e-13	12.3561	656	749	70	21031	200729_S_AT,200747_S_AT,200816_S_AT,200828_S_AT,200846_S_AT,201369_S_AT,201664_AT,202121_S_AT,202409_AT,202565_S_AT,202836_S_AT,204170_S_AT,206638_AT,207922_S_AT,209478_AT,209481_AT,212153_AT,212299_AT,214724_AT,215179_X_AT,217746_S_AT,201291_S_AT,201372_S_AT,202094_AT,203214_X_AT,203362_S_AT,203418_AT,203755_AT,203968_S_AT,204092_S_AT,204162_AT,204240_S_AT,204421_S_AT,204444_AT,204641_AT,204695_…
GO:BP	system development	GO:0048731	false	9.35167e-13	12.0291	3973	749	232	21031	200055_AT,200606_AT,200737_AT,200816_S_AT,200846_S_AT,200887_S_AT,201012_AT,201042_AT,201096_S_AT,201193_AT,201202_AT,201286_AT,201341_AT,201381_X_AT,201413_AT,201427_S_AT,201561_S_AT,201577_AT,201621_AT,201740_AT,201745_AT,201839_S_AT,201842_S_AT,201864_AT,202096_S_AT,202123_S_AT,202154_X_AT,202172_AT,202177_AT,202309_AT,202409_AT,202432_AT,202436_S_AT,202450_S_AT,202589_AT,202636_AT,202743_AT,2…
GO:BP	positive regulation of cellular process	GO:0048522	false	9.8447e-13	12.0068	5717	749	304	21031	200055_AT,200656_S_AT,200660_AT,200669_S_AT,200682_S_AT,200706_S_AT,200729_S_AT,200747_S_AT,200816_S_AT,200846_S_AT,200887_S_AT,200993_AT,201012_AT,201042_AT,201096_S_AT,201123_S_AT,201133_S_AT,201174_S_AT,201189_S_AT,201202_AT,201286_AT,201300_S_AT,201327_S_AT,201339_S_AT,201341_AT,201369_S_AT,201394_S_AT,201498_AT,201561_S_AT,201577_AT,201621_AT,201664_AT,201745_AT,201839_S_AT,201864_AT,201894_…
GO:BP	response to endogenous stimulus	GO:0009719	false	1.09769e-12	11.9595	1678	749	126	21031	200598_S_AT,200669_S_AT,200682_S_AT,200747_S_AT,200887_S_AT,201012_AT,201042_AT,201148_S_AT,201193_AT,201202_AT,201286_AT,201300_S_AT,201369_S_AT,201576_S_AT,201621_AT,201650_AT,201954_AT,202041_S_AT,202087_S_AT,202096_S_AT,202123_S_AT,202177_AT,202227_S_AT,202409_AT,202436_S_AT,202450_S_AT,202589_AT,202704_AT,202743_AT,202887_S_AT,203184_AT,203373_AT,203666_AT,203685_AT,203688_AT,204041_AT,20405…
GO:BP	negative regulation of biological process	GO:0048519	false	1.15814e-12	11.9362	5874	749	310	21031	200598_S_AT,200660_AT,200669_S_AT,200706_S_AT,200737_AT,200816_S_AT,200828_S_AT,200887_S_AT,200993_AT,201012_AT,201096_S_AT,201148_S_AT,201174_S_AT,201189_S_AT,201202_AT,201300_S_AT,201341_AT,201369_S_AT,201394_S_AT,201422_AT,201472_AT,201498_AT,201540_AT,201577_AT,201621_AT,201740_AT,201745_AT,201792_AT,201839_S_AT,201842_S_AT,201864_AT,201900_S_AT,202096_S_AT,202121_S_AT,202123_S_AT,202177_AT,2…
GO:BP	organelle organization	GO:0006996	false	1.26235e-12	11.8988	3613	749	216	21031	200078_S_AT,200598_S_AT,200606_AT,200729_S_AT,200747_S_AT,200816_S_AT,200828_S_AT,200916_AT,201012_AT,201096_S_AT,201174_S_AT,201202_AT,201232_S_AT,201270_X_AT,201286_AT,201327_S_AT,201498_AT,201527_AT,201650_AT,201664_AT,201740_AT,201745_AT,201954_AT,202001_S_AT,202096_S_AT,202121_S_AT,202123_S_AT,202154_X_AT,202282_AT,202334_S_AT,202386_S_AT,202409_AT,202432_AT,202450_S_AT,202466_AT,202546_AT,2…
GO:BP	cell population proliferation	GO:0008283	false	1.4619e-12	11.8351	2006	749	142	21031	200660_AT,200682_S_AT,200816_S_AT,200887_S_AT,201012_AT,201300_S_AT,201394_S_AT,201422_AT,201577_AT,201839_S_AT,201894_S_AT,202096_S_AT,202123_S_AT,202177_AT,202259_S_AT,202409_AT,202432_AT,202436_S_AT,202704_AT,202854_AT,203166_AT,203666_AT,203685_AT,203688_AT,204004_AT,204009_S_AT,204051_S_AT,204131_S_AT,204170_S_AT,204464_S_AT,204686_AT,206067_S_AT,206093_X_AT,206453_S_AT,206638_AT,207016_S_AT…
GO:BP	regulation of cellular process	GO:0050794	false	3.3887e-12	11.47	11738	749	522	21031	200055_AT,200078_S_AT,200598_S_AT,200606_AT,200656_S_AT,200660_AT,200669_S_AT,200682_S_AT,200706_S_AT,200729_S_AT,200747_S_AT,200758_S_AT,200816_S_AT,200828_S_AT,200846_S_AT,200887_S_AT,200993_AT,201012_AT,201042_AT,201088_AT,201096_S_AT,201123_S_AT,201133_S_AT,201148_S_AT,201174_S_AT,201189_S_AT,201193_AT,201202_AT,201286_AT,201300_S_AT,201327_S_AT,201339_S_AT,201341_AT,201369_S_AT,201394_S_AT,2…
GO:BP	organic substance catabolic process	GO:1901575	false	4.35835e-12	11.3607	2074	749	144	21031	200598_S_AT,200669_S_AT,200682_S_AT,200708_AT,200737_AT,200816_S_AT,200820_AT,200846_S_AT,201133_S_AT,201148_S_AT,201193_AT,201232_S_AT,201274_AT,201339_S_AT,201341_AT,201343_AT,201369_S_AT,201400_AT,201413_AT,201498_AT,201563_AT,201576_S_AT,201672_S_AT,201899_S_AT,201900_S_AT,202087_S_AT,202121_S_AT,202282_AT,202334_S_AT,202342_S_AT,202395_AT,202436_S_AT,202447_AT,202450_S_AT,202466_AT,202540_S_…
GO:BP	mitotic nuclear division	GO:0140014	false	5.20078e-12	11.2839	279	749	42	21031	200747_S_AT,200828_S_AT,201664_AT,202121_S_AT,202409_AT,202466_AT,212542_S_AT,213348_AT,218580_X_AT,201372_S_AT,202094_AT,203214_X_AT,203362_S_AT,203755_AT,203764_AT,204033_AT,204092_S_AT,204162_AT,204240_S_AT,204444_AT,204641_AT,204709_S_AT,204817_AT,204822_AT,205046_AT,205393_S_AT,205767_AT,206364_AT,209464_AT,209642_AT,210052_S_AT,212020_S_AT,212949_AT,213946_S_AT,214294_AT,215139_AT,217341_AT…
GO:BP	regulation of cell cycle process	GO:0010564	false	6.52059e-12	11.1857	724	749	72	21031	200747_S_AT,200828_S_AT,201012_AT,201369_S_AT,201540_AT,201664_AT,202121_S_AT,202334_S_AT,202409_AT,202565_S_AT,203685_AT,203688_AT,205022_S_AT,207847_S_AT,212148_AT,212542_S_AT,212953_X_AT,213222_AT,213348_AT,213720_S_AT,214501_S_AT,217746_S_AT,218580_X_AT,220046_S_AT,222162_S_AT,201372_S_AT,202094_AT,202652_AT,203214_X_AT,203362_S_AT,203755_AT,203764_AT,203968_S_AT,204033_AT,204092_S_AT,204126_…
GO:BP	tissue development	GO:0009888	false	2.08681e-11	10.6805	2010	749	139	21031	200055_AT,200606_AT,200737_AT,200747_S_AT,200816_S_AT,200846_S_AT,200887_S_AT,200916_AT,200993_AT,201012_AT,201042_AT,201202_AT,201286_AT,201413_AT,201650_AT,201839_S_AT,201842_S_AT,202085_AT,202123_S_AT,202172_AT,202177_AT,202309_AT,202409_AT,202432_AT,202436_S_AT,202450_S_AT,202565_S_AT,202589_AT,202941_AT,203184_AT,203216_S_AT,203661_S_AT,203685_AT,203688_AT,203917_AT,204009_S_AT,204051_S_AT,2…
GO:BP	negative regulation of cellular process	GO:0048523	false	2.17427e-11	10.6627	5541	749	292	21031	200598_S_AT,200660_AT,200669_S_AT,200706_S_AT,200816_S_AT,200828_S_AT,200887_S_AT,200993_AT,201012_AT,201096_S_AT,201148_S_AT,201174_S_AT,201189_S_AT,201202_AT,201300_S_AT,201341_AT,201369_S_AT,201394_S_AT,201422_AT,201472_AT,201498_AT,201540_AT,201577_AT,201621_AT,201740_AT,201745_AT,201792_AT,201839_S_AT,201842_S_AT,201864_AT,201900_S_AT,202096_S_AT,202121_S_AT,202123_S_AT,202177_AT,202259_S_AT…
GO:BP	positive regulation of cell cycle	GO:0045787	false	3.94364e-11	10.4041	349	749	46	21031	200747_S_AT,200816_S_AT,201012_AT,201664_AT,202123_S_AT,202334_S_AT,202409_AT,202565_S_AT,203688_AT,207480_S_AT,209230_S_AT,212148_AT,212542_S_AT,212549_AT,212953_X_AT,213222_AT,214501_S_AT,219682_S_AT,222162_S_AT,201372_S_AT,202094_AT,203214_X_AT,203362_S_AT,203764_AT,203968_S_AT,204092_S_AT,204162_AT,204240_S_AT,204695_AT,204709_S_AT,204817_AT,204886_AT,205393_S_AT,205767_AT,206364_AT,206661_AT…
GO:BP	phosphorus metabolic process	GO:0006793	false	6.95824e-11	10.1575	2596	749	165	21031	200075_S_AT,200598_S_AT,200737_AT,200816_S_AT,200846_S_AT,200993_AT,201013_S_AT,201128_S_AT,201174_S_AT,201193_AT,201275_AT,201300_S_AT,201339_S_AT,201413_AT,201563_AT,201577_AT,201740_AT,201745_AT,201842_S_AT,201900_S_AT,202001_S_AT,202004_X_AT,202085_AT,202096_S_AT,202123_S_AT,202177_AT,202309_AT,202409_AT,202428_X_AT,202432_AT,202540_S_AT,202589_AT,202732_AT,202743_AT,202854_AT,202887_S_AT,202…
GO:BP	mitotic cell cycle phase transition	GO:0044772	false	1.26165e-10	9.89906	432	749	51	21031	200055_AT,200828_S_AT,201012_AT,201369_S_AT,201540_AT,201899_S_AT,202121_S_AT,203685_AT,203688_AT,203786_S_AT,204170_S_AT,205022_S_AT,207847_S_AT,212148_AT,213222_AT,213348_AT,213720_S_AT,215438_X_AT,222162_S_AT,201372_S_AT,202094_AT,202580_X_AT,203214_X_AT,203362_S_AT,203418_AT,203755_AT,203764_AT,203968_S_AT,204033_AT,204092_S_AT,204162_AT,204318_S_AT,204695_AT,204817_AT,204822_AT,205034_AT,205…
GO:BP	regulation of protein metabolic process	GO:0051246	false	1.43535e-10	9.84304	2102	749	141	21031	200598_S_AT,200682_S_AT,200846_S_AT,200993_AT,201123_S_AT,201148_S_AT,201174_S_AT,201300_S_AT,201341_AT,201369_S_AT,201472_AT,201498_AT,201672_S_AT,201745_AT,202096_S_AT,202123_S_AT,202177_AT,202334_S_AT,202342_S_AT,202395_AT,202409_AT,202428_X_AT,202436_S_AT,202540_S_AT,202589_AT,202704_AT,202732_AT,202743_AT,203685_AT,203688_AT,203786_S_AT,204004_AT,204009_S_AT,204131_S_AT,204415_AT,204640_S_AT…
GO:BP	regulation of cellular component organization	GO:0051128	false	1.60326e-10	9.795	2425	749	156	21031	200729_S_AT,200747_S_AT,200816_S_AT,200828_S_AT,201012_AT,201042_AT,201096_S_AT,201123_S_AT,201174_S_AT,201286_AT,201300_S_AT,201327_S_AT,201341_AT,201472_AT,201498_AT,201540_AT,201561_S_AT,201664_AT,201740_AT,201745_AT,201792_AT,201864_AT,202096_S_AT,202121_S_AT,202123_S_AT,202154_X_AT,202177_AT,202334_S_AT,202409_AT,202432_AT,202565_S_AT,202748_AT,203041_S_AT,203373_AT,203661_S_AT,203666_AT,203…
GO:BP	catabolic process	GO:0009056	false	1.64236e-10	9.78453	2556	749	162	21031	200078_S_AT,200598_S_AT,200669_S_AT,200682_S_AT,200708_AT,200737_AT,200816_S_AT,200820_AT,200846_S_AT,201133_S_AT,201148_S_AT,201193_AT,201232_S_AT,201274_AT,201339_S_AT,201341_AT,201343_AT,201369_S_AT,201400_AT,201413_AT,201498_AT,201563_AT,201576_S_AT,201672_S_AT,201899_S_AT,201900_S_AT,202087_S_AT,202096_S_AT,202121_S_AT,202123_S_AT,202282_AT,202334_S_AT,202342_S_AT,202395_AT,202436_S_AT,20244…
GO:BP	response to stimulus	GO:0050896	false	1.66485e-10	9.77862	8976	749	419	21031	200055_AT,200075_S_AT,200598_S_AT,200606_AT,200656_S_AT,200660_AT,200669_S_AT,200682_S_AT,200706_S_AT,200708_AT,200729_S_AT,200737_AT,200747_S_AT,200816_S_AT,200828_S_AT,200832_S_AT,200846_S_AT,200887_S_AT,200993_AT,201012_AT,201042_AT,201123_S_AT,201133_S_AT,201148_S_AT,201174_S_AT,201189_S_AT,201193_AT,201202_AT,201286_AT,201300_S_AT,201369_S_AT,201381_X_AT,201427_S_AT,201498_AT,201576_S_AT,201…
GO:BP	epithelial cell differentiation	GO:0030855	false	1.94214e-10	9.71172	740	749	70	21031	200055_AT,200606_AT,200737_AT,200747_S_AT,200816_S_AT,200887_S_AT,200916_AT,200993_AT,201012_AT,201202_AT,201286_AT,201413_AT,201650_AT,202085_AT,202123_S_AT,202172_AT,202589_AT,203216_S_AT,203661_S_AT,204009_S_AT,204051_S_AT,204464_S_AT,206067_S_AT,208030_S_AT,208614_S_AT,208623_S_AT,208650_S_AT,209121_X_AT,209124_AT,209200_AT,209348_S_AT,209651_AT,210588_X_AT,210715_S_AT,212038_S_AT,212549_AT,2…
GO:BP	phosphate-containing compound metabolic process	GO:0006796	false	2.71036e-10	9.56697	2571	749	162	21031	200075_S_AT,200598_S_AT,200737_AT,200816_S_AT,200846_S_AT,200993_AT,201013_S_AT,201128_S_AT,201174_S_AT,201193_AT,201275_AT,201300_S_AT,201339_S_AT,201413_AT,201563_AT,201577_AT,201740_AT,201745_AT,201842_S_AT,201900_S_AT,202001_S_AT,202004_X_AT,202085_AT,202096_S_AT,202123_S_AT,202177_AT,202309_AT,202409_AT,202428_X_AT,202432_AT,202540_S_AT,202589_AT,202732_AT,202743_AT,202854_AT,202887_S_AT,202…
GO:BP	cell cycle phase transition	GO:0044770	false	3.94278e-10	9.4042	537	749	57	21031	200055_AT,200682_S_AT,200828_S_AT,201012_AT,201369_S_AT,201540_AT,201899_S_AT,202121_S_AT,203685_AT,203688_AT,203786_S_AT,204170_S_AT,205022_S_AT,207847_S_AT,212148_AT,213222_AT,213348_AT,213720_S_AT,214501_S_AT,215438_X_AT,222162_S_AT,201372_S_AT,202094_AT,202580_X_AT,202652_AT,203214_X_AT,203362_S_AT,203418_AT,203755_AT,203764_AT,203968_S_AT,204033_AT,204092_S_AT,204126_S_AT,204162_AT,204318_S_…
GO:BP	chromosome organization	GO:0051276	false	4.37119e-10	9.3594	635	749	63	21031	200747_S_AT,200828_S_AT,201012_AT,201174_S_AT,201202_AT,201327_S_AT,201498_AT,201664_AT,202121_S_AT,202123_S_AT,202334_S_AT,202466_AT,208696_AT,209478_AT,211998_AT,212153_AT,212539_AT,213720_S_AT,214501_S_AT,32259_AT,201291_S_AT,201372_S_AT,202094_AT,203214_X_AT,203362_S_AT,203755_AT,203764_AT,203968_S_AT,204033_AT,204126_S_AT,204162_AT,204240_S_AT,204444_AT,204558_AT,204641_AT,204709_S_AT,204817…
GO:BP	organonitrogen compound catabolic process	GO:1901565	false	4.69624e-10	9.32825	1399	749	105	21031	200598_S_AT,200669_S_AT,200682_S_AT,200708_AT,200737_AT,200820_AT,201133_S_AT,201148_S_AT,201232_S_AT,201274_AT,201341_AT,201343_AT,201400_AT,201498_AT,201576_S_AT,201672_S_AT,201899_S_AT,202087_S_AT,202121_S_AT,202282_AT,202334_S_AT,202342_S_AT,202395_AT,202450_S_AT,202540_S_AT,202824_S_AT,202854_AT,202887_S_AT,203041_S_AT,203657_S_AT,204041_AT,204112_S_AT,204142_AT,204616_AT,204640_S_AT,205483_…
GO:BP	regulation of mitotic cell cycle	GO:0007346	false	6.31934e-10	9.19933	496	749	54	21031	200816_S_AT,200828_S_AT,201012_AT,201369_S_AT,201540_AT,202123_S_AT,202409_AT,203685_AT,203688_AT,204170_S_AT,205022_S_AT,207480_S_AT,207847_S_AT,207922_S_AT,212148_AT,212299_AT,212542_S_AT,212549_AT,213222_AT,213348_AT,213720_S_AT,218580_X_AT,222162_S_AT,201372_S_AT,202094_AT,203214_X_AT,203362_S_AT,203755_AT,203764_AT,203968_S_AT,204033_AT,204092_S_AT,204162_AT,204318_S_AT,204641_AT,204695_AT,2…
GO:BP	cellular response to stimulus	GO:0051716	false	6.7297e-10	9.172	7394	749	358	21031	200055_AT,200075_S_AT,200598_S_AT,200656_S_AT,200660_AT,200669_S_AT,200682_S_AT,200706_S_AT,200729_S_AT,200737_AT,200747_S_AT,200816_S_AT,200828_S_AT,200846_S_AT,200887_S_AT,201012_AT,201042_AT,201123_S_AT,201133_S_AT,201148_S_AT,201174_S_AT,201189_S_AT,201202_AT,201286_AT,201300_S_AT,201369_S_AT,201381_X_AT,201498_AT,201621_AT,201650_AT,201740_AT,201760_S_AT,201810_S_AT,201839_S_AT,201842_S_AT,2…
GO:BP	cell differentiation	GO:0030154	false	9.05307e-10	9.0432	4366	749	238	21031	200055_AT,200606_AT,200737_AT,200747_S_AT,200816_S_AT,200887_S_AT,200916_AT,200993_AT,201012_AT,201042_AT,201096_S_AT,201202_AT,201286_AT,201341_AT,201369_S_AT,201413_AT,201540_AT,201577_AT,201621_AT,201650_AT,201690_S_AT,201745_AT,201839_S_AT,201842_S_AT,201864_AT,202085_AT,202087_S_AT,202096_S_AT,202123_S_AT,202154_X_AT,202172_AT,202177_AT,202259_S_AT,202334_S_AT,202386_S_AT,202409_AT,202432_AT…
GO:BP	cellular developmental process	GO:0048869	false	9.2846e-10	9.03224	4367	749	238	21031	200055_AT,200606_AT,200737_AT,200747_S_AT,200816_S_AT,200887_S_AT,200916_AT,200993_AT,201012_AT,201042_AT,201096_S_AT,201202_AT,201286_AT,201341_AT,201369_S_AT,201413_AT,201540_AT,201577_AT,201621_AT,201650_AT,201690_S_AT,201745_AT,201839_S_AT,201842_S_AT,201864_AT,202085_AT,202087_S_AT,202096_S_AT,202123_S_AT,202154_X_AT,202172_AT,202177_AT,202259_S_AT,202334_S_AT,202386_S_AT,202409_AT,202432_AT…
GO:BP	positive regulation of cell cycle process	GO:0090068	false	9.98031e-10	9.00086	257	749	37	21031	200747_S_AT,201012_AT,201664_AT,202334_S_AT,202409_AT,202565_S_AT,212148_AT,212542_S_AT,213222_AT,214501_S_AT,222162_S_AT,201372_S_AT,202094_AT,203214_X_AT,203362_S_AT,203764_AT,203968_S_AT,204092_S_AT,204162_AT,204240_S_AT,204695_AT,204709_S_AT,204817_AT,204886_AT,205767_AT,206364_AT,206661_AT,209464_AT,209642_AT,212801_AT,212949_AT,216924_S_AT,218585_S_AT,218662_S_AT,219978_S_AT,219990_AT,22152…
GO:BP	cell death	GO:0008219	false	1.06669e-09	8.97196	1988	749	133	21031	200055_AT,200598_S_AT,200656_S_AT,200669_S_AT,200846_S_AT,200887_S_AT,201012_AT,201042_AT,201096_S_AT,201123_S_AT,201300_S_AT,201394_S_AT,201577_AT,201740_AT,201900_S_AT,202087_S_AT,202096_S_AT,202123_S_AT,202177_AT,202227_S_AT,202334_S_AT,202342_S_AT,202436_S_AT,202450_S_AT,202743_AT,202748_AT,202887_S_AT,203166_AT,203373_AT,203666_AT,203685_AT,203786_S_AT,204004_AT,204009_S_AT,204051_S_AT,20413…
GO:BP	positive regulation of metabolic process	GO:0009893	false	1.20418e-09	8.91931	3711	749	210	21031	200055_AT,200682_S_AT,200706_S_AT,200729_S_AT,200832_S_AT,200887_S_AT,201012_AT,201096_S_AT,201123_S_AT,201174_S_AT,201202_AT,201300_S_AT,201327_S_AT,201339_S_AT,201369_S_AT,201498_AT,201839_S_AT,202096_S_AT,202123_S_AT,202172_AT,202177_AT,202227_S_AT,202334_S_AT,202395_AT,202409_AT,202432_AT,202436_S_AT,202447_AT,202466_AT,202484_S_AT,202678_AT,202704_AT,202743_AT,202854_AT,203534_AT,203685_AT,2…
GO:BP	regulation of organelle organization	GO:0033043	false	1.49309e-09	8.82591	1173	749	92	21031	200747_S_AT,200816_S_AT,200828_S_AT,201012_AT,201096_S_AT,201174_S_AT,201286_AT,201327_S_AT,201498_AT,201664_AT,201745_AT,202096_S_AT,202121_S_AT,202123_S_AT,202334_S_AT,202409_AT,202432_AT,202565_S_AT,203661_S_AT,203666_AT,207332_S_AT,208030_S_AT,208623_S_AT,208696_AT,208767_S_AT,209230_S_AT,209288_S_AT,209335_AT,210962_S_AT,211075_S_AT,212038_S_AT,212542_S_AT,212765_AT,212813_AT,212953_X_AT,213…
GO:BP	mitotic sister chromatid segregation	GO:0000070	false	2.42716e-09	8.6149	189	749	31	21031	200747_S_AT,200828_S_AT,201664_AT,202121_S_AT,202466_AT,201372_S_AT,202094_AT,203214_X_AT,203362_S_AT,203755_AT,203764_AT,204033_AT,204162_AT,204240_S_AT,204444_AT,204641_AT,204709_S_AT,204817_AT,204822_AT,205046_AT,206364_AT,209464_AT,209642_AT,210052_S_AT,212949_AT,215139_AT,217341_AT,218355_AT,218662_S_AT,219978_S_AT,221520_S_AT
GO:BP	regulation of cell population proliferation	GO:0042127	false	2.96399e-09	8.52812	1683	749	117	21031	200660_AT,200887_S_AT,201012_AT,201300_S_AT,201394_S_AT,201422_AT,201577_AT,201839_S_AT,201894_S_AT,202096_S_AT,202123_S_AT,202177_AT,202259_S_AT,202409_AT,202436_S_AT,202704_AT,203166_AT,203666_AT,203685_AT,203688_AT,204004_AT,204009_S_AT,204051_S_AT,204131_S_AT,204686_AT,206067_S_AT,206093_X_AT,206453_S_AT,206638_AT,207016_S_AT,207233_S_AT,207332_S_AT,207480_S_AT,208650_S_AT,209121_X_AT,209124_…
GO:BP	positive regulation of macromolecule metabolic process	GO:0010604	false	3.17619e-09	8.49809	3420	749	196	21031	200055_AT,200682_S_AT,200706_S_AT,200729_S_AT,200887_S_AT,201012_AT,201096_S_AT,201123_S_AT,201174_S_AT,201202_AT,201300_S_AT,201327_S_AT,201369_S_AT,201498_AT,201839_S_AT,202123_S_AT,202172_AT,202177_AT,202227_S_AT,202334_S_AT,202395_AT,202409_AT,202432_AT,202436_S_AT,202466_AT,202484_S_AT,202678_AT,202704_AT,202743_AT,203534_AT,203685_AT,203688_AT,203786_S_AT,204004_AT,204009_S_AT,204051_S_AT,2…
GO:BP	protein metabolic process	GO:0019538	false	3.71878e-09	8.4296	4912	749	258	21031	200598_S_AT,200606_AT,200616_S_AT,200656_S_AT,200669_S_AT,200682_S_AT,200737_AT,200820_AT,200846_S_AT,200993_AT,201012_AT,201042_AT,201123_S_AT,201133_S_AT,201148_S_AT,201174_S_AT,201232_S_AT,201263_AT,201270_X_AT,201274_AT,201300_S_AT,201327_S_AT,201341_AT,201343_AT,201369_S_AT,201400_AT,201472_AT,201498_AT,201576_S_AT,201672_S_AT,201745_AT,201760_S_AT,201792_AT,201842_S_AT,201899_S_AT,202087_S_…
GO:BP	sister chromatid segregation	GO:0000819	false	4.16872e-09	8.38	230	749	34	21031	200747_S_AT,200828_S_AT,201664_AT,202121_S_AT,202466_AT,213720_S_AT,201291_S_AT,201372_S_AT,202094_AT,203214_X_AT,203362_S_AT,203755_AT,203764_AT,203968_S_AT,204033_AT,204162_AT,204240_S_AT,204444_AT,204641_AT,204709_S_AT,204817_AT,204822_AT,205046_AT,206364_AT,209464_AT,209642_AT,210052_S_AT,212949_AT,215139_AT,217341_AT,218355_AT,218662_S_AT,219978_S_AT,221520_S_AT
GO:BP	programmed cell death	GO:0012501	false	4.26336e-09	8.37025	1984	749	131	21031	200055_AT,200598_S_AT,200656_S_AT,200669_S_AT,200846_S_AT,200887_S_AT,201012_AT,201042_AT,201096_S_AT,201123_S_AT,201300_S_AT,201394_S_AT,201577_AT,201740_AT,201900_S_AT,202087_S_AT,202096_S_AT,202123_S_AT,202177_AT,202227_S_AT,202334_S_AT,202342_S_AT,202436_S_AT,202450_S_AT,202743_AT,202748_AT,202887_S_AT,203166_AT,203373_AT,203666_AT,203685_AT,203786_S_AT,204004_AT,204009_S_AT,204051_S_AT,20413…
GO:BP	regulation of nuclear division	GO:0051783	false	4.47528e-09	8.34918	147	749	27	21031	200828_S_AT,202334_S_AT,202409_AT,212542_S_AT,212953_X_AT,213222_AT,218580_X_AT,201372_S_AT,202094_AT,203362_S_AT,203755_AT,203764_AT,204033_AT,204092_S_AT,204162_AT,204641_AT,204817_AT,204822_AT,205393_S_AT,205767_AT,209464_AT,209642_AT,212020_S_AT,213946_S_AT,219544_AT,219978_S_AT,221520_S_AT
GO:BP	apoptotic process	GO:0006915	false	6.89258e-09	8.16162	1913	749	127	21031	200055_AT,200598_S_AT,200656_S_AT,200669_S_AT,200846_S_AT,200887_S_AT,201012_AT,201042_AT,201096_S_AT,201123_S_AT,201300_S_AT,201394_S_AT,201577_AT,201740_AT,201900_S_AT,202087_S_AT,202096_S_AT,202123_S_AT,202177_AT,202227_S_AT,202334_S_AT,202342_S_AT,202436_S_AT,202450_S_AT,202743_AT,202887_S_AT,203166_AT,203373_AT,203666_AT,203685_AT,203786_S_AT,204004_AT,204009_S_AT,204051_S_AT,204131_S_AT,204…
GO:BP	regulation of mitotic nuclear division	GO:0007088	false	7.71177e-09	8.11285	118	749	24	21031	200828_S_AT,202409_AT,212542_S_AT,218580_X_AT,201372_S_AT,202094_AT,203362_S_AT,203755_AT,203764_AT,204033_AT,204092_S_AT,204162_AT,204641_AT,204817_AT,204822_AT,205393_S_AT,205767_AT,209464_AT,209642_AT,212020_S_AT,213946_S_AT,219544_AT,219978_S_AT,221520_S_AT
GO:BP	cellular response to stress	GO:0033554	false	7.79293e-09	8.1083	1770	749	120	21031	200055_AT,200598_S_AT,200656_S_AT,200669_S_AT,200729_S_AT,200737_AT,200846_S_AT,201012_AT,201174_S_AT,201202_AT,201498_AT,201899_S_AT,202096_S_AT,202123_S_AT,202177_AT,202227_S_AT,202334_S_AT,202386_S_AT,202436_S_AT,202450_S_AT,202466_AT,202887_S_AT,203041_S_AT,203216_S_AT,203666_AT,203685_AT,203688_AT,204004_AT,204131_S_AT,204464_S_AT,204710_S_AT,205022_S_AT,205081_AT,207847_S_AT,208131_S_AT,208…
GO:BP	cellular localization	GO:0051641	false	8.7094e-09	8.06001	3621	749	203	21031	200075_S_AT,200598_S_AT,200606_AT,200656_S_AT,200669_S_AT,200682_S_AT,200698_AT,200729_S_AT,200747_S_AT,200816_S_AT,200828_S_AT,200993_AT,201012_AT,201088_AT,201096_S_AT,201098_AT,201174_S_AT,201189_S_AT,201270_X_AT,201286_AT,201300_S_AT,201327_S_AT,201339_S_AT,201498_AT,201527_AT,201561_S_AT,201621_AT,201745_AT,201864_AT,201894_S_AT,202085_AT,202096_S_AT,202121_S_AT,202123_S_AT,202177_AT,202207_…
GO:BP	nuclear chromosome segregation	GO:0098813	false	9.38788e-09	8.02743	318	749	40	21031	200729_S_AT,200747_S_AT,200828_S_AT,201664_AT,202121_S_AT,202334_S_AT,202466_AT,213720_S_AT,201291_S_AT,201372_S_AT,202094_AT,203214_X_AT,203362_S_AT,203755_AT,203764_AT,203968_S_AT,204033_AT,204092_S_AT,204162_AT,204240_S_AT,204444_AT,204641_AT,204709_S_AT,204817_AT,204822_AT,205034_AT,205046_AT,206364_AT,209464_AT,209642_AT,210052_S_AT,212949_AT,215139_AT,217341_AT,218073_S_AT,218355_AT,218662_…
GO:BP	response to stress	GO:0006950	false	1.50377e-08	7.82282	3855	749	212	21031	200055_AT,200598_S_AT,200606_AT,200656_S_AT,200669_S_AT,200729_S_AT,200737_AT,200846_S_AT,200887_S_AT,200993_AT,201012_AT,201133_S_AT,201174_S_AT,201193_AT,201202_AT,201286_AT,201300_S_AT,201369_S_AT,201427_S_AT,201498_AT,201672_S_AT,201899_S_AT,202001_S_AT,202041_S_AT,202096_S_AT,202121_S_AT,202123_S_AT,202172_AT,202177_AT,202227_S_AT,202334_S_AT,202386_S_AT,202436_S_AT,202450_S_AT,202466_AT,202…
GO:BP	epithelium development	GO:0060429	false	1.69895e-08	7.76982	1225	749	92	21031	200055_AT,200606_AT,200737_AT,200747_S_AT,200816_S_AT,200846_S_AT,200887_S_AT,200916_AT,200993_AT,201012_AT,201042_AT,201202_AT,201286_AT,201413_AT,201650_AT,201839_S_AT,202085_AT,202123_S_AT,202172_AT,202309_AT,202589_AT,203216_S_AT,203661_S_AT,203685_AT,203688_AT,204009_S_AT,204051_S_AT,204464_S_AT,206067_S_AT,206481_S_AT,207016_S_AT,208030_S_AT,208614_S_AT,208623_S_AT,208650_S_AT,209121_X_AT,2…
GO:BP	response to organic substance	GO:0010033	false	1.77564e-08	7.75065	2637	749	159	21031	200598_S_AT,200656_S_AT,200682_S_AT,200706_S_AT,200708_AT,200729_S_AT,200816_S_AT,200832_S_AT,200887_S_AT,201012_AT,201042_AT,201123_S_AT,201148_S_AT,201193_AT,201202_AT,201286_AT,201300_S_AT,201369_S_AT,201381_X_AT,201576_S_AT,201650_AT,201900_S_AT,201954_AT,202085_AT,202087_S_AT,202096_S_AT,202123_S_AT,202177_AT,202227_S_AT,202409_AT,202432_AT,202436_S_AT,202450_S_AT,202589_AT,202743_AT,202748_…
GO:BP	cellular response to endogenous stimulus	GO:0071495	false	2.51286e-08	7.59983	1432	749	102	21031	200598_S_AT,200669_S_AT,200682_S_AT,200747_S_AT,200887_S_AT,201012_AT,201042_AT,201300_S_AT,201369_S_AT,201621_AT,202041_S_AT,202087_S_AT,202123_S_AT,202177_AT,202227_S_AT,202409_AT,202436_S_AT,202450_S_AT,202704_AT,202743_AT,202887_S_AT,203184_AT,203373_AT,203688_AT,204051_S_AT,204131_S_AT,204464_S_AT,204686_AT,204745_X_AT,204916_AT,206067_S_AT,206093_X_AT,208623_S_AT,208998_AT,209200_AT,209335_…
GO:BP	regulation of metabolic process	GO:0019222	false	2.94286e-08	7.53123	7158	749	342	21031	200055_AT,200078_S_AT,200598_S_AT,200660_AT,200669_S_AT,200682_S_AT,200706_S_AT,200729_S_AT,200758_S_AT,200832_S_AT,200846_S_AT,200887_S_AT,200993_AT,201012_AT,201088_AT,201096_S_AT,201123_S_AT,201148_S_AT,201174_S_AT,201193_AT,201202_AT,201300_S_AT,201327_S_AT,201339_S_AT,201341_AT,201369_S_AT,201394_S_AT,201472_AT,201498_AT,201672_S_AT,201745_AT,201792_AT,201839_S_AT,201842_S_AT,202096_S_AT,202…
GO:BP	positive regulation of nitrogen compound metabolic process	GO:0051173	false	3.61461e-08	7.44194	3001	749	174	21031	200055_AT,200682_S_AT,200706_S_AT,200729_S_AT,200887_S_AT,201096_S_AT,201123_S_AT,201174_S_AT,201202_AT,201300_S_AT,201327_S_AT,201369_S_AT,201498_AT,201839_S_AT,202123_S_AT,202172_AT,202177_AT,202227_S_AT,202334_S_AT,202395_AT,202409_AT,202432_AT,202436_S_AT,202466_AT,202484_S_AT,202678_AT,202704_AT,202743_AT,202854_AT,203534_AT,203685_AT,203688_AT,203786_S_AT,204004_AT,204009_S_AT,204041_AT,204…
GO:BP	chromosome segregation	GO:0007059	false	4.69637e-08	7.32824	425	749	46	21031	200729_S_AT,200747_S_AT,200828_S_AT,201664_AT,202121_S_AT,202334_S_AT,202466_AT,209478_AT,213720_S_AT,201291_S_AT,201372_S_AT,202094_AT,203214_X_AT,203362_S_AT,203755_AT,203764_AT,203968_S_AT,204033_AT,204092_S_AT,204162_AT,204240_S_AT,204444_AT,204641_AT,204709_S_AT,204817_AT,204822_AT,205034_AT,205046_AT,206364_AT,209464_AT,209642_AT,210052_S_AT,210379_S_AT,212020_S_AT,212949_AT,213599_AT,21513…
GO:BP	cytoskeleton organization	GO:0007010	false	5.42309e-08	7.26575	1512	749	105	21031	200598_S_AT,200606_AT,200729_S_AT,200747_S_AT,200816_S_AT,200828_S_AT,200916_AT,201012_AT,201650_AT,201745_AT,201954_AT,202121_S_AT,202123_S_AT,202154_X_AT,202334_S_AT,202565_S_AT,203216_S_AT,203661_S_AT,203666_AT,203685_AT,203688_AT,203917_AT,204004_AT,204009_S_AT,206093_X_AT,206874_S_AT,207922_S_AT,208030_S_AT,208614_S_AT,208623_S_AT,208690_S_AT,209008_X_AT,209288_S_AT,210962_S_AT,211075_S_AT,2…
GO:BP	negative regulation of nitrogen compound metabolic process	GO:0051172	false	8.57805e-08	7.06661	2202	749	137	21031	200660_AT,200669_S_AT,200887_S_AT,200993_AT,201148_S_AT,201174_S_AT,201202_AT,201300_S_AT,201341_AT,201472_AT,201498_AT,201792_AT,202096_S_AT,202123_S_AT,202177_AT,202259_S_AT,202334_S_AT,202342_S_AT,202409_AT,202428_X_AT,202466_AT,202484_S_AT,202540_S_AT,202589_AT,202704_AT,202732_AT,202887_S_AT,203232_S_AT,204004_AT,204131_S_AT,204415_AT,205022_S_AT,205483_S_AT,206059_AT,206067_S_AT,206245_S_AT…
GO:BP	multicellular organismal process	GO:0032501	false	9.02366e-08	7.04462	7669	749	359	21031	200055_AT,200606_AT,200706_S_AT,200737_AT,200747_S_AT,200816_S_AT,200832_S_AT,200846_S_AT,200887_S_AT,200993_AT,201012_AT,201042_AT,201096_S_AT,201133_S_AT,201148_S_AT,201189_S_AT,201193_AT,201202_AT,201286_AT,201300_S_AT,201341_AT,201369_S_AT,201381_X_AT,201413_AT,201427_S_AT,201561_S_AT,201577_AT,201621_AT,201650_AT,201690_S_AT,201740_AT,201745_AT,201839_S_AT,201842_S_AT,201864_AT,201957_AT,202…
GO:BP	regulation of chromosome separation	GO:1905818	false	1.68947e-07	6.77225	74	749	18	21031	200747_S_AT,200828_S_AT,201664_AT,201372_S_AT,202094_AT,203362_S_AT,203755_AT,203764_AT,204033_AT,204162_AT,204240_S_AT,204817_AT,204822_AT,209464_AT,209642_AT,212949_AT,218662_S_AT,221520_S_AT
GO:BP	localization	GO:0051179	false	2.01276e-07	6.69621	5520	749	275	21031	200075_S_AT,200078_S_AT,200598_S_AT,200606_AT,200643_AT,200656_S_AT,200669_S_AT,200682_S_AT,200698_AT,200708_AT,200729_S_AT,200747_S_AT,200816_S_AT,200828_S_AT,200993_AT,201012_AT,201042_AT,201088_AT,201096_S_AT,201098_AT,201174_S_AT,201189_S_AT,201270_X_AT,201286_AT,201300_S_AT,201327_S_AT,201339_S_AT,201498_AT,201527_AT,201540_AT,201561_S_AT,201577_AT,201621_AT,201690_S_AT,201745_AT,201864_AT,2…
GO:BP	response to organonitrogen compound	GO:0010243	false	3.5524e-07	6.44948	964	749	75	21031	200598_S_AT,200887_S_AT,201012_AT,201042_AT,201202_AT,201286_AT,201300_S_AT,202096_S_AT,202123_S_AT,202409_AT,202436_S_AT,202450_S_AT,202589_AT,202743_AT,202854_AT,203373_AT,203666_AT,203685_AT,203688_AT,204131_S_AT,204168_AT,204464_S_AT,204686_AT,206067_S_AT,208623_S_AT,208998_AT,209042_S_AT,209124_AT,209200_AT,209476_AT,209510_AT,210105_S_AT,210962_S_AT,212542_S_AT,212549_AT,212764_AT,213005_S_…
GO:BP	regulation of macromolecule metabolic process	GO:0060255	false	3.56655e-07	6.44775	6631	749	317	21031	200055_AT,200598_S_AT,200660_AT,200669_S_AT,200682_S_AT,200706_S_AT,200729_S_AT,200758_S_AT,200846_S_AT,200887_S_AT,200993_AT,201012_AT,201088_AT,201096_S_AT,201123_S_AT,201148_S_AT,201174_S_AT,201202_AT,201300_S_AT,201327_S_AT,201341_AT,201369_S_AT,201394_S_AT,201472_AT,201498_AT,201672_S_AT,201745_AT,201792_AT,201839_S_AT,201842_S_AT,202096_S_AT,202123_S_AT,202172_AT,202177_AT,202227_S_AT,20225…
GO:BP	regulation of chromosome segregation	GO:0051983	false	3.61232e-07	6.44221	129	749	23	21031	200747_S_AT,200828_S_AT,201664_AT,213720_S_AT,201372_S_AT,202094_AT,203214_X_AT,203362_S_AT,203755_AT,203764_AT,203968_S_AT,204033_AT,204162_AT,204240_S_AT,204817_AT,204822_AT,205046_AT,209464_AT,209642_AT,212020_S_AT,212949_AT,218662_S_AT,221520_S_AT
GO:BP	positive regulation of cellular metabolic process	GO:0031325	false	3.83041e-07	6.41675	3346	749	185	21031	200055_AT,200682_S_AT,200706_S_AT,200729_S_AT,200887_S_AT,201012_AT,201096_S_AT,201123_S_AT,201174_S_AT,201202_AT,201300_S_AT,201327_S_AT,201369_S_AT,201498_AT,201839_S_AT,202096_S_AT,202123_S_AT,202172_AT,202177_AT,202227_S_AT,202334_S_AT,202409_AT,202432_AT,202436_S_AT,202466_AT,202484_S_AT,202678_AT,202704_AT,202743_AT,202854_AT,203534_AT,203685_AT,203688_AT,203786_S_AT,204004_AT,204009_S_AT,2…
GO:BP	macromolecule modification	GO:0043412	false	4.901e-07	6.30971	3262	749	181	21031	200598_S_AT,200606_AT,200616_S_AT,200656_S_AT,200669_S_AT,200682_S_AT,200846_S_AT,200993_AT,201012_AT,201042_AT,201133_S_AT,201174_S_AT,201300_S_AT,201341_AT,201343_AT,201498_AT,201672_S_AT,201745_AT,201760_S_AT,201842_S_AT,201899_S_AT,202096_S_AT,202123_S_AT,202177_AT,202282_AT,202334_S_AT,202342_S_AT,202409_AT,202428_X_AT,202432_AT,202436_S_AT,202636_AT,202690_S_AT,202732_AT,202743_AT,202824_S_…
GO:BP	regulation of mitotic cell cycle phase transition	GO:1901990	false	5.37334e-07	6.26976	332	749	38	21031	200828_S_AT,201012_AT,201369_S_AT,201540_AT,203685_AT,203688_AT,205022_S_AT,207847_S_AT,212148_AT,213222_AT,213348_AT,213720_S_AT,222162_S_AT,201372_S_AT,202094_AT,203214_X_AT,203362_S_AT,203755_AT,203764_AT,203968_S_AT,204033_AT,204092_S_AT,204162_AT,204318_S_AT,204695_AT,204817_AT,204822_AT,205046_AT,205393_S_AT,205688_AT,205733_AT,206364_AT,206661_AT,209464_AT,209642_AT,216521_S_AT,218585_S_AT…
GO:BP	response to chemical	GO:0042221	false	5.51382e-07	6.25855	3957	749	210	21031	200075_S_AT,200598_S_AT,200656_S_AT,200682_S_AT,200706_S_AT,200708_AT,200729_S_AT,200737_AT,200816_S_AT,200832_S_AT,200846_S_AT,200887_S_AT,201012_AT,201042_AT,201123_S_AT,201148_S_AT,201189_S_AT,201193_AT,201202_AT,201286_AT,201300_S_AT,201369_S_AT,201381_X_AT,201576_S_AT,201621_AT,201650_AT,201672_S_AT,201864_AT,201900_S_AT,201954_AT,202085_AT,202087_S_AT,202096_S_AT,202123_S_AT,202154_X_AT,202…
GO:BP	cell communication	GO:0007154	false	7.09236e-07	6.14921	6537	749	312	21031	200606_AT,200656_S_AT,200660_AT,200669_S_AT,200706_S_AT,200747_S_AT,200816_S_AT,200828_S_AT,200846_S_AT,200887_S_AT,201012_AT,201042_AT,201123_S_AT,201133_S_AT,201174_S_AT,201189_S_AT,201286_AT,201300_S_AT,201369_S_AT,201498_AT,201561_S_AT,201621_AT,201650_AT,201672_S_AT,201740_AT,201760_S_AT,201810_S_AT,201839_S_AT,201842_S_AT,201864_AT,201957_AT,202041_S_AT,202087_S_AT,202096_S_AT,202123_S_AT,2…
GO:BP	chromosome separation	GO:0051304	false	8.40482e-07	6.07547	81	749	18	21031	200747_S_AT,200828_S_AT,201664_AT,201372_S_AT,202094_AT,203362_S_AT,203755_AT,203764_AT,204033_AT,204162_AT,204240_S_AT,204817_AT,204822_AT,209464_AT,209642_AT,212949_AT,218662_S_AT,221520_S_AT
GO:BP	cellular response to chemical stimulus	GO:0070887	false	8.70226e-07	6.06037	2683	749	155	21031	200075_S_AT,200598_S_AT,200656_S_AT,200682_S_AT,200706_S_AT,200729_S_AT,200737_AT,200816_S_AT,200887_S_AT,201012_AT,201042_AT,201123_S_AT,201148_S_AT,201202_AT,201300_S_AT,201369_S_AT,201381_X_AT,201621_AT,201900_S_AT,202087_S_AT,202096_S_AT,202123_S_AT,202177_AT,202227_S_AT,202409_AT,202432_AT,202436_S_AT,202450_S_AT,202743_AT,202748_AT,202887_S_AT,203373_AT,203666_AT,203685_AT,203688_AT,203917_…
GO:BP	anatomical structure morphogenesis	GO:0009653	false	8.94122e-07	6.0486	2684	749	155	21031	200055_AT,200606_AT,200737_AT,200758_S_AT,200816_S_AT,200846_S_AT,200887_S_AT,201012_AT,201042_AT,201540_AT,201621_AT,201650_AT,201690_S_AT,201842_S_AT,201864_AT,202123_S_AT,202154_X_AT,202172_AT,202309_AT,202409_AT,202432_AT,202436_S_AT,202743_AT,202854_AT,203166_AT,203184_AT,203216_S_AT,203661_S_AT,203666_AT,203685_AT,203688_AT,203780_AT,204009_S_AT,204051_S_AT,204131_S_AT,204464_S_AT,204916_AT…
GO:BP	regulation of programmed cell death	GO:0043067	false	9.58881e-07	6.01824	1506	749	101	21031	200598_S_AT,200656_S_AT,200846_S_AT,200887_S_AT,201012_AT,201042_AT,201096_S_AT,201123_S_AT,201300_S_AT,201394_S_AT,201577_AT,201740_AT,201900_S_AT,202087_S_AT,202096_S_AT,202123_S_AT,202177_AT,202227_S_AT,202334_S_AT,202342_S_AT,202436_S_AT,202450_S_AT,202743_AT,202748_AT,203166_AT,203373_AT,203666_AT,203685_AT,203786_S_AT,204004_AT,204009_S_AT,204051_S_AT,204131_S_AT,204415_AT,206067_S_AT,20624…
GO:BP	cellular macromolecule localization	GO:0070727	false	1.24362e-06	5.90531	2742	749	157	21031	200075_S_AT,200598_S_AT,200606_AT,200669_S_AT,200682_S_AT,200698_AT,200747_S_AT,200816_S_AT,200993_AT,201012_AT,201088_AT,201096_S_AT,201098_AT,201174_S_AT,201270_X_AT,201300_S_AT,201327_S_AT,201339_S_AT,201561_S_AT,201621_AT,201745_AT,201864_AT,201894_S_AT,202085_AT,202096_S_AT,202121_S_AT,202123_S_AT,202177_AT,202207_AT,202395_AT,202432_AT,202540_S_AT,202546_AT,202732_AT,202748_AT,203041_S_AT,2…
GO:BP	organic cyclic compound biosynthetic process	GO:1901362	false	1.32888e-06	5.87651	4264	749	221	21031	200055_AT,200075_S_AT,200669_S_AT,200682_S_AT,200706_S_AT,200729_S_AT,200758_S_AT,200887_S_AT,201013_S_AT,201096_S_AT,201123_S_AT,201128_S_AT,201174_S_AT,201202_AT,201275_AT,201300_S_AT,201327_S_AT,201339_S_AT,201498_AT,201577_AT,201740_AT,201792_AT,201839_S_AT,201842_S_AT,201900_S_AT,202001_S_AT,202004_X_AT,202096_S_AT,202123_S_AT,202172_AT,202177_AT,202227_S_AT,202259_S_AT,202282_AT,202309_AT,2…
GO:BP	protein modification process	GO:0036211	false	1.68775e-06	5.77269	3031	749	169	21031	200598_S_AT,200606_AT,200616_S_AT,200656_S_AT,200669_S_AT,200682_S_AT,200846_S_AT,200993_AT,201012_AT,201042_AT,201133_S_AT,201174_S_AT,201300_S_AT,201341_AT,201343_AT,201498_AT,201672_S_AT,201745_AT,201760_S_AT,201842_S_AT,201899_S_AT,202096_S_AT,202123_S_AT,202177_AT,202334_S_AT,202342_S_AT,202409_AT,202428_X_AT,202432_AT,202636_AT,202732_AT,202743_AT,202824_S_AT,203373_AT,203685_AT,203688_AT,2…
GO:BP	protein localization	GO:0008104	false	1.70473e-06	5.76835	2731	749	156	21031	200075_S_AT,200598_S_AT,200606_AT,200669_S_AT,200682_S_AT,200698_AT,200747_S_AT,200816_S_AT,200993_AT,201012_AT,201088_AT,201096_S_AT,201098_AT,201174_S_AT,201270_X_AT,201300_S_AT,201327_S_AT,201339_S_AT,201561_S_AT,201621_AT,201745_AT,201864_AT,201894_S_AT,202085_AT,202096_S_AT,202121_S_AT,202123_S_AT,202177_AT,202207_AT,202395_AT,202432_AT,202540_S_AT,202546_AT,202732_AT,202748_AT,203041_S_AT,2…
GO:BP	macromolecule localization	GO:0033036	false	2.45199e-06	5.61048	3210	749	176	21031	200075_S_AT,200598_S_AT,200606_AT,200643_AT,200669_S_AT,200682_S_AT,200698_AT,200708_AT,200747_S_AT,200816_S_AT,200993_AT,201012_AT,201088_AT,201096_S_AT,201098_AT,201174_S_AT,201270_X_AT,201300_S_AT,201327_S_AT,201339_S_AT,201561_S_AT,201621_AT,201745_AT,201864_AT,201894_S_AT,202085_AT,202096_S_AT,202121_S_AT,202123_S_AT,202177_AT,202207_AT,202395_AT,202428_X_AT,202432_AT,202540_S_AT,202546_AT,2…
GO:BP	meiotic cell cycle process	GO:1903046	false	2.5509e-06	5.59331	219	749	29	21031	200729_S_AT,201232_S_AT,201664_AT,202334_S_AT,202386_S_AT,204170_S_AT,204464_S_AT,206015_S_AT,209478_AT,212953_X_AT,213222_AT,201291_S_AT,202094_AT,203805_S_AT,204033_AT,204092_S_AT,204162_AT,204240_S_AT,204558_AT,204695_AT,204817_AT,204822_AT,205024_S_AT,205034_AT,205767_AT,212949_AT,217341_AT,218073_S_AT,219918_S_AT
GO:BP	regulation of multicellular organismal process	GO:0051239	false	2.58997e-06	5.58671	2955	749	165	21031	200606_AT,200706_S_AT,200737_AT,200747_S_AT,200816_S_AT,200832_S_AT,200887_S_AT,200993_AT,201012_AT,201042_AT,201133_S_AT,201300_S_AT,201369_S_AT,201561_S_AT,201745_AT,201842_S_AT,201864_AT,201957_AT,202096_S_AT,202123_S_AT,202172_AT,202177_AT,202409_AT,202436_S_AT,202447_AT,202450_S_AT,202540_S_AT,202546_AT,203184_AT,203373_AT,203666_AT,203685_AT,203917_AT,204004_AT,204009_S_AT,204051_S_AT,20413…
GO:BP	microtubule cytoskeleton organization involved in mitosis	GO:1902850	false	3.10957e-06	5.5073	168	749	25	21031	200747_S_AT,200816_S_AT,200828_S_AT,202121_S_AT,202094_AT,203214_X_AT,203362_S_AT,203764_AT,204092_S_AT,204162_AT,204444_AT,204641_AT,204709_S_AT,204817_AT,204822_AT,204962_S_AT,205046_AT,209464_AT,210052_S_AT,215139_AT,217341_AT,218355_AT,219544_AT,219978_S_AT,221520_S_AT
GO:BP	regulation of cell cycle phase transition	GO:1901987	false	3.18963e-06	5.49626	433	749	43	21031	200828_S_AT,201012_AT,201369_S_AT,201540_AT,203685_AT,203688_AT,205022_S_AT,207847_S_AT,212148_AT,213222_AT,213348_AT,213720_S_AT,214501_S_AT,222162_S_AT,201372_S_AT,202094_AT,202652_AT,203214_X_AT,203362_S_AT,203755_AT,203764_AT,203968_S_AT,204033_AT,204092_S_AT,204126_S_AT,204162_AT,204318_S_AT,204695_AT,204783_AT,204817_AT,204822_AT,205024_S_AT,205046_AT,205393_S_AT,205688_AT,205733_AT,206364_…
GO:BP	positive regulation of cellular component organization	GO:0051130	false	3.98827e-06	5.39922	1116	749	80	21031	200729_S_AT,200747_S_AT,200816_S_AT,201012_AT,201123_S_AT,201174_S_AT,201286_AT,201327_S_AT,201341_AT,201561_S_AT,201664_AT,201745_AT,201864_AT,202123_S_AT,202154_X_AT,202177_AT,202334_S_AT,202409_AT,202432_AT,202748_AT,203666_AT,204051_S_AT,205483_S_AT,206093_X_AT,207332_S_AT,208030_S_AT,208696_AT,208761_S_AT,209124_AT,209288_S_AT,209335_AT,209392_AT,210105_S_AT,210962_S_AT,211075_S_AT,212038_S_…
GO:BP	regulation of apoptotic process	GO:0042981	false	4.05173e-06	5.39236	1463	749	97	21031	200598_S_AT,200656_S_AT,200846_S_AT,200887_S_AT,201012_AT,201042_AT,201096_S_AT,201123_S_AT,201300_S_AT,201394_S_AT,201577_AT,201740_AT,201900_S_AT,202087_S_AT,202096_S_AT,202123_S_AT,202177_AT,202227_S_AT,202334_S_AT,202342_S_AT,202436_S_AT,202450_S_AT,202743_AT,203166_AT,203373_AT,203666_AT,203685_AT,203786_S_AT,204004_AT,204009_S_AT,204051_S_AT,204131_S_AT,204415_AT,206067_S_AT,206245_S_AT,206…
GO:BP	negative regulation of cell cycle	GO:0045786	false	4.09155e-06	5.38811	388	749	40	21031	200828_S_AT,200993_AT,201369_S_AT,201540_AT,202121_S_AT,202123_S_AT,203685_AT,203688_AT,205022_S_AT,207847_S_AT,209121_X_AT,209230_S_AT,213348_AT,214501_S_AT,218580_X_AT,202094_AT,202652_AT,203214_X_AT,203362_S_AT,203755_AT,203968_S_AT,204033_AT,204126_S_AT,204162_AT,204318_S_AT,204641_AT,204817_AT,204822_AT,205024_S_AT,205393_S_AT,205688_AT,205733_AT,209464_AT,209642_AT,210870_S_AT,215933_S_AT,2…
GO:BP	meiotic nuclear division	GO:0140013	false	4.43793e-06	5.35282	197	749	27	21031	200729_S_AT,201232_S_AT,201664_AT,202334_S_AT,202386_S_AT,204170_S_AT,206015_S_AT,209478_AT,212953_X_AT,213222_AT,201291_S_AT,202094_AT,203805_S_AT,204033_AT,204092_S_AT,204162_AT,204240_S_AT,204558_AT,204817_AT,204822_AT,205024_S_AT,205034_AT,205767_AT,212949_AT,217341_AT,218073_S_AT,219918_S_AT
GO:BP	cell development	GO:0048468	false	5.0274e-06	5.29866	2819	749	158	21031	200816_S_AT,200887_S_AT,201012_AT,201042_AT,201096_S_AT,201286_AT,201341_AT,201369_S_AT,201413_AT,201621_AT,201650_AT,201690_S_AT,201745_AT,201864_AT,202085_AT,202087_S_AT,202096_S_AT,202123_S_AT,202154_X_AT,202172_AT,202177_AT,202259_S_AT,202334_S_AT,202386_S_AT,202409_AT,202432_AT,202450_S_AT,202589_AT,202743_AT,202854_AT,203661_S_AT,203666_AT,203685_AT,203917_AT,204009_S_AT,204131_S_AT,204464_…
GO:BP	protein phosphorylation	GO:0006468	false	5.28001e-06	5.27736	1346	749	91	21031	200993_AT,201174_S_AT,201300_S_AT,201745_AT,201842_S_AT,202123_S_AT,202177_AT,202409_AT,202432_AT,202732_AT,202743_AT,203685_AT,203688_AT,203786_S_AT,204009_S_AT,206638_AT,206874_S_AT,207332_S_AT,208650_S_AT,209121_X_AT,209295_AT,209392_AT,209481_AT,210105_S_AT,210346_S_AT,210962_S_AT,212143_S_AT,212299_AT,212542_S_AT,213348_AT,214501_S_AT,215179_X_AT,217736_S_AT,40225_AT,202094_AT,202695_S_AT,20…
GO:BP	response to oxygen-containing compound	GO:1901700	false	5.7064e-06	5.24364	1663	749	106	21031	200598_S_AT,200706_S_AT,200708_AT,200832_S_AT,200887_S_AT,201012_AT,201042_AT,201202_AT,201286_AT,201300_S_AT,201576_S_AT,201900_S_AT,201954_AT,202096_S_AT,202123_S_AT,202177_AT,202409_AT,202432_AT,202436_S_AT,202450_S_AT,202589_AT,202743_AT,202748_AT,202887_S_AT,203373_AT,203666_AT,203685_AT,203688_AT,204004_AT,204041_AT,204131_S_AT,204168_AT,204464_S_AT,204686_AT,206067_S_AT,207016_S_AT,207332_…
GO:BP	signaling	GO:0023052	false	6.16341e-06	5.21018	6447	749	304	21031	200656_S_AT,200660_AT,200669_S_AT,200706_S_AT,200747_S_AT,200816_S_AT,200828_S_AT,200846_S_AT,200887_S_AT,201012_AT,201042_AT,201123_S_AT,201133_S_AT,201174_S_AT,201189_S_AT,201286_AT,201300_S_AT,201369_S_AT,201498_AT,201561_S_AT,201621_AT,201650_AT,201672_S_AT,201740_AT,201760_S_AT,201810_S_AT,201839_S_AT,201842_S_AT,201864_AT,201957_AT,202041_S_AT,202087_S_AT,202096_S_AT,202123_S_AT,202154_X_AT…
GO:BP	positive regulation of chromosome separation	GO:1905820	false	6.95241e-06	5.15786	30	749	11	21031	200747_S_AT,201664_AT,201372_S_AT,202094_AT,203764_AT,204240_S_AT,204817_AT,209464_AT,212949_AT,218662_S_AT,221520_S_AT
GO:BP	regulation of chromosome organization	GO:0033044	false	1.15876e-05	4.93601	248	749	30	21031	200747_S_AT,200828_S_AT,201174_S_AT,201327_S_AT,201498_AT,201664_AT,208696_AT,213720_S_AT,214501_S_AT,201291_S_AT,201372_S_AT,202094_AT,203214_X_AT,203362_S_AT,203755_AT,203764_AT,203968_S_AT,204033_AT,204162_AT,204240_S_AT,204641_AT,204817_AT,204822_AT,205046_AT,207728_AT,209464_AT,209642_AT,212949_AT,218662_S_AT,221520_S_AT
GO:BP	cellular response to organic substance	GO:0071310	false	1.26956e-05	4.89635	1971	749	119	21031	200598_S_AT,200656_S_AT,200682_S_AT,200706_S_AT,200729_S_AT,200816_S_AT,200887_S_AT,201012_AT,201042_AT,201123_S_AT,201148_S_AT,201300_S_AT,201369_S_AT,201381_X_AT,202087_S_AT,202096_S_AT,202123_S_AT,202177_AT,202227_S_AT,202409_AT,202432_AT,202436_S_AT,202450_S_AT,202743_AT,202748_AT,202887_S_AT,203373_AT,203666_AT,203685_AT,203688_AT,204131_S_AT,204326_X_AT,204464_S_AT,204686_AT,204916_AT,20548…
GO:BP	protein catabolic process	GO:0030163	false	1.37456e-05	4.86184	968	749	71	21031	200598_S_AT,200669_S_AT,200682_S_AT,200820_AT,201133_S_AT,201148_S_AT,201232_S_AT,201274_AT,201341_AT,201343_AT,201400_AT,201498_AT,201576_S_AT,201672_S_AT,201899_S_AT,202087_S_AT,202121_S_AT,202334_S_AT,202342_S_AT,202395_AT,202450_S_AT,202540_S_AT,202824_S_AT,203041_S_AT,203657_S_AT,204616_AT,204640_S_AT,205483_S_AT,207922_S_AT,208623_S_AT,208761_S_AT,208767_S_AT,208799_AT,208827_AT,209042_S_AT…
GO:BP	growth	GO:0040007	false	2.11819e-05	4.67404	939	749	69	21031	200055_AT,200816_S_AT,201012_AT,201427_S_AT,201540_AT,201561_S_AT,201740_AT,201864_AT,202123_S_AT,202409_AT,202432_AT,202589_AT,203373_AT,203666_AT,203685_AT,204131_S_AT,204326_X_AT,204464_S_AT,204745_X_AT,206067_S_AT,206461_X_AT,208030_S_AT,208623_S_AT,209200_AT,209550_AT,211998_AT,212143_S_AT,212549_AT,212859_X_AT,213222_AT,213348_AT,213629_X_AT,213720_S_AT,213844_AT,217294_S_AT,220272_AT,20258…
GO:BP	small molecule metabolic process	GO:0044281	false	2.13382e-05	4.67084	1813	749	111	21031	200075_S_AT,200643_AT,200656_S_AT,200708_AT,200737_AT,200758_S_AT,200816_S_AT,200832_S_AT,201012_AT,201013_S_AT,201128_S_AT,201193_AT,201275_AT,201339_S_AT,201413_AT,201498_AT,201563_AT,201576_S_AT,201577_AT,201740_AT,201900_S_AT,202001_S_AT,202004_X_AT,202085_AT,202096_S_AT,202282_AT,202309_AT,202409_AT,202428_X_AT,202436_S_AT,202447_AT,202540_S_AT,202589_AT,202854_AT,202887_S_AT,202941_AT,20411…
GO:BP	response to nitrogen compound	GO:1901698	false	2.33253e-05	4.63217	1060	749	75	21031	200598_S_AT,200887_S_AT,201012_AT,201042_AT,201202_AT,201286_AT,201300_S_AT,202096_S_AT,202123_S_AT,202409_AT,202436_S_AT,202450_S_AT,202589_AT,202743_AT,202854_AT,203373_AT,203666_AT,203685_AT,203688_AT,204131_S_AT,204168_AT,204464_S_AT,204686_AT,206067_S_AT,208623_S_AT,208998_AT,209042_S_AT,209124_AT,209200_AT,209476_AT,209510_AT,210105_S_AT,210962_S_AT,212542_S_AT,212549_AT,212764_AT,213005_S_…
GO:BP	phosphorylation	GO:0016310	false	2.39505e-05	4.62068	1579	749	100	21031	200075_S_AT,200737_AT,200993_AT,201174_S_AT,201300_S_AT,201577_AT,201745_AT,201842_S_AT,202123_S_AT,202177_AT,202409_AT,202432_AT,202732_AT,202743_AT,203685_AT,203688_AT,203786_S_AT,204009_S_AT,206481_S_AT,206638_AT,206874_S_AT,207332_S_AT,208650_S_AT,209121_X_AT,209295_AT,209392_AT,209481_AT,210105_S_AT,210346_S_AT,210962_S_AT,212143_S_AT,212299_AT,212542_S_AT,213348_AT,214501_S_AT,215179_X_AT,2…
GO:BP	aromatic compound biosynthetic process	GO:0019438	false	2.83836e-05	4.54693	4116	749	209	21031	200055_AT,200075_S_AT,200669_S_AT,200682_S_AT,200706_S_AT,200729_S_AT,200758_S_AT,200887_S_AT,201013_S_AT,201096_S_AT,201123_S_AT,201128_S_AT,201174_S_AT,201202_AT,201300_S_AT,201327_S_AT,201498_AT,201577_AT,201740_AT,201792_AT,201839_S_AT,201842_S_AT,202001_S_AT,202004_X_AT,202096_S_AT,202123_S_AT,202172_AT,202177_AT,202227_S_AT,202259_S_AT,202309_AT,202409_AT,202432_AT,202436_S_AT,202484_S_AT,2…
GO:BP	regulation of signaling	GO:0023051	false	2.94092e-05	4.53152	3437	749	181	21031	200656_S_AT,200669_S_AT,200706_S_AT,200747_S_AT,200816_S_AT,200846_S_AT,200887_S_AT,201012_AT,201042_AT,201123_S_AT,201133_S_AT,201174_S_AT,201189_S_AT,201300_S_AT,201498_AT,201561_S_AT,201621_AT,201740_AT,202087_S_AT,202096_S_AT,202123_S_AT,202154_X_AT,202177_AT,202334_S_AT,202395_AT,202409_AT,202432_AT,202436_S_AT,202440_S_AT,202450_S_AT,202540_S_AT,202546_AT,202704_AT,202748_AT,202887_S_AT,203…
GO:BP	regulation of biological quality	GO:0065008	false	3.04283e-05	4.51672	2846	749	156	21031	200078_S_AT,200606_AT,200656_S_AT,200816_S_AT,200828_S_AT,200846_S_AT,200887_S_AT,201012_AT,201096_S_AT,201189_S_AT,201300_S_AT,201327_S_AT,201339_S_AT,201369_S_AT,201413_AT,201422_AT,201498_AT,201527_AT,201540_AT,201561_S_AT,201577_AT,201745_AT,201864_AT,202041_S_AT,202085_AT,202087_S_AT,202096_S_AT,202123_S_AT,202177_AT,202282_AT,202334_S_AT,202432_AT,202436_S_AT,202450_S_AT,202466_AT,202540_S_…
GO:BP	regulation of cellular metabolic process	GO:0031323	false	3.14343e-05	4.5026	6673	749	309	21031	200055_AT,200078_S_AT,200598_S_AT,200660_AT,200669_S_AT,200682_S_AT,200706_S_AT,200729_S_AT,200758_S_AT,200846_S_AT,200887_S_AT,200993_AT,201012_AT,201088_AT,201096_S_AT,201123_S_AT,201148_S_AT,201174_S_AT,201193_AT,201202_AT,201300_S_AT,201327_S_AT,201339_S_AT,201341_AT,201369_S_AT,201394_S_AT,201498_AT,201745_AT,201792_AT,201839_S_AT,201842_S_AT,202096_S_AT,202123_S_AT,202172_AT,202177_AT,20222…
GO:BP	regulation of cell communication	GO:0010646	false	3.35064e-05	4.47487	3443	749	181	21031	200656_S_AT,200669_S_AT,200706_S_AT,200747_S_AT,200816_S_AT,200846_S_AT,200887_S_AT,201012_AT,201042_AT,201123_S_AT,201133_S_AT,201174_S_AT,201189_S_AT,201300_S_AT,201498_AT,201561_S_AT,201621_AT,201740_AT,202087_S_AT,202096_S_AT,202123_S_AT,202154_X_AT,202177_AT,202334_S_AT,202409_AT,202432_AT,202436_S_AT,202440_S_AT,202450_S_AT,202540_S_AT,202546_AT,202704_AT,202748_AT,202887_S_AT,203041_S_AT,2…
GO:BP	macromolecule catabolic process	GO:0009057	false	3.65192e-05	4.43748	1338	749	88	21031	200598_S_AT,200669_S_AT,200682_S_AT,200820_AT,200846_S_AT,201133_S_AT,201148_S_AT,201232_S_AT,201274_AT,201341_AT,201343_AT,201369_S_AT,201400_AT,201498_AT,201576_S_AT,201672_S_AT,201899_S_AT,202087_S_AT,202121_S_AT,202334_S_AT,202342_S_AT,202395_AT,202450_S_AT,202466_AT,202540_S_AT,202704_AT,202824_S_AT,203041_S_AT,203534_AT,203657_S_AT,204616_AT,204640_S_AT,204793_AT,205483_S_AT,207842_S_AT,207…
GO:BP	regulation of phosphate metabolic process	GO:0019220	false	3.65296e-05	4.43735	1132	749	78	21031	200598_S_AT,200993_AT,201174_S_AT,201193_AT,201300_S_AT,201339_S_AT,201745_AT,202096_S_AT,202123_S_AT,202177_AT,202409_AT,202732_AT,202743_AT,202887_S_AT,203685_AT,203688_AT,203786_S_AT,204009_S_AT,206481_S_AT,206638_AT,207332_S_AT,208650_S_AT,209121_X_AT,209200_AT,209230_S_AT,209295_AT,209392_AT,210105_S_AT,210962_S_AT,212143_S_AT,212542_S_AT,213348_AT,214501_S_AT,215179_X_AT,217294_S_AT,217736_…
GO:BP	heterocycle biosynthetic process	GO:0018130	false	3.72982e-05	4.42831	4105	749	208	21031	200055_AT,200075_S_AT,200669_S_AT,200682_S_AT,200706_S_AT,200729_S_AT,200758_S_AT,200887_S_AT,201013_S_AT,201096_S_AT,201123_S_AT,201128_S_AT,201174_S_AT,201202_AT,201300_S_AT,201327_S_AT,201498_AT,201577_AT,201740_AT,201792_AT,201839_S_AT,201842_S_AT,201900_S_AT,202001_S_AT,202004_X_AT,202096_S_AT,202123_S_AT,202172_AT,202177_AT,202227_S_AT,202259_S_AT,202309_AT,202409_AT,202432_AT,202436_S_AT,2…
GO:BP	regulation of phosphorus metabolic process	GO:0051174	false	3.79392e-05	4.42091	1133	749	78	21031	200598_S_AT,200993_AT,201174_S_AT,201193_AT,201300_S_AT,201339_S_AT,201745_AT,202096_S_AT,202123_S_AT,202177_AT,202409_AT,202732_AT,202743_AT,202887_S_AT,203685_AT,203688_AT,203786_S_AT,204009_S_AT,206481_S_AT,206638_AT,207332_S_AT,208650_S_AT,209121_X_AT,209200_AT,209230_S_AT,209295_AT,209392_AT,210105_S_AT,210962_S_AT,212143_S_AT,212542_S_AT,213348_AT,214501_S_AT,215179_X_AT,217294_S_AT,217736_…
GO:BP	positive regulation of macromolecule biosynthetic process	GO:0010557	false	4.14479e-05	4.3825	2603	749	145	21031	200055_AT,200682_S_AT,200706_S_AT,200729_S_AT,200887_S_AT,201012_AT,201096_S_AT,201123_S_AT,201202_AT,201327_S_AT,201839_S_AT,202123_S_AT,202172_AT,202177_AT,202227_S_AT,202409_AT,202432_AT,202436_S_AT,202466_AT,202484_S_AT,202678_AT,202704_AT,202743_AT,203688_AT,204004_AT,204009_S_AT,204051_S_AT,204131_S_AT,204686_AT,204916_AT,205483_S_AT,206015_S_AT,206059_AT,206067_S_AT,206093_X_AT,206481_S_AT…
GO:BP	regulation of response to stimulus	GO:0048583	false	4.1995e-05	4.3768	3939	749	201	21031	200055_AT,200656_S_AT,200669_S_AT,200706_S_AT,200729_S_AT,200747_S_AT,200816_S_AT,200846_S_AT,200887_S_AT,201012_AT,201042_AT,201123_S_AT,201133_S_AT,201174_S_AT,201202_AT,201300_S_AT,201498_AT,201621_AT,201672_S_AT,201740_AT,201745_AT,202087_S_AT,202123_S_AT,202154_X_AT,202177_AT,202227_S_AT,202334_S_AT,202409_AT,202432_AT,202436_S_AT,202440_S_AT,202450_S_AT,202540_S_AT,202546_AT,202704_AT,20274…
GO:BP	establishment of localization in cell	GO:0051649	false	4.65092e-05	4.33246	1972	749	117	21031	200598_S_AT,200656_S_AT,200698_AT,200729_S_AT,200747_S_AT,200816_S_AT,200828_S_AT,200993_AT,201088_AT,201096_S_AT,201098_AT,201286_AT,201339_S_AT,201498_AT,201527_AT,202121_S_AT,202123_S_AT,202177_AT,202207_AT,202334_S_AT,202395_AT,202432_AT,202546_AT,202732_AT,203041_S_AT,203216_S_AT,203232_S_AT,203300_X_AT,203685_AT,203688_AT,204793_AT,204916_AT,207809_S_AT,207842_S_AT,208623_S_AT,208650_S_AT,2…
GO:BP	positive regulation of chromosome segregation	GO:0051984	false	4.92983e-05	4.30717	28	749	10	21031	200747_S_AT,201664_AT,202094_AT,203214_X_AT,203968_S_AT,204240_S_AT,209464_AT,212949_AT,218662_S_AT,221520_S_AT
GO:BP	actin filament-based process	GO:0030029	false	5.30669e-05	4.27518	805	749	61	21031	200598_S_AT,200606_AT,200729_S_AT,200816_S_AT,200916_AT,201012_AT,201650_AT,201745_AT,201954_AT,202123_S_AT,202565_S_AT,203216_S_AT,203661_S_AT,203666_AT,203685_AT,203917_AT,204004_AT,204009_S_AT,206093_X_AT,208030_S_AT,208614_S_AT,208623_S_AT,208690_S_AT,209008_X_AT,209288_S_AT,210962_S_AT,211075_S_AT,212535_AT,212813_AT,212953_X_AT,213005_S_AT,214724_AT,217746_S_AT,217901_AT,218966_AT,220948_S_…
GO:BP	cellular component organization	GO:0016043	false	5.32426e-05	4.27374	8151	749	363	21031	200055_AT,200078_S_AT,200598_S_AT,200606_AT,200729_S_AT,200747_S_AT,200816_S_AT,200828_S_AT,200846_S_AT,200916_AT,201012_AT,201042_AT,201096_S_AT,201123_S_AT,201174_S_AT,201202_AT,201232_S_AT,201270_X_AT,201286_AT,201300_S_AT,201327_S_AT,201339_S_AT,201341_AT,201394_S_AT,201472_AT,201498_AT,201527_AT,201540_AT,201561_S_AT,201621_AT,201650_AT,201664_AT,201740_AT,201745_AT,201792_AT,201864_AT,20189…
GO:BP	proteolysis involved in protein catabolic process	GO:0051603	false	5.5638e-05	4.25463	730	749	57	21031	200598_S_AT,200669_S_AT,200682_S_AT,200820_AT,201133_S_AT,201232_S_AT,201274_AT,201341_AT,201343_AT,201400_AT,201498_AT,201672_S_AT,201899_S_AT,202087_S_AT,202121_S_AT,202334_S_AT,202342_S_AT,202450_S_AT,202824_S_AT,203657_S_AT,204616_AT,204640_S_AT,205483_S_AT,207922_S_AT,208761_S_AT,208799_AT,208827_AT,209042_S_AT,209141_AT,209230_S_AT,209476_AT,209510_AT,209651_AT,210042_S_AT,212222_AT,212296_…
GO:BP	nucleobase-containing compound biosynthetic process	GO:0034654	false	5.60513e-05	4.25141	4027	749	204	21031	200055_AT,200075_S_AT,200669_S_AT,200682_S_AT,200706_S_AT,200729_S_AT,200758_S_AT,200887_S_AT,201013_S_AT,201096_S_AT,201123_S_AT,201128_S_AT,201174_S_AT,201202_AT,201300_S_AT,201327_S_AT,201498_AT,201577_AT,201740_AT,201792_AT,201839_S_AT,201842_S_AT,202001_S_AT,202004_X_AT,202123_S_AT,202172_AT,202177_AT,202227_S_AT,202259_S_AT,202309_AT,202409_AT,202432_AT,202436_S_AT,202484_S_AT,202589_AT,202…
GO:BP	regulation of sister chromatid segregation	GO:0033045	false	5.67372e-05	4.24613	104	749	18	21031	200747_S_AT,200828_S_AT,213720_S_AT,201372_S_AT,202094_AT,203214_X_AT,203362_S_AT,203755_AT,203764_AT,203968_S_AT,204033_AT,204162_AT,204817_AT,204822_AT,205046_AT,209464_AT,209642_AT,221520_S_AT
GO:BP	response to inorganic substance	GO:0010035	false	6.23464e-05	4.20519	531	749	46	21031	200598_S_AT,200846_S_AT,200887_S_AT,201012_AT,201189_S_AT,201202_AT,201286_AT,201300_S_AT,201864_AT,202096_S_AT,202123_S_AT,202436_S_AT,203685_AT,203688_AT,204041_AT,204326_X_AT,204745_X_AT,205081_AT,206461_X_AT,207332_S_AT,208030_S_AT,208308_S_AT,208761_S_AT,208998_AT,209008_X_AT,209200_AT,210105_S_AT,212535_AT,212859_X_AT,212953_X_AT,213222_AT,213629_X_AT,219087_AT,201467_S_AT,203214_X_AT,20341…
GO:BP	negative regulation of nucleobase-containing compound metabolic process	GO:0045934	false	6.27797e-05	4.20218	1588	749	99	21031	200660_AT,200669_S_AT,200887_S_AT,201174_S_AT,201202_AT,201792_AT,202096_S_AT,202123_S_AT,202177_AT,202259_S_AT,202409_AT,202466_AT,202484_S_AT,202704_AT,202732_AT,202887_S_AT,203232_S_AT,204004_AT,204131_S_AT,205022_S_AT,206059_AT,206067_S_AT,206481_S_AT,207233_S_AT,207480_S_AT,207847_S_AT,208623_S_AT,208761_S_AT,208910_S_AT,209025_S_AT,209121_X_AT,209124_AT,209200_AT,209230_S_AT,209242_AT,20931…
GO:BP	establishment of localization	GO:0051234	false	6.33602e-05	4.19818	4881	749	238	21031	200075_S_AT,200078_S_AT,200598_S_AT,200643_AT,200656_S_AT,200669_S_AT,200682_S_AT,200698_AT,200708_AT,200729_S_AT,200747_S_AT,200816_S_AT,200828_S_AT,200993_AT,201012_AT,201042_AT,201088_AT,201096_S_AT,201098_AT,201189_S_AT,201286_AT,201300_S_AT,201327_S_AT,201339_S_AT,201498_AT,201527_AT,201540_AT,201561_S_AT,201577_AT,201690_S_AT,201864_AT,201894_S_AT,202085_AT,202087_S_AT,202096_S_AT,202121_S_…
GO:BP	cell cycle G2/M phase transition	GO:0044839	false	6.41351e-05	4.1929	154	749	22	21031	201540_AT,201899_S_AT,203786_S_AT,205022_S_AT,212148_AT,213222_AT,214501_S_AT,202580_X_AT,203214_X_AT,203418_AT,203968_S_AT,204092_S_AT,204162_AT,204695_AT,205393_S_AT,205733_AT,206364_AT,206661_AT,209464_AT,209993_AT,216521_S_AT,218585_S_AT
GO:BP	microtubule cytoskeleton organization	GO:0000226	false	6.65633e-05	4.17677	659	749	53	21031	200747_S_AT,200816_S_AT,200828_S_AT,202121_S_AT,202123_S_AT,202154_X_AT,202334_S_AT,203688_AT,206874_S_AT,208623_S_AT,210962_S_AT,211759_X_AT,212675_S_AT,212765_AT,214724_AT,217746_S_AT,220046_S_AT,202094_AT,203214_X_AT,203362_S_AT,203764_AT,204092_S_AT,204162_AT,204444_AT,204641_AT,204709_S_AT,204817_AT,204822_AT,204850_S_AT,204886_AT,204962_S_AT,205046_AT,205393_S_AT,206090_S_AT,209464_AT,20959…
GO:BP	response to abiotic stimulus	GO:0009628	false	6.74891e-05	4.17077	1128	749	77	21031	200598_S_AT,200656_S_AT,200737_AT,200846_S_AT,200887_S_AT,201012_AT,201202_AT,201899_S_AT,202096_S_AT,202334_S_AT,202540_S_AT,202887_S_AT,203666_AT,203685_AT,203688_AT,204009_S_AT,204131_S_AT,204464_S_AT,205081_AT,206638_AT,207332_S_AT,207480_S_AT,207809_S_AT,208131_S_AT,208308_S_AT,208650_S_AT,208690_S_AT,208761_S_AT,208998_AT,209008_X_AT,209124_AT,209295_AT,209337_AT,210105_S_AT,210438_X_AT,210…
GO:BP	carbohydrate derivative metabolic process	GO:1901135	false	7.75544e-05	4.11039	1091	749	75	21031	200075_S_AT,200616_S_AT,200737_AT,201013_S_AT,201128_S_AT,201413_AT,201563_AT,201576_S_AT,201577_AT,201740_AT,201900_S_AT,202001_S_AT,202004_X_AT,202085_AT,202087_S_AT,202096_S_AT,202309_AT,202540_S_AT,202589_AT,202854_AT,202887_S_AT,202941_AT,203685_AT,204004_AT,204464_S_AT,204916_AT,208308_S_AT,208689_S_AT,208959_S_AT,208998_AT,209230_S_AT,209340_AT,209623_AT,212353_AT,213222_AT,217294_S_AT,218…
GO:BP	cell-cell signaling	GO:0007267	false	7.90108e-05	4.10231	1704	749	104	21031	200816_S_AT,200846_S_AT,201012_AT,201042_AT,201189_S_AT,201286_AT,201300_S_AT,201561_S_AT,201672_S_AT,202096_S_AT,202123_S_AT,202154_X_AT,202334_S_AT,202432_AT,202540_S_AT,202546_AT,202910_S_AT,203666_AT,203688_AT,203917_AT,204009_S_AT,204041_AT,204051_S_AT,204131_S_AT,204464_S_AT,204686_AT,206093_X_AT,206453_S_AT,206638_AT,207233_S_AT,207365_X_AT,208650_S_AT,208998_AT,209102_S_AT,209200_AT,20965…
GO:BP	response to hormone	GO:0009725	false	8.54516e-05	4.06828	874	749	64	21031	200682_S_AT,200887_S_AT,201012_AT,201148_S_AT,201193_AT,201202_AT,201286_AT,201369_S_AT,201576_S_AT,201650_AT,201954_AT,202087_S_AT,202096_S_AT,202227_S_AT,202409_AT,202436_S_AT,202450_S_AT,202589_AT,202743_AT,202887_S_AT,203373_AT,203666_AT,203685_AT,204041_AT,204051_S_AT,204131_S_AT,204464_S_AT,204686_AT,204916_AT,206067_S_AT,208308_S_AT,208650_S_AT,208998_AT,209200_AT,212542_S_AT,212549_AT,212…
GO:BP	negative regulation of cell cycle process	GO:0010948	false	9.0367e-05	4.04399	302	749	32	21031	200828_S_AT,201369_S_AT,201540_AT,202121_S_AT,203685_AT,203688_AT,205022_S_AT,207847_S_AT,214501_S_AT,218580_X_AT,202094_AT,202652_AT,203214_X_AT,203362_S_AT,203755_AT,203968_S_AT,204033_AT,204126_S_AT,204162_AT,204318_S_AT,204641_AT,204817_AT,204822_AT,205024_S_AT,205393_S_AT,205733_AT,209464_AT,209642_AT,216521_S_AT,218585_S_AT,219990_AT,221520_S_AT
GO:BP	purine nucleotide metabolic process	GO:0006163	false	9.23883e-05	4.03438	538	749	46	21031	200075_S_AT,200737_AT,201013_S_AT,201128_S_AT,201193_AT,201413_AT,201577_AT,201740_AT,202001_S_AT,202004_X_AT,202085_AT,202096_S_AT,202309_AT,202540_S_AT,202854_AT,202887_S_AT,202941_AT,208131_S_AT,208308_S_AT,208998_AT,209230_S_AT,209623_AT,210046_S_AT,214501_S_AT,217294_S_AT,218160_AT,218320_S_AT,218563_AT,201467_S_AT,204077_X_AT,204134_AT,205759_S_AT,205768_S_AT,206348_S_AT,206791_S_AT,208396_…
GO:BP	positive regulation of organelle organization	GO:0010638	false	0.000106143	3.97411	505	749	44	21031	200747_S_AT,201012_AT,201174_S_AT,201286_AT,201327_S_AT,201664_AT,202123_S_AT,202334_S_AT,202409_AT,202432_AT,208696_AT,209288_S_AT,209335_AT,210962_S_AT,211075_S_AT,212038_S_AT,212542_S_AT,213222_AT,214501_S_AT,217746_S_AT,201372_S_AT,203214_X_AT,203764_AT,203861_S_AT,204092_S_AT,204240_S_AT,204641_AT,204817_AT,204886_AT,205767_AT,205780_AT,207728_AT,209464_AT,209615_S_AT,209642_AT,209925_AT,212…
GO:BP	gland development	GO:0048732	false	0.000114793	3.94008	454	749	41	21031	200055_AT,201012_AT,201042_AT,201202_AT,201577_AT,202096_S_AT,202123_S_AT,202409_AT,202436_S_AT,202589_AT,203373_AT,203685_AT,203688_AT,204464_S_AT,205081_AT,206067_S_AT,207016_S_AT,208998_AT,212148_AT,212353_AT,212549_AT,213348_AT,213844_AT,219682_S_AT,201372_S_AT,204092_S_AT,204154_AT,204421_S_AT,204972_AT,205239_AT,205782_AT,206346_AT,207034_S_AT,210301_AT,211130_X_AT,213456_AT,214053_AT,21692…
GO:BP	meiotic cell cycle	GO:0051321	false	0.00012012	3.92038	290	749	31	21031	200729_S_AT,200747_S_AT,201232_S_AT,201664_AT,202334_S_AT,202386_S_AT,204170_S_AT,204464_S_AT,206015_S_AT,209478_AT,212953_X_AT,213222_AT,201291_S_AT,202094_AT,203805_S_AT,204033_AT,204092_S_AT,204162_AT,204240_S_AT,204558_AT,204641_AT,204695_AT,204817_AT,204822_AT,205024_S_AT,205034_AT,205767_AT,212949_AT,217341_AT,218073_S_AT,219918_S_AT
GO:BP	regulation of protein modification process	GO:0031399	false	0.000131377	3.88148	1229	749	81	21031	200598_S_AT,200682_S_AT,200993_AT,201174_S_AT,201300_S_AT,201745_AT,202096_S_AT,202123_S_AT,202177_AT,202334_S_AT,202409_AT,202428_X_AT,202732_AT,202743_AT,203685_AT,203688_AT,203786_S_AT,204009_S_AT,204916_AT,205483_S_AT,206245_S_AT,206638_AT,207332_S_AT,208650_S_AT,209121_X_AT,209230_S_AT,209295_AT,209392_AT,209478_AT,209550_AT,210105_S_AT,210962_S_AT,212143_S_AT,212542_S_AT,213348_AT,214501_S_…
GO:BP	response to organic cyclic compound	GO:0014070	false	0.00013696	3.86341	905	749	65	21031	200598_S_AT,200682_S_AT,200887_S_AT,201012_AT,201042_AT,201193_AT,201202_AT,201286_AT,201369_S_AT,201576_S_AT,201954_AT,202096_S_AT,202123_S_AT,202436_S_AT,202450_S_AT,202589_AT,202887_S_AT,203373_AT,203685_AT,203688_AT,204041_AT,204131_S_AT,206067_S_AT,207016_S_AT,208308_S_AT,208623_S_AT,209121_X_AT,209124_AT,209200_AT,210962_S_AT,212549_AT,212953_X_AT,213222_AT,213720_S_AT,216215_S_AT,217901_AT…
GO:BP	nucleobase-containing small molecule metabolic process	GO:0055086	false	0.000160552	3.79438	677	749	53	21031	200075_S_AT,200737_AT,201013_S_AT,201128_S_AT,201193_AT,201413_AT,201577_AT,201740_AT,202001_S_AT,202004_X_AT,202085_AT,202096_S_AT,202309_AT,202540_S_AT,202589_AT,202854_AT,202887_S_AT,202941_AT,208131_S_AT,208308_S_AT,208998_AT,209230_S_AT,209340_AT,209623_AT,210046_S_AT,214096_S_AT,214501_S_AT,217294_S_AT,218160_AT,218189_S_AT,218320_S_AT,218563_AT,201467_S_AT,204077_X_AT,204134_AT,204875_S_AT…
GO:BP	purine-containing compound metabolic process	GO:0072521	false	0.000167637	3.77563	567	749	47	21031	200075_S_AT,200737_AT,201013_S_AT,201128_S_AT,201193_AT,201413_AT,201577_AT,201740_AT,202001_S_AT,202004_X_AT,202085_AT,202096_S_AT,202309_AT,202540_S_AT,202854_AT,202887_S_AT,202941_AT,208131_S_AT,208308_S_AT,208998_AT,209230_S_AT,209623_AT,210046_S_AT,214096_S_AT,214501_S_AT,217294_S_AT,218160_AT,218320_S_AT,218563_AT,201467_S_AT,204077_X_AT,204134_AT,205759_S_AT,205768_S_AT,206348_S_AT,206791_…
GO:BP	regulation of protein phosphorylation	GO:0001932	false	0.000167838	3.77511	910	749	65	21031	200993_AT,201174_S_AT,201300_S_AT,201745_AT,202123_S_AT,202177_AT,202409_AT,202732_AT,202743_AT,203685_AT,203688_AT,203786_S_AT,204009_S_AT,206638_AT,207332_S_AT,208650_S_AT,209121_X_AT,209295_AT,209392_AT,210105_S_AT,210962_S_AT,212143_S_AT,212542_S_AT,213348_AT,214501_S_AT,215179_X_AT,217736_S_AT,202094_AT,203968_S_AT,204421_S_AT,204695_AT,205024_S_AT,205034_AT,205046_AT,205239_AT,205282_AT,205…
GO:BP	positive regulation of cellular biosynthetic process	GO:0031328	false	0.000167921	3.77489	2685	749	146	21031	200055_AT,200682_S_AT,200706_S_AT,200729_S_AT,200887_S_AT,201012_AT,201096_S_AT,201123_S_AT,201202_AT,201327_S_AT,201839_S_AT,202123_S_AT,202172_AT,202177_AT,202227_S_AT,202409_AT,202432_AT,202436_S_AT,202466_AT,202484_S_AT,202678_AT,202704_AT,202743_AT,203688_AT,204004_AT,204009_S_AT,204051_S_AT,204131_S_AT,204686_AT,204916_AT,205483_S_AT,206015_S_AT,206059_AT,206067_S_AT,206093_X_AT,206481_S_AT…
GO:BP	negative regulation of cell population proliferation	GO:0008285	false	0.000204393	3.68953	701	749	54	21031	200660_AT,200887_S_AT,201300_S_AT,201394_S_AT,201422_AT,201577_AT,202096_S_AT,202436_S_AT,202704_AT,203685_AT,203688_AT,204004_AT,204051_S_AT,206067_S_AT,206453_S_AT,207016_S_AT,209121_X_AT,209200_AT,209230_S_AT,209510_AT,209651_AT,210715_S_AT,212143_S_AT,212353_AT,212764_AT,212922_S_AT,213348_AT,215071_S_AT,217734_S_AT,217736_S_AT,219682_S_AT,222162_S_AT,203968_S_AT,204421_S_AT,205433_AT,205688_…
GO:BP	nervous system development	GO:0007399	false	0.000208399	3.6811	2531	749	139	21031	200816_S_AT,201012_AT,201042_AT,201096_S_AT,201341_AT,201427_S_AT,201561_S_AT,201577_AT,201621_AT,201740_AT,201745_AT,201864_AT,202096_S_AT,202123_S_AT,202154_X_AT,202177_AT,202309_AT,202432_AT,202436_S_AT,202636_AT,202854_AT,202887_S_AT,202941_AT,203216_S_AT,203232_S_AT,203373_AT,203534_AT,203666_AT,203685_AT,203688_AT,204009_S_AT,204041_AT,204131_S_AT,204464_S_AT,206093_X_AT,206453_S_AT,206481_…
GO:BP	G2/M transition of mitotic cell cycle	GO:0000086	false	0.000212816	3.672	138	749	20	21031	201540_AT,201899_S_AT,203786_S_AT,205022_S_AT,212148_AT,213222_AT,202580_X_AT,203214_X_AT,203418_AT,203968_S_AT,204092_S_AT,204695_AT,205393_S_AT,205733_AT,206364_AT,206661_AT,209464_AT,209993_AT,216521_S_AT,218585_S_AT
GO:BP	regulation of mitotic metaphase/anaphase transition	GO:0030071	false	0.000228028	3.64201	90	749	16	21031	200828_S_AT,213720_S_AT,201372_S_AT,202094_AT,203362_S_AT,203755_AT,203764_AT,203968_S_AT,204033_AT,204162_AT,204817_AT,204822_AT,205046_AT,209464_AT,209642_AT,221520_S_AT
GO:BP	cellular response to organonitrogen compound	GO:0071417	false	0.000232219	3.6341	610	749	49	21031	200598_S_AT,200887_S_AT,201042_AT,201300_S_AT,202123_S_AT,202409_AT,202436_S_AT,202743_AT,203373_AT,203688_AT,204131_S_AT,204464_S_AT,204686_AT,206067_S_AT,208623_S_AT,208998_AT,209200_AT,210105_S_AT,210962_S_AT,212542_S_AT,212549_AT,212764_AT,213005_S_AT,213222_AT,218117_AT,201372_S_AT,201557_AT,203418_AT,203861_S_AT,203968_S_AT,204134_AT,204437_S_AT,205024_S_AT,205393_S_AT,205498_AT,205733_AT,2…
GO:BP	transport	GO:0006810	false	0.000235541	3.62793	4350	749	214	21031	200075_S_AT,200078_S_AT,200598_S_AT,200643_AT,200656_S_AT,200698_AT,200708_AT,200729_S_AT,200747_S_AT,200816_S_AT,200993_AT,201012_AT,201042_AT,201088_AT,201096_S_AT,201098_AT,201189_S_AT,201286_AT,201300_S_AT,201339_S_AT,201498_AT,201527_AT,201540_AT,201561_S_AT,201577_AT,201690_S_AT,201864_AT,202085_AT,202087_S_AT,202096_S_AT,202121_S_AT,202123_S_AT,202177_AT,202207_AT,202395_AT,202428_X_AT,202…
GO:BP	cellular component organization or biogenesis	GO:0071840	false	0.000244588	3.61156	8361	749	367	21031	200055_AT,200078_S_AT,200598_S_AT,200606_AT,200729_S_AT,200747_S_AT,200816_S_AT,200828_S_AT,200846_S_AT,200916_AT,201012_AT,201042_AT,201096_S_AT,201123_S_AT,201174_S_AT,201202_AT,201232_S_AT,201270_X_AT,201286_AT,201300_S_AT,201327_S_AT,201339_S_AT,201341_AT,201394_S_AT,201472_AT,201498_AT,201527_AT,201540_AT,201561_S_AT,201621_AT,201650_AT,201664_AT,201740_AT,201745_AT,201792_AT,201864_AT,20189…
GO:BP	purine ribonucleotide metabolic process	GO:0009150	false	0.000255508	3.5926	450	749	40	21031	200075_S_AT,200737_AT,201013_S_AT,201128_S_AT,201413_AT,201577_AT,201740_AT,202001_S_AT,202004_X_AT,202085_AT,202096_S_AT,202309_AT,202540_S_AT,202854_AT,202887_S_AT,202941_AT,208308_S_AT,208998_AT,209230_S_AT,209623_AT,217294_S_AT,218160_AT,218320_S_AT,218563_AT,204077_X_AT,204134_AT,205759_S_AT,205768_S_AT,206348_S_AT,206791_S_AT,208396_S_AT,210050_AT,210301_AT,210868_S_AT,212172_AT,214358_AT,2…
GO:BP	regulation of mitotic sister chromatid separation	GO:0010965	false	0.000259023	3.58666	59	749	13	21031	200828_S_AT,201372_S_AT,202094_AT,203362_S_AT,203755_AT,203764_AT,204033_AT,204162_AT,204817_AT,204822_AT,209464_AT,209642_AT,221520_S_AT
GO:BP	positive regulation of biosynthetic process	GO:0009891	false	0.000271318	3.56652	2706	749	146	21031	200055_AT,200682_S_AT,200706_S_AT,200729_S_AT,200887_S_AT,201012_AT,201096_S_AT,201123_S_AT,201202_AT,201327_S_AT,201839_S_AT,202123_S_AT,202172_AT,202177_AT,202227_S_AT,202409_AT,202432_AT,202436_S_AT,202466_AT,202484_S_AT,202678_AT,202704_AT,202743_AT,203688_AT,204004_AT,204009_S_AT,204051_S_AT,204131_S_AT,204686_AT,204916_AT,205483_S_AT,206015_S_AT,206059_AT,206067_S_AT,206093_X_AT,206481_S_AT…
GO:BP	cellular nitrogen compound biosynthetic process	GO:0044271	false	0.000271991	3.56545	4836	749	233	21031	200055_AT,200075_S_AT,200669_S_AT,200682_S_AT,200706_S_AT,200729_S_AT,200758_S_AT,200846_S_AT,200887_S_AT,201013_S_AT,201096_S_AT,201123_S_AT,201128_S_AT,201174_S_AT,201202_AT,201263_AT,201300_S_AT,201327_S_AT,201341_AT,201369_S_AT,201498_AT,201577_AT,201740_AT,201792_AT,201839_S_AT,201842_S_AT,202001_S_AT,202004_X_AT,202096_S_AT,202123_S_AT,202172_AT,202177_AT,202227_S_AT,202259_S_AT,202309_AT,2…
GO:BP	negative regulation of mitotic cell cycle phase transition	GO:1901991	false	0.00028521	3.54484	181	749	23	21031	200828_S_AT,201369_S_AT,201540_AT,203685_AT,203688_AT,205022_S_AT,207847_S_AT,202094_AT,203214_X_AT,203362_S_AT,203755_AT,203968_S_AT,204033_AT,204162_AT,204318_S_AT,204822_AT,205393_S_AT,205733_AT,209464_AT,209642_AT,216521_S_AT,218585_S_AT,221520_S_AT
GO:BP	regulation of nucleobase-containing compound metabolic process	GO:0019219	false	0.000291618	3.53519	4063	749	202	21031	200055_AT,200660_AT,200669_S_AT,200682_S_AT,200706_S_AT,200729_S_AT,200758_S_AT,200887_S_AT,201088_AT,201096_S_AT,201123_S_AT,201174_S_AT,201202_AT,201300_S_AT,201327_S_AT,201369_S_AT,201394_S_AT,201498_AT,201792_AT,201839_S_AT,201842_S_AT,202096_S_AT,202123_S_AT,202172_AT,202177_AT,202227_S_AT,202259_S_AT,202334_S_AT,202409_AT,202432_AT,202436_S_AT,202466_AT,202484_S_AT,202678_AT,202704_AT,20273…
GO:BP	regulation of phosphorylation	GO:0042325	false	0.000314796	3.50197	966	749	67	21031	200993_AT,201174_S_AT,201300_S_AT,201745_AT,202123_S_AT,202177_AT,202409_AT,202732_AT,202743_AT,203685_AT,203688_AT,203786_S_AT,204009_S_AT,206481_S_AT,206638_AT,207332_S_AT,208650_S_AT,209121_X_AT,209295_AT,209392_AT,210105_S_AT,210962_S_AT,212143_S_AT,212542_S_AT,213348_AT,214501_S_AT,215179_X_AT,217736_S_AT,202094_AT,203968_S_AT,204421_S_AT,204695_AT,205024_S_AT,205034_AT,205046_AT,205239_AT,2…
GO:BP	intracellular signal transduction	GO:0035556	false	0.000332228	3.47856	2668	749	144	21031	200656_S_AT,200706_S_AT,200816_S_AT,200828_S_AT,200887_S_AT,201042_AT,201123_S_AT,201133_S_AT,201174_S_AT,201300_S_AT,201369_S_AT,201498_AT,201740_AT,201760_S_AT,201810_S_AT,201864_AT,202123_S_AT,202177_AT,202334_S_AT,202409_AT,202432_AT,202436_S_AT,202440_S_AT,202540_S_AT,202704_AT,202743_AT,202887_S_AT,203216_S_AT,203373_AT,203666_AT,203685_AT,203786_S_AT,204009_S_AT,204131_S_AT,204415_AT,20446…
GO:BP	regulation of metaphase/anaphase transition of cell cycle	GO:1902099	false	0.000366223	3.43625	93	749	16	21031	200828_S_AT,213720_S_AT,201372_S_AT,202094_AT,203362_S_AT,203755_AT,203764_AT,203968_S_AT,204033_AT,204162_AT,204817_AT,204822_AT,205046_AT,209464_AT,209642_AT,221520_S_AT
GO:BP	spindle elongation	GO:0051231	false	0.000423779	3.37286	14	749	7	21031	200747_S_AT,202094_AT,204444_AT,204709_S_AT,209464_AT,218355_AT,221520_S_AT
GO:BP	metaphase/anaphase transition of mitotic cell cycle	GO:0007091	false	0.000426958	3.36961	94	749	16	21031	200828_S_AT,213720_S_AT,201372_S_AT,202094_AT,203362_S_AT,203755_AT,203764_AT,203968_S_AT,204033_AT,204162_AT,204817_AT,204822_AT,205046_AT,209464_AT,209642_AT,221520_S_AT
GO:BP	positive regulation of cell division	GO:0051781	false	0.000426958	3.36961	94	749	16	21031	202409_AT,202565_S_AT,206638_AT,215179_X_AT,201372_S_AT,202094_AT,203968_S_AT,204421_S_AT,204709_S_AT,205767_AT,205782_AT,206364_AT,209464_AT,212801_AT,216924_S_AT,221520_S_AT
GO:BP	mitotic sister chromatid separation	GO:0051306	false	0.000481844	3.31709	62	749	13	21031	200828_S_AT,201372_S_AT,202094_AT,203362_S_AT,203755_AT,203764_AT,204033_AT,204162_AT,204817_AT,204822_AT,209464_AT,209642_AT,221520_S_AT
GO:BP	DNA metabolic process	GO:0006259	false	0.000509399	3.29294	1040	749	70	21031	200055_AT,200660_AT,200669_S_AT,200729_S_AT,201088_AT,201174_S_AT,201202_AT,201327_S_AT,201498_AT,201577_AT,201899_S_AT,202123_S_AT,202227_S_AT,202334_S_AT,202386_S_AT,202436_S_AT,202466_AT,202589_AT,206067_S_AT,207332_S_AT,208696_AT,208761_S_AT,209025_S_AT,209478_AT,212153_AT,212222_AT,212296_AT,212539_AT,213720_S_AT,214501_S_AT,217996_AT,218117_AT,218242_S_AT,221768_AT,201291_S_AT,202580_X_AT,2…
GO:BP	mitotic spindle organization	GO:0007052	false	0.000558164	3.25324	133	749	19	21031	200747_S_AT,200828_S_AT,202121_S_AT,202094_AT,203764_AT,204092_S_AT,204162_AT,204444_AT,204641_AT,204709_S_AT,204822_AT,205046_AT,209464_AT,210052_S_AT,215139_AT,217341_AT,218355_AT,219544_AT,221520_S_AT
GO:BP	negative regulation of mitotic cell cycle	GO:0045930	false	0.000560198	3.25166	232	749	26	21031	200828_S_AT,201369_S_AT,201540_AT,202123_S_AT,203685_AT,203688_AT,205022_S_AT,207847_S_AT,213348_AT,218580_X_AT,202094_AT,203214_X_AT,203362_S_AT,203755_AT,203968_S_AT,204033_AT,204162_AT,204318_S_AT,204822_AT,205393_S_AT,205733_AT,209464_AT,209642_AT,216521_S_AT,218585_S_AT,221520_S_AT
GO:BP	positive regulation of response to stimulus	GO:0048584	false	0.000591346	3.22816	2274	749	126	21031	200706_S_AT,200729_S_AT,200747_S_AT,200816_S_AT,200846_S_AT,201012_AT,201042_AT,201123_S_AT,201133_S_AT,201174_S_AT,201202_AT,201300_S_AT,202087_S_AT,202123_S_AT,202177_AT,202227_S_AT,202334_S_AT,202409_AT,202432_AT,202436_S_AT,202440_S_AT,202450_S_AT,202546_AT,202748_AT,203041_S_AT,203666_AT,203685_AT,203688_AT,203786_S_AT,204004_AT,204009_S_AT,204051_S_AT,204131_S_AT,204168_AT,204686_AT,206093_…
GO:BP	cytokinesis	GO:0000910	false	0.000629119	3.20127	189	749	23	21031	200729_S_AT,202121_S_AT,202565_S_AT,217746_S_AT,201372_S_AT,202094_AT,203968_S_AT,204092_S_AT,204709_S_AT,204817_AT,204962_S_AT,206364_AT,209464_AT,212415_AT,212801_AT,213433_AT,216924_S_AT,218355_AT,218542_AT,218755_AT,219978_S_AT,219990_AT,221520_S_AT
GO:BP	homeostatic process	GO:0042592	true	0.000655175	3.18364	1712	749	101	21031	200078_S_AT,200598_S_AT,200832_S_AT,200887_S_AT,201012_AT,201042_AT,201189_S_AT,201300_S_AT,201527_AT,202085_AT,202096_S_AT,202123_S_AT,202177_AT,202309_AT,202432_AT,202447_AT,202450_S_AT,203041_S_AT,203666_AT,203685_AT,203688_AT,203917_AT,204009_S_AT,204051_S_AT,204131_S_AT,204326_X_AT,204464_S_AT,204686_AT,204745_X_AT,205483_S_AT,206461_X_AT,206481_S_AT,206638_AT,207332_S_AT,207809_S_AT,207922_…
GO:BP	negative regulation of transcription by RNA polymerase II	GO:0000122	false	0.000665866	3.17661	986	749	67	21031	200669_S_AT,200887_S_AT,201202_AT,201792_AT,202259_S_AT,202409_AT,202484_S_AT,202732_AT,203232_S_AT,204004_AT,204131_S_AT,206059_AT,206067_S_AT,206481_S_AT,207233_S_AT,207480_S_AT,208623_S_AT,208910_S_AT,209121_X_AT,209200_AT,209242_AT,209318_X_AT,209332_S_AT,209348_S_AT,209550_AT,212535_AT,212764_AT,212914_AT,212922_S_AT,212953_X_AT,213348_AT,213400_S_AT,213568_AT,213720_S_AT,214501_S_AT,214686_…
GO:BP	metaphase/anaphase transition of cell cycle	GO:0044784	false	0.000668007	3.17522	97	749	16	21031	200828_S_AT,213720_S_AT,201372_S_AT,202094_AT,203362_S_AT,203755_AT,203764_AT,203968_S_AT,204033_AT,204162_AT,204817_AT,204822_AT,205046_AT,209464_AT,209642_AT,221520_S_AT
GO:BP	organic acid metabolic process	GO:0006082	false	0.000714563	3.14596	927	749	64	21031	200656_S_AT,200708_AT,200737_AT,200832_S_AT,201012_AT,201128_S_AT,201193_AT,201339_S_AT,201413_AT,201563_AT,201900_S_AT,202282_AT,202309_AT,202428_X_AT,202436_S_AT,202447_AT,202887_S_AT,204112_S_AT,204142_AT,204168_AT,204686_AT,206093_X_AT,207016_S_AT,208131_S_AT,208308_S_AT,208998_AT,209230_S_AT,209485_S_AT,209623_AT,210046_S_AT,210145_AT,212038_S_AT,212449_S_AT,212549_AT,212812_AT,214096_S_AT,2…
GO:BP	regulation of mitotic sister chromatid segregation	GO:0033047	false	0.000719209	3.14314	54	749	12	21031	200747_S_AT,200828_S_AT,202094_AT,203214_X_AT,203362_S_AT,203755_AT,204033_AT,204162_AT,204822_AT,209464_AT,209642_AT,221520_S_AT
GO:BP	kinetochore organization	GO:0051383	false	0.000730694	3.13626	21	749	8	21031	201664_AT,209478_AT,212153_AT,203764_AT,204162_AT,204240_S_AT,204962_S_AT,205046_AT
GO:BP	cellular response to oxygen-containing compound	GO:1901701	false	0.000834796	3.07842	1179	749	76	21031	200598_S_AT,200706_S_AT,200887_S_AT,201012_AT,201042_AT,201202_AT,201300_S_AT,201900_S_AT,202096_S_AT,202123_S_AT,202177_AT,202409_AT,202432_AT,202436_S_AT,202743_AT,202748_AT,202887_S_AT,203373_AT,203688_AT,204004_AT,204131_S_AT,204464_S_AT,204686_AT,206067_S_AT,207016_S_AT,208623_S_AT,208998_AT,209124_AT,209200_AT,210105_S_AT,210962_S_AT,212350_AT,212542_S_AT,212549_AT,212764_AT,213005_S_AT,213…
GO:BP	ribonucleotide metabolic process	GO:0009259	false	0.000846665	3.07229	471	749	40	21031	200075_S_AT,200737_AT,201013_S_AT,201128_S_AT,201413_AT,201577_AT,201740_AT,202001_S_AT,202004_X_AT,202085_AT,202096_S_AT,202309_AT,202540_S_AT,202854_AT,202887_S_AT,202941_AT,208308_S_AT,208998_AT,209230_S_AT,209623_AT,217294_S_AT,218160_AT,218320_S_AT,218563_AT,204077_X_AT,204134_AT,205759_S_AT,205768_S_AT,206348_S_AT,206791_S_AT,208396_S_AT,210050_AT,210301_AT,210868_S_AT,212172_AT,214358_AT,2…
GO:BP	nucleotide metabolic process	GO:0009117	false	0.000921553	3.03548	601	749	47	21031	200075_S_AT,200737_AT,201013_S_AT,201128_S_AT,201193_AT,201413_AT,201577_AT,201740_AT,202001_S_AT,202004_X_AT,202085_AT,202096_S_AT,202309_AT,202540_S_AT,202589_AT,202854_AT,202887_S_AT,202941_AT,208131_S_AT,208308_S_AT,208998_AT,209230_S_AT,209623_AT,210046_S_AT,214501_S_AT,217294_S_AT,218160_AT,218320_S_AT,218563_AT,201467_S_AT,204077_X_AT,204134_AT,205759_S_AT,205768_S_AT,206348_S_AT,206791_S_…
GO:BP	negative regulation of RNA metabolic process	GO:0051253	false	0.000995106	3.00213	1463	749	89	21031	200669_S_AT,200887_S_AT,201202_AT,201792_AT,202177_AT,202259_S_AT,202409_AT,202466_AT,202484_S_AT,202704_AT,202732_AT,203232_S_AT,204004_AT,204131_S_AT,205022_S_AT,206059_AT,206067_S_AT,206481_S_AT,207233_S_AT,207480_S_AT,207847_S_AT,208623_S_AT,208761_S_AT,208910_S_AT,209025_S_AT,209121_X_AT,209124_AT,209200_AT,209242_AT,209318_X_AT,209332_S_AT,209348_S_AT,209550_AT,212534_AT,212535_AT,212764_AT…
GO:BP	DNA damage response	GO:0006974	false	0.00101923	2.99173	896	749	62	21031	200055_AT,200669_S_AT,200729_S_AT,201174_S_AT,201202_AT,201498_AT,201899_S_AT,202123_S_AT,202227_S_AT,202334_S_AT,202386_S_AT,202466_AT,202887_S_AT,203216_S_AT,203666_AT,203685_AT,204131_S_AT,205022_S_AT,205081_AT,207847_S_AT,208761_S_AT,209230_S_AT,209478_AT,212153_AT,212222_AT,212296_AT,212539_AT,212922_S_AT,213720_S_AT,214501_S_AT,218117_AT,218242_S_AT,221768_AT,40446_AT,201291_S_AT,202580_X_A…
GO:BP	negative regulation of mitotic nuclear division	GO:0045839	false	0.00109679	2.95988	56	749	12	21031	200828_S_AT,218580_X_AT,202094_AT,203362_S_AT,203755_AT,204033_AT,204162_AT,204822_AT,205393_S_AT,209464_AT,209642_AT,221520_S_AT
GO:BP	regulation of signal transduction	GO:0009966	false	0.00112988	2.94697	3010	749	156	21031	200656_S_AT,200669_S_AT,200706_S_AT,200747_S_AT,200816_S_AT,200846_S_AT,200887_S_AT,201042_AT,201123_S_AT,201133_S_AT,201174_S_AT,201300_S_AT,201498_AT,201621_AT,201740_AT,202087_S_AT,202123_S_AT,202177_AT,202334_S_AT,202409_AT,202432_AT,202436_S_AT,202440_S_AT,202450_S_AT,202540_S_AT,202704_AT,202748_AT,202887_S_AT,203041_S_AT,203184_AT,203373_AT,203666_AT,203685_AT,203688_AT,203786_S_AT,204004_…
GO:BP	positive regulation of cell communication	GO:0010647	false	0.00113435	2.94525	1777	749	103	21031	200706_S_AT,200747_S_AT,200816_S_AT,200846_S_AT,201042_AT,201123_S_AT,201133_S_AT,201174_S_AT,201189_S_AT,201300_S_AT,201561_S_AT,202087_S_AT,202123_S_AT,202177_AT,202334_S_AT,202409_AT,202432_AT,202436_S_AT,202440_S_AT,202450_S_AT,202540_S_AT,202546_AT,202748_AT,203688_AT,203786_S_AT,204009_S_AT,204051_S_AT,204686_AT,206093_X_AT,206638_AT,207332_S_AT,207365_X_AT,208131_S_AT,208650_S_AT,208910_S_…
GO:BP	positive regulation of signaling	GO:0023056	false	0.00116461	2.93382	1778	749	103	21031	200706_S_AT,200747_S_AT,200816_S_AT,200846_S_AT,201042_AT,201123_S_AT,201133_S_AT,201174_S_AT,201189_S_AT,201300_S_AT,201561_S_AT,202087_S_AT,202123_S_AT,202177_AT,202334_S_AT,202395_AT,202409_AT,202432_AT,202436_S_AT,202440_S_AT,202450_S_AT,202540_S_AT,202546_AT,202748_AT,203688_AT,203786_S_AT,204009_S_AT,204051_S_AT,204686_AT,206093_X_AT,206638_AT,207332_S_AT,207365_X_AT,208131_S_AT,208650_S_AT…
GO:BP	positive regulation of cell population proliferation	GO:0008284	false	0.00123074	2.90983	962	749	65	21031	200887_S_AT,201012_AT,201577_AT,201839_S_AT,201894_S_AT,202096_S_AT,202123_S_AT,202177_AT,202259_S_AT,202409_AT,203666_AT,203685_AT,204009_S_AT,204686_AT,206093_X_AT,206638_AT,207016_S_AT,207332_S_AT,207480_S_AT,208650_S_AT,209124_AT,209200_AT,211075_S_AT,212148_AT,212542_S_AT,212549_AT,212953_X_AT,213568_AT,213707_S_AT,213720_S_AT,214096_S_AT,215179_X_AT,217996_AT,219682_S_AT,222162_S_AT,201372_…
GO:BP	positive regulation of nucleobase-containing compound metabolic process	GO:0045935	false	0.00123636	2.90785	2052	749	115	21031	200055_AT,200682_S_AT,200706_S_AT,200729_S_AT,200887_S_AT,201096_S_AT,201123_S_AT,201174_S_AT,201202_AT,201327_S_AT,201369_S_AT,201498_AT,201839_S_AT,202123_S_AT,202172_AT,202227_S_AT,202334_S_AT,202409_AT,202432_AT,202436_S_AT,202466_AT,202484_S_AT,202678_AT,202704_AT,203534_AT,203688_AT,204131_S_AT,206015_S_AT,206059_AT,206067_S_AT,206481_S_AT,207233_S_AT,207332_S_AT,207480_S_AT,208690_S_AT,208…
GO:BP	supramolecular fiber organization	GO:0097435	false	0.00129678	2.88713	842	749	59	21031	200598_S_AT,200606_AT,200729_S_AT,200747_S_AT,200816_S_AT,200828_S_AT,200916_AT,201472_AT,201650_AT,201745_AT,201792_AT,201954_AT,202123_S_AT,202436_S_AT,202565_S_AT,203216_S_AT,203661_S_AT,203666_AT,203685_AT,204004_AT,206093_X_AT,206874_S_AT,207543_S_AT,208030_S_AT,208623_S_AT,208690_S_AT,209008_X_AT,209288_S_AT,210962_S_AT,211075_S_AT,211759_X_AT,212535_AT,212765_AT,213005_S_AT,218966_AT,22096…
GO:BP	nucleoside phosphate metabolic process	GO:0006753	false	0.00134291	2.87195	609	749	47	21031	200075_S_AT,200737_AT,201013_S_AT,201128_S_AT,201193_AT,201413_AT,201577_AT,201740_AT,202001_S_AT,202004_X_AT,202085_AT,202096_S_AT,202309_AT,202540_S_AT,202589_AT,202854_AT,202887_S_AT,202941_AT,208131_S_AT,208308_S_AT,208998_AT,209230_S_AT,209623_AT,210046_S_AT,214501_S_AT,217294_S_AT,218160_AT,218320_S_AT,218563_AT,201467_S_AT,204077_X_AT,204134_AT,205759_S_AT,205768_S_AT,206348_S_AT,206791_S_…
GO:BP	mitotic cytokinesis	GO:0000281	false	0.0013585	2.86694	90	749	15	21031	202121_S_AT,217746_S_AT,202094_AT,204709_S_AT,204817_AT,204962_S_AT,209464_AT,212415_AT,212801_AT,213433_AT,218355_AT,218542_AT,218755_AT,219978_S_AT,221520_S_AT
GO:BP	developmental growth	GO:0048589	false	0.00139189	2.85639	667	749	50	21031	200055_AT,200816_S_AT,201012_AT,201864_AT,202123_S_AT,202409_AT,202432_AT,202589_AT,203373_AT,203666_AT,203685_AT,204131_S_AT,204464_S_AT,206067_S_AT,208030_S_AT,208623_S_AT,209200_AT,209550_AT,212549_AT,213222_AT,213348_AT,213844_AT,220272_AT,203214_X_AT,204092_S_AT,204421_S_AT,204850_S_AT,205190_AT,205239_AT,205393_S_AT,205498_AT,205767_AT,205782_AT,206073_AT,206090_S_AT,206346_AT,207034_S_AT,2…
GO:BP	neurogenesis	GO:0022008	false	0.00146772	2.83336	1742	749	101	21031	200816_S_AT,201012_AT,201042_AT,201096_S_AT,201341_AT,201621_AT,201745_AT,201864_AT,202096_S_AT,202123_S_AT,202154_X_AT,202177_AT,202432_AT,202854_AT,202887_S_AT,203216_S_AT,203373_AT,203534_AT,203666_AT,203685_AT,204009_S_AT,204131_S_AT,204464_S_AT,206093_X_AT,207016_S_AT,209121_X_AT,209124_AT,209200_AT,209550_AT,210105_S_AT,212148_AT,212163_AT,212535_AT,212764_AT,212765_AT,212953_X_AT,212982_AT…
GO:BP	negative regulation of RNA biosynthetic process	GO:1902679	false	0.00150909	2.82128	1347	749	83	21031	200669_S_AT,200887_S_AT,201202_AT,201792_AT,202177_AT,202259_S_AT,202409_AT,202484_S_AT,202704_AT,202732_AT,203232_S_AT,204004_AT,204131_S_AT,205022_S_AT,206059_AT,206067_S_AT,206481_S_AT,207233_S_AT,207480_S_AT,207847_S_AT,208623_S_AT,208761_S_AT,208910_S_AT,209121_X_AT,209200_AT,209242_AT,209318_X_AT,209332_S_AT,209348_S_AT,209550_AT,212534_AT,212535_AT,212764_AT,212914_AT,212922_S_AT,212953_X_…
GO:BP	negative regulation of cell cycle phase transition	GO:1901988	false	0.00152914	2.81555	260	749	27	21031	200828_S_AT,201369_S_AT,201540_AT,203685_AT,203688_AT,205022_S_AT,207847_S_AT,214501_S_AT,202094_AT,202652_AT,203214_X_AT,203362_S_AT,203755_AT,203968_S_AT,204033_AT,204126_S_AT,204162_AT,204318_S_AT,204822_AT,205024_S_AT,205393_S_AT,205733_AT,209464_AT,209642_AT,216521_S_AT,218585_S_AT,221520_S_AT
GO:BP	regulation of developmental process	GO:0050793	false	0.00153682	2.81338	2455	749	132	21031	200737_AT,200747_S_AT,200816_S_AT,200887_S_AT,200993_AT,201012_AT,201042_AT,201369_S_AT,201561_S_AT,201621_AT,201842_S_AT,201864_AT,202096_S_AT,202123_S_AT,202172_AT,202177_AT,202259_S_AT,202334_S_AT,202409_AT,202436_S_AT,202450_S_AT,202704_AT,203166_AT,203184_AT,203373_AT,203534_AT,203666_AT,203685_AT,204009_S_AT,204051_S_AT,204131_S_AT,205483_S_AT,206067_S_AT,206093_X_AT,207233_S_AT,207332_S_AT…
GO:BP	regulation of epithelial cell differentiation	GO:0030856	false	0.00178821	2.74758	157	749	20	21031	200747_S_AT,200887_S_AT,200993_AT,202172_AT,204009_S_AT,204051_S_AT,208030_S_AT,208650_S_AT,212549_AT,212764_AT,213222_AT,213348_AT,214501_S_AT,219682_S_AT,204421_S_AT,205759_S_AT,206346_AT,210301_AT,214058_AT,219836_AT
GO:BP	ribose phosphate metabolic process	GO:0019693	false	0.00179239	2.74657	485	749	40	21031	200075_S_AT,200737_AT,201013_S_AT,201128_S_AT,201413_AT,201577_AT,201740_AT,202001_S_AT,202004_X_AT,202085_AT,202096_S_AT,202309_AT,202540_S_AT,202854_AT,202887_S_AT,202941_AT,208308_S_AT,208998_AT,209230_S_AT,209623_AT,217294_S_AT,218160_AT,218320_S_AT,218563_AT,204077_X_AT,204134_AT,205759_S_AT,205768_S_AT,206348_S_AT,206791_S_AT,208396_S_AT,210050_AT,210301_AT,210868_S_AT,212172_AT,214358_AT,2…
GO:BP	negative regulation of metabolic process	GO:0009892	false	0.00213261	2.67109	3455	749	173	21031	200660_AT,200669_S_AT,200887_S_AT,200993_AT,201012_AT,201148_S_AT,201174_S_AT,201202_AT,201300_S_AT,201341_AT,201369_S_AT,201472_AT,201498_AT,201792_AT,202096_S_AT,202123_S_AT,202177_AT,202259_S_AT,202334_S_AT,202342_S_AT,202409_AT,202428_X_AT,202466_AT,202484_S_AT,202540_S_AT,202589_AT,202704_AT,202732_AT,202824_S_AT,202887_S_AT,203232_S_AT,203534_AT,203685_AT,204004_AT,204131_S_AT,204415_AT,205…
GO:BP	response to glucocorticoid	GO:0051384	true	0.00231063	2.63627	132	749	18	21031	200682_S_AT,201012_AT,201202_AT,201286_AT,201369_S_AT,201576_S_AT,202436_S_AT,202589_AT,202887_S_AT,203685_AT,204041_AT,204131_S_AT,204154_AT,205239_AT,205433_AT,205498_AT,205688_AT,210653_S_AT
GO:BP	mitotic cell cycle checkpoint signaling	GO:0007093	false	0.00241429	2.61721	146	749	19	21031	200828_S_AT,205022_S_AT,207847_S_AT,202094_AT,203214_X_AT,203362_S_AT,203755_AT,203968_S_AT,204033_AT,204162_AT,204318_S_AT,204822_AT,205393_S_AT,205733_AT,209464_AT,209642_AT,216521_S_AT,218585_S_AT,221520_S_AT
GO:BP	cardiac muscle cell-cardiac muscle cell adhesion	GO:0086042	true	0.0024321	2.61402	7	749	5	21031	200606_AT,203917_AT,217901_AT,204751_X_AT,207717_S_AT
GO:BP	oxoacid metabolic process	GO:0043436	false	0.00256831	2.59035	921	749	62	21031	200656_S_AT,200708_AT,200737_AT,200832_S_AT,201012_AT,201128_S_AT,201193_AT,201339_S_AT,201413_AT,201563_AT,201900_S_AT,202282_AT,202309_AT,202428_X_AT,202436_S_AT,202447_AT,202887_S_AT,204112_S_AT,204142_AT,204168_AT,204686_AT,206093_X_AT,207016_S_AT,208131_S_AT,208308_S_AT,208998_AT,209230_S_AT,209485_S_AT,209623_AT,210046_S_AT,210145_AT,212038_S_AT,212449_S_AT,212812_AT,214096_S_AT,217294_S_AT…
GO:BP	positive regulation of DNA metabolic process	GO:0051054	false	0.00263886	2.57858	300	749	29	21031	200729_S_AT,201174_S_AT,201202_AT,201327_S_AT,201498_AT,202227_S_AT,202334_S_AT,202436_S_AT,206067_S_AT,207332_S_AT,208696_AT,209025_S_AT,213720_S_AT,218242_S_AT,202580_X_AT,203214_X_AT,203418_AT,204421_S_AT,204641_AT,205024_S_AT,205611_AT,205767_AT,206661_AT,207034_S_AT,209464_AT,210162_S_AT,216521_S_AT,219990_AT,220687_AT
GO:BP	circulatory system development	GO:0072359	false	0.00264292	2.57792	1130	749	72	21031	200606_AT,200737_AT,200887_S_AT,201012_AT,201202_AT,201381_X_AT,202123_S_AT,202172_AT,202309_AT,202432_AT,202436_S_AT,202743_AT,202941_AT,203666_AT,203688_AT,203917_AT,204464_S_AT,204916_AT,205081_AT,206067_S_AT,206638_AT,207016_S_AT,208131_S_AT,208690_S_AT,209121_X_AT,209200_AT,209335_AT,211075_S_AT,212353_AT,212535_AT,212813_AT,212922_S_AT,212953_X_AT,213844_AT,215179_X_AT,217901_AT,219682_S_AT…
GO:BP	positive regulation of mitotic cell cycle	GO:0045931	false	0.00266743	2.57391	120	749	17	21031	200816_S_AT,201012_AT,202123_S_AT,207480_S_AT,212148_AT,212549_AT,213222_AT,222162_S_AT,201372_S_AT,203214_X_AT,203764_AT,203968_S_AT,204092_S_AT,204695_AT,204817_AT,206661_AT,218585_S_AT
GO:BP	signal transduction	GO:0007165	false	0.00273775	2.56261	5959	749	271	21031	200656_S_AT,200660_AT,200669_S_AT,200706_S_AT,200747_S_AT,200816_S_AT,200828_S_AT,200846_S_AT,200887_S_AT,201012_AT,201042_AT,201123_S_AT,201133_S_AT,201174_S_AT,201189_S_AT,201286_AT,201300_S_AT,201369_S_AT,201498_AT,201621_AT,201650_AT,201740_AT,201760_S_AT,201810_S_AT,201839_S_AT,201842_S_AT,201864_AT,201957_AT,202041_S_AT,202087_S_AT,202123_S_AT,202177_AT,202227_S_AT,202334_S_AT,202409_AT,202…
GO:BP	regulation of localization	GO:0032879	false	0.00285353	2.54462	2018	749	112	21031	200669_S_AT,200682_S_AT,200747_S_AT,200993_AT,201012_AT,201042_AT,201189_S_AT,201286_AT,201300_S_AT,201327_S_AT,201339_S_AT,201498_AT,201540_AT,201864_AT,202096_S_AT,202121_S_AT,202123_S_AT,202177_AT,202395_AT,202428_X_AT,202432_AT,202540_S_AT,202546_AT,202732_AT,203216_S_AT,203666_AT,203685_AT,203688_AT,204041_AT,204051_S_AT,204464_S_AT,204686_AT,204719_AT,206638_AT,207332_S_AT,208623_S_AT,20869…
GO:BP	proteasomal protein catabolic process	GO:0010498	false	0.00314967	2.50173	496	749	40	21031	200598_S_AT,200669_S_AT,200820_AT,201133_S_AT,201232_S_AT,201274_AT,201341_AT,201400_AT,201498_AT,201672_S_AT,201899_S_AT,202334_S_AT,202342_S_AT,204640_S_AT,207922_S_AT,208761_S_AT,208799_AT,208827_AT,209042_S_AT,209141_AT,209230_S_AT,209476_AT,209510_AT,212222_AT,212296_AT,213400_S_AT,218117_AT,46256_AT,201372_S_AT,204092_S_AT,206364_AT,210870_S_AT,211899_S_AT,212527_AT,218585_S_AT,219148_AT,21…
GO:BP	mitotic spindle elongation	GO:0000022	false	0.00334358	2.47579	12	749	6	21031	200747_S_AT,202094_AT,204709_S_AT,209464_AT,218355_AT,221520_S_AT
GO:BP	proteolysis	GO:0006508	false	0.00340993	2.46726	1573	749	92	21031	200598_S_AT,200656_S_AT,200669_S_AT,200682_S_AT,200737_AT,200820_AT,201042_AT,201133_S_AT,201148_S_AT,201232_S_AT,201274_AT,201300_S_AT,201341_AT,201343_AT,201400_AT,201498_AT,201672_S_AT,201792_AT,201899_S_AT,202087_S_AT,202121_S_AT,202177_AT,202334_S_AT,202342_S_AT,202450_S_AT,202824_S_AT,203657_S_AT,204415_AT,204616_AT,204640_S_AT,205133_S_AT,205483_S_AT,207365_X_AT,207922_S_AT,208723_AT,20876…
GO:BP	organophosphate metabolic process	GO:0019637	false	0.00356719	2.44767	1034	749	67	21031	200075_S_AT,200737_AT,200816_S_AT,201013_S_AT,201128_S_AT,201193_AT,201275_AT,201339_S_AT,201413_AT,201563_AT,201577_AT,201740_AT,201900_S_AT,202001_S_AT,202004_X_AT,202085_AT,202096_S_AT,202309_AT,202428_X_AT,202540_S_AT,202589_AT,202743_AT,202854_AT,202887_S_AT,202941_AT,203373_AT,204719_AT,206638_AT,208131_S_AT,208308_S_AT,208998_AT,209230_S_AT,209392_AT,209623_AT,210046_S_AT,210145_AT,212812_…
GO:BP	negative regulation of DNA-templated transcription	GO:0045892	false	0.00358982	2.44493	1333	749	81	21031	200669_S_AT,200887_S_AT,201202_AT,201792_AT,202177_AT,202259_S_AT,202409_AT,202484_S_AT,202704_AT,202732_AT,203232_S_AT,204004_AT,204131_S_AT,205022_S_AT,206059_AT,206067_S_AT,206481_S_AT,207233_S_AT,207480_S_AT,207847_S_AT,208623_S_AT,208761_S_AT,208910_S_AT,209121_X_AT,209200_AT,209242_AT,209318_X_AT,209332_S_AT,209348_S_AT,209550_AT,212534_AT,212535_AT,212764_AT,212914_AT,212922_S_AT,212953_X_…
GO:BP	cellular catabolic process	GO:0044248	false	0.00386672	2.41266	1600	749	93	21031	200078_S_AT,200708_AT,200737_AT,201148_S_AT,201193_AT,201339_S_AT,201369_S_AT,201413_AT,201563_AT,201576_S_AT,201900_S_AT,202096_S_AT,202121_S_AT,202123_S_AT,202282_AT,202436_S_AT,202447_AT,202450_S_AT,202466_AT,202546_AT,202704_AT,202824_S_AT,202854_AT,202887_S_AT,203041_S_AT,203534_AT,203685_AT,204041_AT,204112_S_AT,204131_S_AT,204142_AT,204168_AT,204686_AT,204710_S_AT,204793_AT,207842_S_AT,208…
GO:BP	cellular response to nitrogen compound	GO:1901699	false	0.00397198	2.40099	672	749	49	21031	200598_S_AT,200887_S_AT,201042_AT,201300_S_AT,202123_S_AT,202409_AT,202436_S_AT,202743_AT,203373_AT,203688_AT,204131_S_AT,204464_S_AT,204686_AT,206067_S_AT,208623_S_AT,208998_AT,209200_AT,210105_S_AT,210962_S_AT,212542_S_AT,212549_AT,212764_AT,213005_S_AT,213222_AT,218117_AT,201372_S_AT,201557_AT,203418_AT,203861_S_AT,203968_S_AT,204134_AT,204437_S_AT,205024_S_AT,205393_S_AT,205498_AT,205733_AT,2…
GO:BP	negative regulation of nuclear division	GO:0051784	false	0.00417123	2.37974	63	749	12	21031	200828_S_AT,218580_X_AT,202094_AT,203362_S_AT,203755_AT,204033_AT,204162_AT,204822_AT,205393_S_AT,209464_AT,209642_AT,221520_S_AT
GO:BP	positive regulation of protein metabolic process	GO:0051247	false	0.0043616	2.36035	1253	749	77	21031	200682_S_AT,201123_S_AT,201300_S_AT,202123_S_AT,202177_AT,202395_AT,202409_AT,202436_S_AT,202743_AT,203685_AT,203688_AT,203786_S_AT,204004_AT,204009_S_AT,204916_AT,205133_S_AT,206638_AT,207332_S_AT,208623_S_AT,208650_S_AT,208761_S_AT,208910_S_AT,209025_S_AT,209230_S_AT,209295_AT,209392_AT,209476_AT,209478_AT,209510_AT,209550_AT,209651_AT,210105_S_AT,210962_S_AT,213222_AT,215179_X_AT,217294_S_AT,2…
GO:BP	response to metal ion	GO:0010038	false	0.00469725	2.32816	360	749	32	21031	200598_S_AT,200846_S_AT,201189_S_AT,201202_AT,201286_AT,201300_S_AT,201864_AT,202096_S_AT,203685_AT,203688_AT,204041_AT,204326_X_AT,204745_X_AT,205081_AT,206461_X_AT,207332_S_AT,208030_S_AT,208308_S_AT,208761_S_AT,208998_AT,209200_AT,212535_AT,212859_X_AT,212953_X_AT,213629_X_AT,201467_S_AT,203214_X_AT,209904_AT,210813_S_AT,214063_S_AT,215554_AT,216924_S_AT
GO:BP	actin cytoskeleton organization	GO:0030036	false	0.00500953	2.3002	717	749	51	21031	200598_S_AT,200729_S_AT,200816_S_AT,200916_AT,201012_AT,201650_AT,201745_AT,201954_AT,202123_S_AT,202565_S_AT,203216_S_AT,203661_S_AT,203666_AT,203685_AT,203917_AT,204004_AT,204009_S_AT,206093_X_AT,208030_S_AT,208614_S_AT,208623_S_AT,208690_S_AT,209008_X_AT,209288_S_AT,211075_S_AT,212535_AT,212813_AT,212953_X_AT,213005_S_AT,214724_AT,217746_S_AT,218966_AT,220966_X_AT,201372_S_AT,203861_S_AT,20519…
GO:BP	carboxylic acid metabolic process	GO:0019752	false	0.00505957	2.29589	899	749	60	21031	200656_S_AT,200708_AT,200737_AT,200832_S_AT,201012_AT,201128_S_AT,201193_AT,201339_S_AT,201413_AT,201563_AT,201900_S_AT,202282_AT,202309_AT,202428_X_AT,202436_S_AT,202447_AT,202887_S_AT,204112_S_AT,204142_AT,204168_AT,204686_AT,206093_X_AT,207016_S_AT,208131_S_AT,208308_S_AT,208998_AT,209230_S_AT,209485_S_AT,209623_AT,210046_S_AT,210145_AT,212038_S_AT,212449_S_AT,212812_AT,214096_S_AT,217294_S_AT…
GO:BP	regulation of epithelial cell proliferation	GO:0050678	false	0.0056049	2.25143	363	749	32	21031	200887_S_AT,201577_AT,202409_AT,203666_AT,206638_AT,207016_S_AT,209121_X_AT,209200_AT,209230_S_AT,212353_AT,212764_AT,213348_AT,213568_AT,213707_S_AT,213844_AT,215179_X_AT,202094_AT,204421_S_AT,204580_AT,205239_AT,205767_AT,205782_AT,207034_S_AT,208156_X_AT,210073_AT,210301_AT,210608_S_AT,213416_AT,215501_S_AT,216924_S_AT,219551_AT,220133_AT
GO:BP	positive regulation of multicellular organismal process	GO:0051240	false	0.00565489	2.24758	1637	749	94	21031	200747_S_AT,200816_S_AT,200832_S_AT,200887_S_AT,201012_AT,201042_AT,201561_S_AT,201745_AT,201864_AT,202096_S_AT,202123_S_AT,202177_AT,202409_AT,202436_S_AT,202447_AT,202546_AT,203184_AT,203666_AT,203685_AT,204009_S_AT,204131_S_AT,205483_S_AT,206067_S_AT,206093_X_AT,206638_AT,207332_S_AT,208131_S_AT,208623_S_AT,208650_S_AT,208910_S_AT,208998_AT,209124_AT,209200_AT,209340_AT,209651_AT,210105_S_AT,2…
GO:BP	regulation of molecular function	GO:0065009	false	0.00621328	2.20668	1799	749	101	21031	200598_S_AT,200682_S_AT,200846_S_AT,200993_AT,201042_AT,201096_S_AT,201148_S_AT,201174_S_AT,201202_AT,201300_S_AT,201498_AT,201540_AT,201577_AT,202123_S_AT,202177_AT,202428_X_AT,202436_S_AT,202732_AT,203685_AT,203688_AT,203786_S_AT,204051_S_AT,204415_AT,204464_S_AT,205133_S_AT,206481_S_AT,206638_AT,207332_S_AT,208030_S_AT,208131_S_AT,208650_S_AT,208761_S_AT,209121_X_AT,209124_AT,209200_AT,209230_…
GO:BP	regulation of RNA metabolic process	GO:0051252	false	0.00635051	2.19719	3763	749	183	21031	200055_AT,200669_S_AT,200682_S_AT,200706_S_AT,200729_S_AT,200758_S_AT,200887_S_AT,201096_S_AT,201123_S_AT,201174_S_AT,201202_AT,201300_S_AT,201369_S_AT,201394_S_AT,201498_AT,201792_AT,201839_S_AT,201842_S_AT,202123_S_AT,202172_AT,202177_AT,202227_S_AT,202259_S_AT,202409_AT,202432_AT,202436_S_AT,202466_AT,202484_S_AT,202678_AT,202704_AT,202732_AT,202824_S_AT,203232_S_AT,203301_S_AT,203534_AT,20368…
GO:BP	regulation of cell division	GO:0051302	false	0.00637977	2.1952	185	749	21	21031	202409_AT,202565_S_AT,206638_AT,215179_X_AT,201372_S_AT,202094_AT,203968_S_AT,204092_S_AT,204421_S_AT,204709_S_AT,205733_AT,205767_AT,205782_AT,206364_AT,209464_AT,212801_AT,216924_S_AT,218755_AT,219918_S_AT,219990_AT,221520_S_AT
GO:BP	cell adhesion	GO:0007155	true	0.00717319	2.14429	1512	749	88	21031	200606_AT,200656_S_AT,200660_AT,200846_S_AT,201012_AT,201042_AT,201300_S_AT,201561_S_AT,201839_S_AT,202041_S_AT,202085_AT,202123_S_AT,202177_AT,202409_AT,202436_S_AT,202910_S_AT,203166_AT,203666_AT,203685_AT,203780_AT,203917_AT,204004_AT,204131_S_AT,204688_AT,206093_X_AT,206874_S_AT,207191_S_AT,207332_S_AT,207847_S_AT,207922_S_AT,208623_S_AT,208650_S_AT,208654_S_AT,208690_S_AT,208910_S_AT,209476_…
GO:BP	mitotic spindle assembly checkpoint signaling	GO:0007094	false	0.00856764	2.06714	46	749	10	21031	200828_S_AT,202094_AT,203362_S_AT,203755_AT,204033_AT,204162_AT,204822_AT,209464_AT,209642_AT,221520_S_AT
GO:BP	mitotic spindle checkpoint signaling	GO:0071174	false	0.00856764	2.06714	46	749	10	21031	200828_S_AT,202094_AT,203362_S_AT,203755_AT,204033_AT,204162_AT,204822_AT,209464_AT,209642_AT,221520_S_AT
GO:BP	spindle assembly checkpoint signaling	GO:0071173	false	0.00856764	2.06714	46	749	10	21031	200828_S_AT,202094_AT,203362_S_AT,203755_AT,204033_AT,204162_AT,204822_AT,209464_AT,209642_AT,221520_S_AT
GO:BP	positive regulation of cytokinesis	GO:0032467	false	0.00856764	2.06714	46	749	10	21031	202565_S_AT,201372_S_AT,202094_AT,203968_S_AT,204709_S_AT,206364_AT,209464_AT,212801_AT,216924_S_AT,221520_S_AT
GO:BP	response to growth factor	GO:0070848	false	0.0086693	2.06202	711	749	50	21031	200669_S_AT,200747_S_AT,201012_AT,201369_S_AT,201621_AT,202041_S_AT,202123_S_AT,202177_AT,202450_S_AT,202704_AT,202887_S_AT,203184_AT,204051_S_AT,204131_S_AT,204745_X_AT,206093_X_AT,207480_S_AT,209200_AT,209335_AT,209550_AT,209596_AT,209651_AT,210105_S_AT,210715_S_AT,212163_AT,212353_AT,212549_AT,212764_AT,212982_AT,213348_AT,213707_S_AT,215179_X_AT,219087_AT,203418_AT,204134_AT,204421_S_AT,20443…
GO:BP	protein-DNA complex organization	GO:0071824	true	0.0088139	2.05483	915	749	60	21031	200055_AT,201042_AT,201498_AT,201899_S_AT,202227_S_AT,202334_S_AT,202409_AT,202484_S_AT,202678_AT,203166_AT,203825_AT,209124_AT,209337_AT,209478_AT,209550_AT,211998_AT,212153_AT,212222_AT,212539_AT,212914_AT,212922_S_AT,213153_AT,213348_AT,213694_AT,213720_S_AT,214501_S_AT,217996_AT,218188_S_AT,218242_S_AT,219065_S_AT,221763_AT,221768_AT,32259_AT,40446_AT,202652_AT,203214_X_AT,203276_AT,203764_AT…
GO:BP	morphogenesis of a branching epithelium	GO:0061138	false	0.00897826	2.04681	189	749	21	21031	200846_S_AT,201042_AT,202123_S_AT,203685_AT,203688_AT,204009_S_AT,204464_S_AT,206067_S_AT,210042_S_AT,210715_S_AT,212148_AT,212353_AT,213844_AT,219682_S_AT,222101_S_AT,204421_S_AT,205239_AT,205782_AT,207034_S_AT,209615_S_AT,216905_S_AT
GO:BP	response to organophosphorus	GO:0046683	false	0.00913344	2.03937	131	749	17	21031	200598_S_AT,200887_S_AT,201286_AT,202436_S_AT,202589_AT,203688_AT,206067_S_AT,208623_S_AT,210962_S_AT,204134_AT,204154_AT,205239_AT,206784_AT,208561_AT,210653_S_AT,219360_S_AT,221753_AT
GO:BP	spindle organization	GO:0007051	false	0.00945662	2.02426	205	749	22	21031	200747_S_AT,200828_S_AT,202121_S_AT,208623_S_AT,202094_AT,203764_AT,204092_S_AT,204162_AT,204444_AT,204641_AT,204709_S_AT,204817_AT,204822_AT,205046_AT,209464_AT,210052_S_AT,215139_AT,217341_AT,218355_AT,219544_AT,219918_S_AT,221520_S_AT
GO:BP	morphogenesis of a branching structure	GO:0001763	false	0.00945662	2.02426	205	749	22	21031	200846_S_AT,201042_AT,202123_S_AT,203685_AT,203688_AT,204009_S_AT,204464_S_AT,206067_S_AT,210042_S_AT,210715_S_AT,212148_AT,212353_AT,213844_AT,219682_S_AT,222101_S_AT,204421_S_AT,205239_AT,205782_AT,207034_S_AT,209615_S_AT,216905_S_AT,216924_S_AT
GO:BP	regulation of biosynthetic process	GO:0009889	false	0.0100155	1.99933	5813	749	262	21031	200055_AT,200669_S_AT,200682_S_AT,200706_S_AT,200729_S_AT,200758_S_AT,200846_S_AT,200887_S_AT,201012_AT,201096_S_AT,201123_S_AT,201174_S_AT,201193_AT,201202_AT,201300_S_AT,201327_S_AT,201339_S_AT,201341_AT,201369_S_AT,201394_S_AT,201498_AT,201792_AT,201839_S_AT,201842_S_AT,202096_S_AT,202123_S_AT,202172_AT,202177_AT,202227_S_AT,202259_S_AT,202342_S_AT,202386_S_AT,202409_AT,202428_X_AT,202432_AT,2…
GO:BP	intracellular transport	GO:0046907	false	0.0104701	1.98005	1371	749	81	21031	200598_S_AT,200656_S_AT,200698_AT,200729_S_AT,200747_S_AT,200816_S_AT,200993_AT,201088_AT,201096_S_AT,201098_AT,201339_S_AT,201498_AT,202121_S_AT,202177_AT,202207_AT,202395_AT,202732_AT,203041_S_AT,203216_S_AT,203232_S_AT,203300_X_AT,204793_AT,204916_AT,207809_S_AT,207842_S_AT,208623_S_AT,208650_S_AT,208734_X_AT,208761_S_AT,208767_S_AT,208872_S_AT,208922_S_AT,209042_S_AT,209510_AT,212160_AT,21234…
GO:BP	spindle checkpoint signaling	GO:0031577	false	0.0105386	1.97722	47	749	10	21031	200828_S_AT,202094_AT,203362_S_AT,203755_AT,204033_AT,204162_AT,204822_AT,209464_AT,209642_AT,221520_S_AT
GO:BP	cytoskeleton-dependent cytokinesis	GO:0061640	false	0.0109447	1.9608	119	749	16	21031	200729_S_AT,202121_S_AT,217746_S_AT,202094_AT,204709_S_AT,204817_AT,204962_S_AT,209464_AT,212415_AT,212801_AT,213433_AT,218355_AT,218542_AT,218755_AT,219978_S_AT,221520_S_AT
GO:BP	heart development	GO:0007507	false	0.0111039	1.95452	599	749	44	21031	200606_AT,201202_AT,201381_X_AT,202123_S_AT,202309_AT,202432_AT,202941_AT,203688_AT,203917_AT,204464_S_AT,205081_AT,206067_S_AT,206638_AT,207016_S_AT,208690_S_AT,209200_AT,212535_AT,212922_S_AT,212953_X_AT,217901_AT,219682_S_AT,219935_AT,222101_S_AT,222162_S_AT,203214_X_AT,203861_S_AT,204134_AT,204421_S_AT,204437_S_AT,207034_S_AT,207717_S_AT,208199_S_AT,208561_AT,209904_AT,210162_S_AT,210170_AT,2…
GO:BP	meiotic chromosome segregation	GO:0045132	false	0.0111414	1.95306	93	749	14	21031	200729_S_AT,201664_AT,202334_S_AT,204033_AT,204092_S_AT,204162_AT,204240_S_AT,204817_AT,204822_AT,205034_AT,212949_AT,217341_AT,218073_S_AT,219918_S_AT
GO:BP	cellular response to growth factor stimulus	GO:0071363	false	0.0127374	1.89492	681	749	48	21031	200669_S_AT,200747_S_AT,201012_AT,201369_S_AT,201621_AT,202041_S_AT,202123_S_AT,202177_AT,202450_S_AT,202704_AT,202887_S_AT,203184_AT,204051_S_AT,204131_S_AT,204745_X_AT,206093_X_AT,209200_AT,209335_AT,209550_AT,209651_AT,210105_S_AT,210715_S_AT,212163_AT,212353_AT,212549_AT,212764_AT,212982_AT,213348_AT,213707_S_AT,215179_X_AT,219087_AT,203418_AT,204134_AT,204421_S_AT,204437_S_AT,205282_AT,20578…
GO:BP	response to xenobiotic stimulus	GO:0009410	false	0.0128615	1.89071	432	749	35	21031	200075_S_AT,200887_S_AT,201202_AT,201300_S_AT,202096_S_AT,202123_S_AT,202177_AT,202334_S_AT,202436_S_AT,202466_AT,202589_AT,203216_S_AT,203685_AT,204041_AT,204131_S_AT,206638_AT,207332_S_AT,209200_AT,212953_X_AT,220948_S_AT,201467_S_AT,203214_X_AT,203672_X_AT,204134_AT,204558_AT,205282_AT,205433_AT,205699_AT,208561_AT,209993_AT,210021_S_AT,214320_X_AT,215554_AT,216611_S_AT,216924_S_AT
GO:BP	negative regulation of sister chromatid segregation	GO:0033046	false	0.0128905	1.88973	48	749	10	21031	200828_S_AT,202094_AT,203362_S_AT,203755_AT,204033_AT,204162_AT,204822_AT,209464_AT,209642_AT,221520_S_AT
GO:BP	negative regulation of mitotic metaphase/anaphase transition	GO:0045841	false	0.0128905	1.88973	48	749	10	21031	200828_S_AT,202094_AT,203362_S_AT,203755_AT,204033_AT,204162_AT,204822_AT,209464_AT,209642_AT,221520_S_AT
GO:BP	negative regulation of mitotic sister chromatid segregation	GO:0033048	false	0.0128905	1.88973	48	749	10	21031	200828_S_AT,202094_AT,203362_S_AT,203755_AT,204033_AT,204162_AT,204822_AT,209464_AT,209642_AT,221520_S_AT
GO:BP	negative regulation of mitotic sister chromatid separation	GO:2000816	false	0.0128905	1.88973	48	749	10	21031	200828_S_AT,202094_AT,203362_S_AT,203755_AT,204033_AT,204162_AT,204822_AT,209464_AT,209642_AT,221520_S_AT
GO:BP	protein localization to cell periphery	GO:1990778	false	0.0129383	1.88812	360	749	31	21031	200747_S_AT,201300_S_AT,201339_S_AT,201561_S_AT,202177_AT,202395_AT,202546_AT,204916_AT,207809_S_AT,208623_S_AT,212449_S_AT,222101_S_AT,40225_AT,201557_AT,203861_S_AT,205190_AT,206625_AT,207717_S_AT,208323_S_AT,209569_X_AT,210870_S_AT,211776_S_AT,213433_AT,213714_AT,214053_AT,215232_AT,215471_S_AT,218077_S_AT,218700_S_AT,219725_AT,220185_AT
GO:BP	protein transport	GO:0015031	false	0.013236	1.87824	1424	749	83	21031	200075_S_AT,200598_S_AT,200698_AT,200816_S_AT,200993_AT,201012_AT,201088_AT,201096_S_AT,201098_AT,201561_S_AT,201864_AT,202121_S_AT,202177_AT,202207_AT,202395_AT,202432_AT,202540_S_AT,202546_AT,202732_AT,203041_S_AT,203216_S_AT,203300_X_AT,204464_S_AT,204686_AT,204916_AT,207332_S_AT,207809_S_AT,208650_S_AT,208734_X_AT,208761_S_AT,208922_S_AT,208998_AT,209042_S_AT,211048_S_AT,212160_AT,212350_AT,2…
GO:BP	microtubule-based process	GO:0007017	false	0.0155596	1.808	953	749	61	21031	200729_S_AT,200747_S_AT,200816_S_AT,200828_S_AT,201472_AT,201563_AT,202121_S_AT,202123_S_AT,202154_X_AT,202334_S_AT,203688_AT,206874_S_AT,208623_S_AT,210962_S_AT,211759_X_AT,212675_S_AT,212765_AT,214724_AT,217746_S_AT,220046_S_AT,202094_AT,203214_X_AT,203362_S_AT,203764_AT,204092_S_AT,204162_AT,204318_S_AT,204444_AT,204641_AT,204709_S_AT,204817_AT,204822_AT,204850_S_AT,204886_AT,204962_S_AT,20504…
GO:BP	modification-dependent protein catabolic process	GO:0019941	false	0.016872	1.77283	609	749	44	21031	200669_S_AT,200682_S_AT,200820_AT,201133_S_AT,201232_S_AT,201274_AT,201343_AT,201400_AT,201498_AT,201672_S_AT,201899_S_AT,202121_S_AT,202334_S_AT,202342_S_AT,202824_S_AT,204616_AT,204640_S_AT,205483_S_AT,207922_S_AT,208761_S_AT,208799_AT,208827_AT,209042_S_AT,209141_AT,209510_AT,209651_AT,212296_AT,213400_S_AT,218117_AT,220319_S_AT,46256_AT,201372_S_AT,204092_S_AT,206090_S_AT,206364_AT,210867_AT,…
GO:BP	negative regulation of cellular metabolic process	GO:0031324	false	0.0169288	1.77137	3226	749	159	21031	200660_AT,200669_S_AT,200887_S_AT,200993_AT,201012_AT,201148_S_AT,201174_S_AT,201202_AT,201300_S_AT,201341_AT,201369_S_AT,201498_AT,201792_AT,202096_S_AT,202123_S_AT,202177_AT,202259_S_AT,202342_S_AT,202409_AT,202428_X_AT,202466_AT,202484_S_AT,202589_AT,202704_AT,202732_AT,202824_S_AT,202887_S_AT,203232_S_AT,203534_AT,203685_AT,204004_AT,204131_S_AT,205022_S_AT,206059_AT,206067_S_AT,206453_S_AT,2…
GO:BP	cell cycle checkpoint signaling	GO:0000075	false	0.0172388	1.76349	197	749	21	21031	200828_S_AT,205022_S_AT,207847_S_AT,202094_AT,203214_X_AT,203362_S_AT,203755_AT,203968_S_AT,204033_AT,204126_S_AT,204162_AT,204318_S_AT,204822_AT,205024_S_AT,205393_S_AT,205733_AT,209464_AT,209642_AT,216521_S_AT,218585_S_AT,221520_S_AT
GO:BP	RNA biosynthetic process	GO:0032774	false	0.0180837	1.74271	3601	749	174	21031	200055_AT,200669_S_AT,200682_S_AT,200706_S_AT,200729_S_AT,200758_S_AT,200887_S_AT,201096_S_AT,201123_S_AT,201174_S_AT,201202_AT,201300_S_AT,201498_AT,201792_AT,201839_S_AT,201842_S_AT,202123_S_AT,202172_AT,202177_AT,202227_S_AT,202259_S_AT,202409_AT,202432_AT,202436_S_AT,202484_S_AT,202678_AT,202704_AT,202732_AT,202824_S_AT,203232_S_AT,203301_S_AT,203688_AT,203825_AT,204004_AT,204051_S_AT,204131_…
GO:BP	negative regulation of metaphase/anaphase transition of cell cycle	GO:1902100	false	0.0189838	1.72162	50	749	10	21031	200828_S_AT,202094_AT,203362_S_AT,203755_AT,204033_AT,204162_AT,204822_AT,209464_AT,209642_AT,221520_S_AT
GO:BP	negative regulation of chromosome segregation	GO:0051985	false	0.0189838	1.72162	50	749	10	21031	200828_S_AT,202094_AT,203362_S_AT,203755_AT,204033_AT,204162_AT,204822_AT,209464_AT,209642_AT,221520_S_AT
GO:BP	negative regulation of chromosome separation	GO:1905819	false	0.0189838	1.72162	50	749	10	21031	200828_S_AT,202094_AT,203362_S_AT,203755_AT,204033_AT,204162_AT,204822_AT,209464_AT,209642_AT,221520_S_AT
GO:BP	regulation of cellular biosynthetic process	GO:0031326	false	0.0191687	1.71741	5781	749	259	21031	200055_AT,200669_S_AT,200682_S_AT,200706_S_AT,200729_S_AT,200758_S_AT,200846_S_AT,200887_S_AT,201012_AT,201096_S_AT,201123_S_AT,201174_S_AT,201202_AT,201300_S_AT,201327_S_AT,201341_AT,201369_S_AT,201394_S_AT,201498_AT,201792_AT,201839_S_AT,201842_S_AT,202096_S_AT,202123_S_AT,202172_AT,202177_AT,202227_S_AT,202259_S_AT,202342_S_AT,202386_S_AT,202409_AT,202428_X_AT,202432_AT,202436_S_AT,202466_AT,2…
GO:BP	cellular response to organic cyclic compound	GO:0071407	false	0.0196972	1.7056	535	749	40	21031	200598_S_AT,200682_S_AT,200887_S_AT,201012_AT,201042_AT,201369_S_AT,202123_S_AT,202436_S_AT,202887_S_AT,203688_AT,204131_S_AT,206067_S_AT,208623_S_AT,209200_AT,210962_S_AT,212953_X_AT,213222_AT,213720_S_AT,216215_S_AT,220948_S_AT,203214_X_AT,203418_AT,204134_AT,204437_S_AT,205024_S_AT,205282_AT,205393_S_AT,205688_AT,205733_AT,206784_AT,207034_S_AT,209569_X_AT,209615_S_AT,214157_AT,214607_AT,21555…
GO:BP	epithelial cell proliferation	GO:0050673	false	0.0201347	1.69606	441	749	35	21031	200887_S_AT,201577_AT,202409_AT,203666_AT,206638_AT,207016_S_AT,209121_X_AT,209200_AT,209230_S_AT,212143_S_AT,212353_AT,212764_AT,213348_AT,213568_AT,213707_S_AT,213844_AT,215179_X_AT,56256_AT,202094_AT,204421_S_AT,204580_AT,205239_AT,205767_AT,205782_AT,207034_S_AT,208156_X_AT,210073_AT,210301_AT,210608_S_AT,213381_AT,213416_AT,215501_S_AT,216924_S_AT,219551_AT,220133_AT
GO:BP	regulation of transferase activity	GO:0051338	true	0.0203885	1.69061	594	749	43	21031	200682_S_AT,200993_AT,201202_AT,201300_S_AT,202123_S_AT,202177_AT,202428_X_AT,202732_AT,203688_AT,203786_S_AT,206481_S_AT,206638_AT,208650_S_AT,209121_X_AT,209295_AT,212812_AT,213348_AT,214501_S_AT,203362_S_AT,203968_S_AT,204421_S_AT,204641_AT,204695_AT,205034_AT,205046_AT,205282_AT,205498_AT,205688_AT,205733_AT,205767_AT,206346_AT,206364_AT,208025_S_AT,209464_AT,209615_S_AT,209714_S_AT,210052_S_…
GO:BP	mitotic spindle assembly	GO:0090307	false	0.0207517	1.68295	73	749	12	21031	200828_S_AT,202121_S_AT,202094_AT,204444_AT,204641_AT,204709_S_AT,209464_AT,210052_S_AT,215139_AT,217341_AT,218355_AT,221520_S_AT
GO:BP	response to corticosteroid	GO:0031960	false	0.0213771	1.67005	154	749	18	21031	200682_S_AT,201012_AT,201202_AT,201286_AT,201369_S_AT,201576_S_AT,202436_S_AT,202589_AT,202887_S_AT,203685_AT,204041_AT,204131_S_AT,204154_AT,205239_AT,205433_AT,205498_AT,205688_AT,210653_S_AT
GO:BP	regulation of RNA biosynthetic process	GO:2001141	false	0.0221433	1.65476	3464	749	168	21031	200055_AT,200669_S_AT,200682_S_AT,200706_S_AT,200729_S_AT,200758_S_AT,200887_S_AT,201096_S_AT,201123_S_AT,201174_S_AT,201202_AT,201300_S_AT,201498_AT,201792_AT,201839_S_AT,201842_S_AT,202123_S_AT,202172_AT,202177_AT,202227_S_AT,202259_S_AT,202409_AT,202432_AT,202436_S_AT,202484_S_AT,202678_AT,202704_AT,202732_AT,202824_S_AT,203232_S_AT,203301_S_AT,203688_AT,203825_AT,204004_AT,204051_S_AT,204131_…
GO:BP	epithelial cell development	GO:0002064	false	0.0236753	1.6257	217	749	22	21031	201286_AT,201413_AT,202085_AT,202172_AT,202589_AT,203661_S_AT,204464_S_AT,208030_S_AT,208614_S_AT,208623_S_AT,209124_AT,210715_S_AT,213222_AT,213844_AT,56256_AT,204134_AT,213412_AT,213506_AT,216905_S_AT,219439_AT,219735_S_AT,220578_AT
GO:BP	DNA-templated transcription	GO:0006351	false	0.0242762	1.61482	3569	749	172	21031	200055_AT,200669_S_AT,200682_S_AT,200706_S_AT,200729_S_AT,200758_S_AT,200887_S_AT,201096_S_AT,201123_S_AT,201174_S_AT,201202_AT,201300_S_AT,201498_AT,201792_AT,201839_S_AT,201842_S_AT,202123_S_AT,202172_AT,202177_AT,202227_S_AT,202259_S_AT,202409_AT,202432_AT,202436_S_AT,202484_S_AT,202678_AT,202704_AT,202732_AT,202824_S_AT,203232_S_AT,203301_S_AT,203688_AT,203825_AT,204004_AT,204051_S_AT,204131_…
GO:BP	regulation of intracellular signal transduction	GO:1902531	false	0.0247339	1.60671	1766	749	97	21031	200656_S_AT,200706_S_AT,200816_S_AT,200887_S_AT,201042_AT,201123_S_AT,201133_S_AT,201174_S_AT,201300_S_AT,201498_AT,201740_AT,202123_S_AT,202177_AT,202334_S_AT,202409_AT,202432_AT,202440_S_AT,202540_S_AT,202704_AT,202887_S_AT,203666_AT,203685_AT,203786_S_AT,204009_S_AT,204686_AT,206245_S_AT,206453_S_AT,206638_AT,207332_S_AT,207847_S_AT,208623_S_AT,208650_S_AT,208910_S_AT,209124_AT,209200_AT,20923…
GO:BP	regulation of DNA metabolic process	GO:0051052	false	0.0247609	1.60623	521	749	39	21031	200055_AT,200660_AT,200729_S_AT,201088_AT,201174_S_AT,201202_AT,201327_S_AT,201498_AT,202123_S_AT,202227_S_AT,202334_S_AT,202436_S_AT,206067_S_AT,207332_S_AT,208696_AT,209025_S_AT,213720_S_AT,218242_S_AT,202580_X_AT,203214_X_AT,203418_AT,203968_S_AT,204421_S_AT,204641_AT,205024_S_AT,205393_S_AT,205611_AT,205733_AT,205767_AT,206661_AT,207034_S_AT,208025_S_AT,209464_AT,210162_S_AT,216521_S_AT,21951…
GO:BP	positive regulation of signal transduction	GO:0009967	false	0.0248928	1.60393	1561	749	88	21031	200706_S_AT,200747_S_AT,200816_S_AT,200846_S_AT,201042_AT,201123_S_AT,201133_S_AT,201174_S_AT,202087_S_AT,202123_S_AT,202177_AT,202334_S_AT,202409_AT,202432_AT,202436_S_AT,202440_S_AT,202450_S_AT,202748_AT,203688_AT,203786_S_AT,204009_S_AT,204051_S_AT,204686_AT,206093_X_AT,206638_AT,207332_S_AT,207365_X_AT,208131_S_AT,208650_S_AT,208910_S_AT,209124_AT,209200_AT,209230_S_AT,209295_AT,209335_AT,209…
GO:BP	ubiquitin-dependent protein catabolic process	GO:0006511	false	0.0250298	1.60154	599	749	43	21031	200669_S_AT,200682_S_AT,200820_AT,201133_S_AT,201232_S_AT,201274_AT,201343_AT,201400_AT,201498_AT,201672_S_AT,201899_S_AT,202121_S_AT,202334_S_AT,202342_S_AT,202824_S_AT,204616_AT,204640_S_AT,207922_S_AT,208761_S_AT,208799_AT,208827_AT,209042_S_AT,209141_AT,209510_AT,209651_AT,212296_AT,213400_S_AT,218117_AT,220319_S_AT,46256_AT,201372_S_AT,204092_S_AT,206090_S_AT,206364_AT,210867_AT,210870_S_AT,…
GO:BP	learning	GO:0007612	true	0.0255859	1.592	156	749	18	21031	201096_S_AT,202123_S_AT,202432_AT,202540_S_AT,203232_S_AT,204009_S_AT,207480_S_AT,210105_S_AT,212038_S_AT,213222_AT,221741_S_AT,205433_AT,209921_AT,209983_S_AT,210870_S_AT,216924_S_AT,219461_AT,219577_S_AT
GO:BP	non-membrane-bounded organelle assembly	GO:0140694	false	0.0257244	1.58965	409	749	33	21031	200747_S_AT,200828_S_AT,201650_AT,202121_S_AT,203661_S_AT,208623_S_AT,208910_S_AT,209008_X_AT,209478_AT,212153_AT,212535_AT,221741_S_AT,221989_AT,202094_AT,203764_AT,203861_S_AT,204092_S_AT,204162_AT,204444_AT,204641_AT,204709_S_AT,204886_AT,204962_S_AT,205046_AT,205190_AT,209464_AT,210052_S_AT,213946_S_AT,215139_AT,217341_AT,218355_AT,219918_S_AT,221520_S_AT
GO:BP	regulation of growth	GO:0040008	false	0.0263409	1.57937	620	749	44	21031	200816_S_AT,201427_S_AT,201540_AT,201561_S_AT,201740_AT,201864_AT,202123_S_AT,202409_AT,203373_AT,203666_AT,203685_AT,204326_X_AT,204745_X_AT,206067_S_AT,206461_X_AT,208623_S_AT,209200_AT,211998_AT,212143_S_AT,212549_AT,212859_X_AT,213222_AT,213629_X_AT,213720_S_AT,217294_S_AT,202580_X_AT,203214_X_AT,204421_S_AT,205190_AT,205498_AT,206073_AT,206090_S_AT,206364_AT,208156_X_AT,210365_AT,210870_S_AT…
GO:BP	modification-dependent macromolecule catabolic process	GO:0043632	false	0.0263409	1.57937	620	749	44	21031	200669_S_AT,200682_S_AT,200820_AT,201133_S_AT,201232_S_AT,201274_AT,201343_AT,201400_AT,201498_AT,201672_S_AT,201899_S_AT,202121_S_AT,202334_S_AT,202342_S_AT,202824_S_AT,204616_AT,204640_S_AT,205483_S_AT,207922_S_AT,208761_S_AT,208799_AT,208827_AT,209042_S_AT,209141_AT,209510_AT,209651_AT,212296_AT,213400_S_AT,218117_AT,220319_S_AT,46256_AT,201372_S_AT,204092_S_AT,206090_S_AT,206364_AT,210867_AT,…
GO:BP	organic substance transport	GO:0071702	false	0.0284437	1.54601	2358	749	122	21031	200075_S_AT,200598_S_AT,200643_AT,200698_AT,200708_AT,200816_S_AT,200993_AT,201012_AT,201042_AT,201088_AT,201096_S_AT,201098_AT,201339_S_AT,201561_S_AT,201864_AT,202096_S_AT,202121_S_AT,202177_AT,202207_AT,202395_AT,202428_X_AT,202432_AT,202540_S_AT,202546_AT,202732_AT,203041_S_AT,203216_S_AT,203300_X_AT,203666_AT,204041_AT,204464_S_AT,204686_AT,204719_AT,204916_AT,206052_S_AT,207332_S_AT,207809_…
GO:BP	regulation of macromolecule biosynthetic process	GO:0010556	false	0.0289658	1.53811	5654	749	253	21031	200055_AT,200669_S_AT,200682_S_AT,200706_S_AT,200729_S_AT,200758_S_AT,200846_S_AT,200887_S_AT,201012_AT,201096_S_AT,201123_S_AT,201174_S_AT,201202_AT,201300_S_AT,201327_S_AT,201341_AT,201369_S_AT,201394_S_AT,201498_AT,201792_AT,201839_S_AT,201842_S_AT,202096_S_AT,202123_S_AT,202172_AT,202177_AT,202227_S_AT,202259_S_AT,202342_S_AT,202386_S_AT,202409_AT,202428_X_AT,202432_AT,202436_S_AT,202466_AT,2…
GO:BP	positive regulation of gene expression	GO:0010628	false	0.029512	1.53	1189	749	71	21031	200887_S_AT,201012_AT,201123_S_AT,202123_S_AT,202177_AT,202436_S_AT,202466_AT,202704_AT,202743_AT,203688_AT,204004_AT,204009_S_AT,204051_S_AT,205483_S_AT,206067_S_AT,206093_X_AT,206638_AT,207016_S_AT,207233_S_AT,207332_S_AT,208308_S_AT,208623_S_AT,208910_S_AT,209025_S_AT,209124_AT,209200_AT,209340_AT,209348_S_AT,212353_AT,212535_AT,212549_AT,212953_X_AT,213222_AT,213568_AT,213707_S_AT,213720_S_AT…
GO:BP	response to cytokine	GO:0034097	false	0.0306384	1.51373	932	749	59	21031	200656_S_AT,200729_S_AT,200816_S_AT,200887_S_AT,201012_AT,201123_S_AT,201148_S_AT,201369_S_AT,201381_X_AT,202177_AT,202432_AT,202436_S_AT,202450_S_AT,202589_AT,202748_AT,203666_AT,203685_AT,204131_S_AT,204326_X_AT,204686_AT,205483_S_AT,207016_S_AT,207332_S_AT,208131_S_AT,208614_S_AT,208650_S_AT,209008_X_AT,209025_S_AT,209042_S_AT,209124_AT,210438_X_AT,211075_S_AT,212549_AT,213222_AT,213649_AT,214…
GO:BP	carboxylic acid biosynthetic process	GO:0046394	false	0.033844	1.47052	324	749	28	21031	200708_AT,200832_S_AT,201012_AT,201128_S_AT,201339_S_AT,201900_S_AT,202282_AT,202309_AT,204168_AT,207016_S_AT,208131_S_AT,209485_S_AT,210145_AT,212812_AT,214096_S_AT,217761_AT,204154_AT,205139_S_AT,205768_S_AT,206669_AT,209426_S_AT,209626_S_AT,210868_S_AT,214358_AT,215636_AT,215654_AT,219532_AT,220892_S_AT
GO:BP	positive regulation of multicellular organism growth	GO:0040018	false	0.03412	1.46699	33	749	8	21031	202409_AT,203685_AT,208623_S_AT,212549_AT,205190_AT,205498_AT,216924_S_AT,220185_AT
GO:BP	reproduction	GO:0000003	true	0.0346596	1.46018	1552	749	87	21031	200729_S_AT,200747_S_AT,200816_S_AT,201012_AT,201193_AT,201202_AT,201232_S_AT,201286_AT,201413_AT,201427_S_AT,201563_AT,201650_AT,201664_AT,202334_S_AT,202386_S_AT,202409_AT,202436_S_AT,203685_AT,203917_AT,204131_S_AT,204170_S_AT,204464_S_AT,205081_AT,206015_S_AT,206067_S_AT,208696_AT,208910_S_AT,208998_AT,209008_X_AT,209121_X_AT,209230_S_AT,209478_AT,209550_AT,210715_S_AT,212148_AT,212222_AT,212…
GO:BP	regulation of cell cycle G2/M phase transition	GO:1902749	false	0.0346637	1.46013	116	749	15	21031	201540_AT,205022_S_AT,212148_AT,214501_S_AT,203214_X_AT,203968_S_AT,204092_S_AT,204695_AT,205393_S_AT,205733_AT,206364_AT,206661_AT,209464_AT,216521_S_AT,218585_S_AT
GO:BP	intracellular chemical homeostasis	GO:0055082	true	0.0349135	1.45701	728	749	49	21031	200078_S_AT,200598_S_AT,201042_AT,201189_S_AT,201300_S_AT,201527_AT,202123_S_AT,202177_AT,202432_AT,203041_S_AT,203666_AT,203685_AT,203688_AT,204131_S_AT,204326_X_AT,204464_S_AT,204745_X_AT,206461_X_AT,206638_AT,207332_S_AT,207809_S_AT,208998_AT,212350_AT,212859_X_AT,212953_X_AT,213222_AT,213629_X_AT,213720_S_AT,219090_AT,220948_S_AT,56256_AT,202094_AT,204421_S_AT,205428_S_AT,205972_AT,206090_S_A…
GO:BP	small molecule catabolic process	GO:0044282	false	0.0360265	1.44338	379	749	31	21031	200708_AT,200737_AT,201339_S_AT,201413_AT,201563_AT,201576_S_AT,201900_S_AT,202282_AT,202447_AT,204112_S_AT,204142_AT,204686_AT,209623_AT,214096_S_AT,217294_S_AT,204077_X_AT,204154_AT,205246_AT,205768_S_AT,206632_S_AT,206669_AT,209426_S_AT,210007_S_AT,210050_AT,210301_AT,210608_S_AT,210653_S_AT,214307_AT,215579_AT,215654_AT,220153_AT
GO:BP	regulation of G2/M transition of mitotic cell cycle	GO:0010389	false	0.0372323	1.42908	103	749	14	21031	201540_AT,205022_S_AT,212148_AT,203214_X_AT,203968_S_AT,204092_S_AT,204695_AT,205393_S_AT,205733_AT,206364_AT,206661_AT,209464_AT,216521_S_AT,218585_S_AT
GO:BP	regulation of DNA-templated transcription	GO:0006355	false	0.0374063	1.42706	3446	749	166	21031	200055_AT,200669_S_AT,200682_S_AT,200706_S_AT,200729_S_AT,200758_S_AT,200887_S_AT,201096_S_AT,201123_S_AT,201174_S_AT,201202_AT,201300_S_AT,201498_AT,201792_AT,201839_S_AT,201842_S_AT,202123_S_AT,202172_AT,202177_AT,202227_S_AT,202259_S_AT,202409_AT,202432_AT,202436_S_AT,202484_S_AT,202678_AT,202704_AT,202732_AT,202824_S_AT,203232_S_AT,203301_S_AT,203688_AT,203825_AT,204004_AT,204051_S_AT,204131_…
GO:BP	regulation of protein-containing complex assembly	GO:0043254	false	0.0382307	1.41759	417	749	33	21031	200747_S_AT,201745_AT,202123_S_AT,202565_S_AT,202748_AT,203041_S_AT,203661_S_AT,205483_S_AT,207332_S_AT,208030_S_AT,208761_S_AT,209124_AT,209288_S_AT,210962_S_AT,212765_AT,212813_AT,213005_S_AT,218435_AT,220966_X_AT,204549_AT,205780_AT,206364_AT,207728_AT,209599_S_AT,209615_S_AT,209683_AT,209925_AT,214607_AT,216521_S_AT,218726_AT,219725_AT,220185_AT,221753_AT
GO:BP	positive regulation of programmed cell death	GO:0043068	false	0.039814	1.39996	532	749	39	21031	200846_S_AT,201012_AT,201042_AT,201123_S_AT,201300_S_AT,201394_S_AT,202087_S_AT,202096_S_AT,202123_S_AT,202436_S_AT,202450_S_AT,202748_AT,203685_AT,203786_S_AT,204004_AT,204051_S_AT,204131_S_AT,207016_S_AT,208131_S_AT,208910_S_AT,209200_AT,209230_S_AT,209295_AT,212143_S_AT,213844_AT,221768_AT,201291_S_AT,201467_S_AT,202652_AT,202695_S_AT,205688_AT,205699_AT,210253_AT,213416_AT,213506_AT,215554_AT…
GO:BP	organic acid biosynthetic process	GO:0016053	false	0.0400653	1.39723	327	749	28	21031	200708_AT,200832_S_AT,201012_AT,201128_S_AT,201339_S_AT,201900_S_AT,202282_AT,202309_AT,204168_AT,207016_S_AT,208131_S_AT,209485_S_AT,210145_AT,212812_AT,214096_S_AT,217761_AT,204154_AT,205139_S_AT,205768_S_AT,206669_AT,209426_S_AT,209626_S_AT,210868_S_AT,214358_AT,215636_AT,215654_AT,219532_AT,220892_S_AT
GO:BP	generation of neurons	GO:0048699	false	0.0413715	1.3833	1514	749	85	21031	200816_S_AT,201096_S_AT,201341_AT,201621_AT,201745_AT,201864_AT,202096_S_AT,202123_S_AT,202154_X_AT,202177_AT,202432_AT,202854_AT,202887_S_AT,203216_S_AT,203373_AT,203534_AT,203666_AT,203685_AT,204131_S_AT,204464_S_AT,206093_X_AT,207016_S_AT,209121_X_AT,209200_AT,209550_AT,210105_S_AT,212148_AT,212163_AT,212535_AT,212764_AT,212765_AT,212953_X_AT,212982_AT,213005_S_AT,213243_AT,213348_AT,213707_S_…
GO:BP	chromatin organization	GO:0006325	false	0.0422741	1.37393	816	749	53	21031	200055_AT,201042_AT,201498_AT,201899_S_AT,202227_S_AT,202334_S_AT,202409_AT,202484_S_AT,203166_AT,203825_AT,209124_AT,209337_AT,209550_AT,211998_AT,212222_AT,212539_AT,212914_AT,212922_S_AT,213153_AT,213348_AT,213694_AT,213720_S_AT,214501_S_AT,217996_AT,218188_S_AT,218242_S_AT,219065_S_AT,221763_AT,221768_AT,32259_AT,40446_AT,202652_AT,203214_X_AT,203276_AT,204092_S_AT,204407_AT,204558_AT,204962_…
GO:BP	protein localization to plasma membrane	GO:0072659	false	0.0427666	1.3689	293	749	26	21031	201300_S_AT,201339_S_AT,202177_AT,202395_AT,202546_AT,204916_AT,207809_S_AT,208623_S_AT,212449_S_AT,222101_S_AT,40225_AT,201557_AT,203861_S_AT,205190_AT,206625_AT,207717_S_AT,208323_S_AT,209569_X_AT,210870_S_AT,211776_S_AT,213714_AT,215232_AT,215471_S_AT,218077_S_AT,219725_AT,220185_AT
GO:BP	response to purine-containing compound	GO:0014074	false	0.043133	1.36519	147	749	17	21031	200598_S_AT,200887_S_AT,201286_AT,202436_S_AT,203688_AT,206067_S_AT,208623_S_AT,210962_S_AT,204134_AT,204154_AT,205239_AT,205393_S_AT,206784_AT,208561_AT,210653_S_AT,219360_S_AT,221753_AT
GO:BP	chromosome condensation	GO:0030261	false	0.0442048	1.35453	44	749	9	21031	201664_AT,202466_AT,201291_S_AT,203214_X_AT,204240_S_AT,208025_S_AT,212949_AT,218662_S_AT,219978_S_AT
GO:BP	spindle assembly	GO:0051225	false	0.0458855	1.33832	133	749	16	21031	200747_S_AT,200828_S_AT,202121_S_AT,202094_AT,204092_S_AT,204162_AT,204444_AT,204641_AT,204709_S_AT,209464_AT,210052_S_AT,215139_AT,217341_AT,218355_AT,219918_S_AT,221520_S_AT
GO:BP	enzyme-linked receptor protein signaling pathway	GO:0007167	true	0.0468729	1.32908	967	749	60	21031	200669_S_AT,200747_S_AT,201621_AT,201842_S_AT,202041_S_AT,202123_S_AT,202177_AT,202409_AT,202704_AT,202743_AT,202887_S_AT,203184_AT,203373_AT,204051_S_AT,204415_AT,204686_AT,206093_X_AT,209335_AT,209487_AT,209550_AT,209651_AT,210105_S_AT,212143_S_AT,212353_AT,212542_S_AT,212549_AT,212764_AT,212982_AT,213005_S_AT,213222_AT,213348_AT,213707_S_AT,215179_X_AT,219087_AT,204421_S_AT,204437_S_AT,205239_…
GO:BP	mitotic spindle midzone assembly	GO:0051256	false	0.0474857	1.32344	11	749	5	21031	202094_AT,204709_S_AT,209464_AT,218355_AT,221520_S_AT
GO:BP	regulation of cytokinesis	GO:0032465	false	0.0485077	1.31419	92	749	13	21031	202565_S_AT,201372_S_AT,202094_AT,203968_S_AT,204092_S_AT,204709_S_AT,206364_AT,209464_AT,212801_AT,216924_S_AT,218755_AT,219990_AT,221520_S_AT
GO:BP	bundle of His cell-Purkinje myocyte adhesion involved in cell communication	GO:0086073	false	0.0491473	1.3085	6	749	4	21031	200606_AT,217901_AT,204751_X_AT,207717_S_AT
GO:CC	cytoplasm	GO:0005737	true	1.58829e-32	31.7991	12345	775	595	22097	200055_AT,200075_S_AT,200078_S_AT,200598_S_AT,200606_AT,200616_S_AT,200643_AT,200656_S_AT,200660_AT,200669_S_AT,200682_S_AT,200698_AT,200706_S_AT,200708_AT,200729_S_AT,200737_AT,200747_S_AT,200758_S_AT,200816_S_AT,200820_AT,200828_S_AT,200832_S_AT,200846_S_AT,200887_S_AT,200916_AT,200993_AT,201012_AT,201013_S_AT,201042_AT,201088_AT,201096_S_AT,201098_AT,201123_S_AT,201128_S_AT,201133_S_AT,201148_…
GO:CC	cytosol	GO:0005829	false	2.08193e-25	24.6815	5487	775	329	22097	200075_S_AT,200598_S_AT,200656_S_AT,200669_S_AT,200682_S_AT,200729_S_AT,200737_AT,200747_S_AT,200758_S_AT,200816_S_AT,200820_AT,200846_S_AT,200887_S_AT,200916_AT,200993_AT,201012_AT,201013_S_AT,201042_AT,201088_AT,201096_S_AT,201098_AT,201123_S_AT,201128_S_AT,201193_AT,201232_S_AT,201263_AT,201274_AT,201275_AT,201300_S_AT,201327_S_AT,201339_S_AT,201343_AT,201381_X_AT,201400_AT,201413_AT,201422_AT…
GO:CC	membrane-bounded organelle	GO:0043227	false	1.07179e-17	16.9699	15671	775	657	22097	200055_AT,200078_S_AT,200598_S_AT,200606_AT,200616_S_AT,200643_AT,200656_S_AT,200660_AT,200669_S_AT,200682_S_AT,200694_S_AT,200698_AT,200706_S_AT,200708_AT,200729_S_AT,200737_AT,200747_S_AT,200758_S_AT,200816_S_AT,200820_AT,200828_S_AT,200832_S_AT,200846_S_AT,200887_S_AT,200916_AT,200993_AT,201012_AT,201013_S_AT,201042_AT,201088_AT,201096_S_AT,201098_AT,201123_S_AT,201128_S_AT,201133_S_AT,201148_…
GO:CC	organelle	GO:0043226	false	1.22597e-16	15.9115	16808	775	686	22097	200055_AT,200078_S_AT,200598_S_AT,200606_AT,200616_S_AT,200643_AT,200656_S_AT,200660_AT,200669_S_AT,200682_S_AT,200694_S_AT,200698_AT,200706_S_AT,200708_AT,200729_S_AT,200737_AT,200747_S_AT,200758_S_AT,200816_S_AT,200820_AT,200828_S_AT,200832_S_AT,200846_S_AT,200887_S_AT,200916_AT,200993_AT,201012_AT,201013_S_AT,201042_AT,201088_AT,201096_S_AT,201098_AT,201123_S_AT,201128_S_AT,201133_S_AT,201148_…
GO:CC	extracellular exosome	GO:0070062	false	1.53451e-16	15.814	2109	775	154	22097	200598_S_AT,200606_AT,200656_S_AT,200660_AT,200669_S_AT,200708_AT,200729_S_AT,200737_AT,200747_S_AT,200816_S_AT,200846_S_AT,200916_AT,201012_AT,201013_S_AT,201042_AT,201096_S_AT,201128_S_AT,201193_AT,201202_AT,201263_AT,201274_AT,201286_AT,201300_S_AT,201327_S_AT,201343_AT,201381_X_AT,201400_AT,201427_S_AT,201527_AT,201535_AT,201563_AT,201576_S_AT,201577_AT,201650_AT,201672_S_AT,201792_AT,201839_…
GO:CC	extracellular vesicle	GO:1903561	false	4.42825e-16	15.3538	2133	775	154	22097	200598_S_AT,200606_AT,200656_S_AT,200660_AT,200669_S_AT,200708_AT,200729_S_AT,200737_AT,200747_S_AT,200816_S_AT,200846_S_AT,200916_AT,201012_AT,201013_S_AT,201042_AT,201096_S_AT,201128_S_AT,201193_AT,201202_AT,201263_AT,201274_AT,201286_AT,201300_S_AT,201327_S_AT,201343_AT,201381_X_AT,201400_AT,201427_S_AT,201527_AT,201535_AT,201563_AT,201576_S_AT,201577_AT,201650_AT,201672_S_AT,201792_AT,201839_…
GO:CC	extracellular membrane-bounded organelle	GO:0065010	false	4.62596e-16	15.3348	2134	775	154	22097	200598_S_AT,200606_AT,200656_S_AT,200660_AT,200669_S_AT,200708_AT,200729_S_AT,200737_AT,200747_S_AT,200816_S_AT,200846_S_AT,200916_AT,201012_AT,201013_S_AT,201042_AT,201096_S_AT,201128_S_AT,201193_AT,201202_AT,201263_AT,201274_AT,201286_AT,201300_S_AT,201327_S_AT,201343_AT,201381_X_AT,201400_AT,201427_S_AT,201527_AT,201535_AT,201563_AT,201576_S_AT,201577_AT,201650_AT,201672_S_AT,201792_AT,201839_…
GO:CC	extracellular organelle	GO:0043230	false	4.62596e-16	15.3348	2134	775	154	22097	200598_S_AT,200606_AT,200656_S_AT,200660_AT,200669_S_AT,200708_AT,200729_S_AT,200737_AT,200747_S_AT,200816_S_AT,200846_S_AT,200916_AT,201012_AT,201013_S_AT,201042_AT,201096_S_AT,201128_S_AT,201193_AT,201202_AT,201263_AT,201274_AT,201286_AT,201300_S_AT,201327_S_AT,201343_AT,201381_X_AT,201400_AT,201427_S_AT,201527_AT,201535_AT,201563_AT,201576_S_AT,201577_AT,201650_AT,201672_S_AT,201792_AT,201839_…
GO:CC	nucleoplasm	GO:0005654	false	1.29889e-15	14.8864	4220	775	247	22097	200055_AT,200669_S_AT,200682_S_AT,200706_S_AT,200747_S_AT,200758_S_AT,200820_AT,200828_S_AT,200846_S_AT,200887_S_AT,200993_AT,201012_AT,201088_AT,201128_S_AT,201174_S_AT,201189_S_AT,201202_AT,201232_S_AT,201274_AT,201275_AT,201339_S_AT,201341_AT,201343_AT,201381_X_AT,201394_S_AT,201400_AT,201498_AT,201664_AT,201740_AT,201810_S_AT,201899_S_AT,201957_AT,202041_S_AT,202085_AT,202123_S_AT,202172_AT,2…
GO:CC	intracellular membrane-bounded organelle	GO:0043231	false	6.61957e-14	13.1792	14605	775	614	22097	200055_AT,200078_S_AT,200598_S_AT,200606_AT,200616_S_AT,200643_AT,200656_S_AT,200660_AT,200669_S_AT,200682_S_AT,200694_S_AT,200698_AT,200706_S_AT,200708_AT,200729_S_AT,200747_S_AT,200758_S_AT,200816_S_AT,200820_AT,200828_S_AT,200832_S_AT,200846_S_AT,200887_S_AT,200993_AT,201012_AT,201042_AT,201088_AT,201096_S_AT,201098_AT,201123_S_AT,201128_S_AT,201133_S_AT,201148_S_AT,201174_S_AT,201189_S_AT,201…
GO:CC	extracellular space	GO:0005615	false	2.69378e-13	12.5696	3303	775	200	22097	200598_S_AT,200606_AT,200643_AT,200656_S_AT,200660_AT,200669_S_AT,200708_AT,200729_S_AT,200737_AT,200747_S_AT,200816_S_AT,200846_S_AT,200916_AT,201012_AT,201013_S_AT,201042_AT,201096_S_AT,201128_S_AT,201148_S_AT,201193_AT,201202_AT,201263_AT,201274_AT,201286_AT,201300_S_AT,201327_S_AT,201343_AT,201381_X_AT,201400_AT,201427_S_AT,201527_AT,201535_AT,201563_AT,201576_S_AT,201577_AT,201621_AT,201650_…
GO:CC	intracellular organelle	GO:0043229	false	3.23892e-12	11.4896	16018	775	651	22097	200055_AT,200078_S_AT,200598_S_AT,200606_AT,200616_S_AT,200643_AT,200656_S_AT,200660_AT,200669_S_AT,200682_S_AT,200694_S_AT,200698_AT,200706_S_AT,200708_AT,200729_S_AT,200747_S_AT,200758_S_AT,200816_S_AT,200820_AT,200828_S_AT,200832_S_AT,200846_S_AT,200887_S_AT,200916_AT,200993_AT,201012_AT,201042_AT,201088_AT,201096_S_AT,201098_AT,201123_S_AT,201128_S_AT,201133_S_AT,201148_S_AT,201174_S_AT,20118…
GO:CC	membrane-enclosed lumen	GO:0031974	false	5.46846e-12	11.2621	6657	775	332	22097	200055_AT,200598_S_AT,200656_S_AT,200660_AT,200669_S_AT,200682_S_AT,200694_S_AT,200706_S_AT,200708_AT,200729_S_AT,200747_S_AT,200758_S_AT,200820_AT,200828_S_AT,200832_S_AT,200846_S_AT,200887_S_AT,200993_AT,201012_AT,201088_AT,201128_S_AT,201148_S_AT,201174_S_AT,201189_S_AT,201193_AT,201202_AT,201232_S_AT,201274_AT,201275_AT,201286_AT,201339_S_AT,201341_AT,201343_AT,201381_X_AT,201394_S_AT,201400_…
GO:CC	intracellular organelle lumen	GO:0070013	false	5.46846e-12	11.2621	6657	775	332	22097	200055_AT,200598_S_AT,200656_S_AT,200660_AT,200669_S_AT,200682_S_AT,200694_S_AT,200706_S_AT,200708_AT,200729_S_AT,200747_S_AT,200758_S_AT,200820_AT,200828_S_AT,200832_S_AT,200846_S_AT,200887_S_AT,200993_AT,201012_AT,201088_AT,201128_S_AT,201148_S_AT,201174_S_AT,201189_S_AT,201193_AT,201202_AT,201232_S_AT,201274_AT,201275_AT,201286_AT,201339_S_AT,201341_AT,201343_AT,201381_X_AT,201394_S_AT,201400_…
GO:CC	organelle lumen	GO:0043233	false	5.46846e-12	11.2621	6657	775	332	22097	200055_AT,200598_S_AT,200656_S_AT,200660_AT,200669_S_AT,200682_S_AT,200694_S_AT,200706_S_AT,200708_AT,200729_S_AT,200747_S_AT,200758_S_AT,200820_AT,200828_S_AT,200832_S_AT,200846_S_AT,200887_S_AT,200993_AT,201012_AT,201088_AT,201128_S_AT,201148_S_AT,201174_S_AT,201189_S_AT,201193_AT,201202_AT,201232_S_AT,201274_AT,201275_AT,201286_AT,201339_S_AT,201341_AT,201343_AT,201381_X_AT,201394_S_AT,201400_…
GO:CC	vesicle	GO:0031982	false	8.84563e-12	11.0533	4004	775	225	22097	200078_S_AT,200598_S_AT,200606_AT,200616_S_AT,200656_S_AT,200660_AT,200669_S_AT,200698_AT,200706_S_AT,200708_AT,200729_S_AT,200737_AT,200747_S_AT,200816_S_AT,200846_S_AT,200916_AT,201012_AT,201013_S_AT,201042_AT,201096_S_AT,201098_AT,201128_S_AT,201148_S_AT,201189_S_AT,201193_AT,201202_AT,201232_S_AT,201263_AT,201274_AT,201286_AT,201300_S_AT,201327_S_AT,201343_AT,201381_X_AT,201400_AT,201427_S_AT…
GO:CC	extracellular region	GO:0005576	false	3.15662e-10	9.50078	4213	775	228	22097	200598_S_AT,200606_AT,200643_AT,200656_S_AT,200660_AT,200669_S_AT,200708_AT,200729_S_AT,200737_AT,200747_S_AT,200816_S_AT,200846_S_AT,200916_AT,201012_AT,201013_S_AT,201042_AT,201096_S_AT,201128_S_AT,201148_S_AT,201193_AT,201202_AT,201232_S_AT,201263_AT,201274_AT,201286_AT,201300_S_AT,201327_S_AT,201343_AT,201381_X_AT,201400_AT,201422_AT,201427_S_AT,201527_AT,201535_AT,201561_S_AT,201563_AT,20157…
GO:CC	intracellular anatomical structure	GO:0005622	false	5.36826e-10	9.27017	17834	775	696	22097	200055_AT,200075_S_AT,200078_S_AT,200598_S_AT,200606_AT,200616_S_AT,200643_AT,200656_S_AT,200660_AT,200669_S_AT,200682_S_AT,200694_S_AT,200698_AT,200706_S_AT,200708_AT,200729_S_AT,200737_AT,200747_S_AT,200758_S_AT,200816_S_AT,200820_AT,200828_S_AT,200832_S_AT,200846_S_AT,200887_S_AT,200916_AT,200993_AT,201012_AT,201013_S_AT,201042_AT,201088_AT,201096_S_AT,201098_AT,201123_S_AT,201128_S_AT,201133_…
GO:CC	endomembrane system	GO:0012505	false	1.64981e-08	7.78257	4777	775	244	22097	200078_S_AT,200598_S_AT,200606_AT,200616_S_AT,200656_S_AT,200660_AT,200669_S_AT,200698_AT,200706_S_AT,200729_S_AT,200758_S_AT,200816_S_AT,200832_S_AT,200993_AT,201012_AT,201042_AT,201088_AT,201096_S_AT,201098_AT,201123_S_AT,201128_S_AT,201133_S_AT,201148_S_AT,201189_S_AT,201193_AT,201232_S_AT,201274_AT,201286_AT,201300_S_AT,201339_S_AT,201381_X_AT,201427_S_AT,201485_S_AT,201527_AT,201561_S_AT,201…
GO:CC	chromosome	GO:0005694	false	1.10586e-07	6.9563	1949	775	121	22097	200055_AT,200729_S_AT,200747_S_AT,200758_S_AT,200816_S_AT,200828_S_AT,200846_S_AT,200887_S_AT,201042_AT,201174_S_AT,201202_AT,201341_AT,201498_AT,201664_AT,201899_S_AT,202121_S_AT,202227_S_AT,202334_S_AT,202484_S_AT,203166_AT,204004_AT,204131_S_AT,205022_S_AT,206015_S_AT,207233_S_AT,207480_S_AT,207847_S_AT,208723_AT,208895_S_AT,209102_S_AT,209200_AT,209332_S_AT,209337_AT,209348_S_AT,209478_AT,211…
GO:CC	cytoskeleton	GO:0005856	false	1.60738e-07	6.79388	2430	775	142	22097	200606_AT,200656_S_AT,200729_S_AT,200747_S_AT,200816_S_AT,200828_S_AT,200916_AT,201012_AT,201133_S_AT,201202_AT,201270_X_AT,201327_S_AT,201341_AT,201650_AT,201745_AT,201954_AT,201957_AT,202121_S_AT,202123_S_AT,202154_X_AT,202565_S_AT,203216_S_AT,203661_S_AT,203688_AT,203780_AT,204004_AT,204112_S_AT,204688_AT,206245_S_AT,207922_S_AT,208030_S_AT,208614_S_AT,208623_S_AT,208690_S_AT,208696_AT,208799_…
GO:CC	nuclear lumen	GO:0031981	false	2.59255e-07	6.58627	5521	775	268	22097	200055_AT,200669_S_AT,200682_S_AT,200694_S_AT,200706_S_AT,200747_S_AT,200758_S_AT,200820_AT,200828_S_AT,200832_S_AT,200846_S_AT,200887_S_AT,200993_AT,201012_AT,201088_AT,201128_S_AT,201174_S_AT,201189_S_AT,201202_AT,201232_S_AT,201274_AT,201275_AT,201339_S_AT,201341_AT,201343_AT,201381_X_AT,201394_S_AT,201400_AT,201485_S_AT,201498_AT,201664_AT,201740_AT,201810_S_AT,201899_S_AT,201957_AT,202041_S_…
GO:CC	condensed chromosome	GO:0000793	false	4.82367e-07	6.31662	282	775	33	22097	200816_S_AT,200828_S_AT,201664_AT,202121_S_AT,203166_AT,209478_AT,213720_S_AT,214501_S_AT,218242_S_AT,201291_S_AT,202094_AT,203362_S_AT,203755_AT,204092_S_AT,204162_AT,204240_S_AT,204641_AT,204822_AT,204962_S_AT,205024_S_AT,205046_AT,205393_S_AT,205733_AT,209464_AT,209639_S_AT,209642_AT,212020_S_AT,212415_AT,212949_AT,218662_S_AT,218726_AT,218883_S_AT,219650_AT
GO:CC	cell junction	GO:0030054	false	6.37144e-07	6.19576	2230	775	131	22097	200598_S_AT,200606_AT,200656_S_AT,200660_AT,200729_S_AT,200816_S_AT,200846_S_AT,201012_AT,201042_AT,201096_S_AT,201133_S_AT,201300_S_AT,201422_AT,201527_AT,201540_AT,201561_S_AT,201672_S_AT,201745_AT,201839_S_AT,201864_AT,201900_S_AT,201954_AT,202085_AT,202123_S_AT,202154_X_AT,202395_AT,202432_AT,202565_S_AT,202678_AT,202910_S_AT,203688_AT,203917_AT,204009_S_AT,206638_AT,207809_S_AT,208030_S_AT,2…
GO:CC	supramolecular complex	GO:0099080	false	7.32353e-07	6.13528	1426	775	94	22097	200606_AT,200747_S_AT,200816_S_AT,200828_S_AT,201012_AT,201327_S_AT,201650_AT,201745_AT,201957_AT,202121_S_AT,202154_X_AT,202432_AT,202565_S_AT,203166_AT,203184_AT,203216_S_AT,203534_AT,203661_S_AT,204004_AT,207842_S_AT,208614_S_AT,208623_S_AT,208690_S_AT,208696_AT,208761_S_AT,208922_S_AT,209008_X_AT,209478_AT,209487_AT,210105_S_AT,211759_X_AT,212765_AT,212813_AT,213720_S_AT,217294_S_AT,218140_X_…
GO:CC	membrane	GO:0016020	false	1.38116e-06	5.85976	9864	775	425	22097	200078_S_AT,200598_S_AT,200606_AT,200616_S_AT,200643_AT,200656_S_AT,200669_S_AT,200694_S_AT,200698_AT,200706_S_AT,200708_AT,200729_S_AT,200737_AT,200747_S_AT,200758_S_AT,200816_S_AT,200832_S_AT,200846_S_AT,200993_AT,201012_AT,201013_S_AT,201042_AT,201088_AT,201096_S_AT,201098_AT,201123_S_AT,201128_S_AT,201133_S_AT,201189_S_AT,201232_S_AT,201275_AT,201286_AT,201300_S_AT,201339_S_AT,201413_AT,20142…
GO:CC	chromosomal region	GO:0098687	false	1.09954e-05	4.95879	402	775	38	22097	200816_S_AT,200828_S_AT,200846_S_AT,201174_S_AT,201202_AT,201664_AT,202121_S_AT,203166_AT,209478_AT,211998_AT,213720_S_AT,214501_S_AT,218242_S_AT,32259_AT,201291_S_AT,202094_AT,203214_X_AT,203362_S_AT,203755_AT,204092_S_AT,204162_AT,204641_AT,204822_AT,204962_S_AT,205024_S_AT,205046_AT,205393_S_AT,205733_AT,209464_AT,209642_AT,212415_AT,213599_AT,218662_S_AT,218726_AT,218883_S_AT,219650_AT,221520…
GO:CC	microtubule cytoskeleton	GO:0015630	false	1.31606e-05	4.88073	1405	775	89	22097	200747_S_AT,200816_S_AT,200828_S_AT,201133_S_AT,201202_AT,201270_X_AT,201327_S_AT,202121_S_AT,202154_X_AT,202565_S_AT,203688_AT,204112_S_AT,207922_S_AT,208623_S_AT,208696_AT,208799_AT,209550_AT,210962_S_AT,211759_X_AT,212299_AT,212675_S_AT,212765_AT,212812_AT,213400_S_AT,214096_S_AT,217746_S_AT,218140_X_AT,40446_AT,201291_S_AT,201372_S_AT,202094_AT,203214_X_AT,203362_S_AT,203755_AT,203764_AT,2039…
GO:CC	cellular anatomical entity	GO:0110165	false	1.65553e-05	4.78106	21548	775	774	22097	200055_AT,200075_S_AT,200078_S_AT,200598_S_AT,200606_AT,200616_S_AT,200643_AT,200656_S_AT,200660_AT,200669_S_AT,200682_S_AT,200694_S_AT,200698_AT,200706_S_AT,200708_AT,200729_S_AT,200737_AT,200747_S_AT,200758_S_AT,200816_S_AT,200820_AT,200828_S_AT,200832_S_AT,200846_S_AT,200887_S_AT,200916_AT,200993_AT,201012_AT,201013_S_AT,201042_AT,201088_AT,201096_S_AT,201098_AT,201123_S_AT,201128_S_AT,201133_…
GO:CC	condensed chromosome, centromeric region	GO:0000779	false	3.5986e-05	4.44387	182	775	23	22097	200816_S_AT,200828_S_AT,202121_S_AT,203166_AT,209478_AT,213720_S_AT,218242_S_AT,202094_AT,203362_S_AT,203755_AT,204092_S_AT,204162_AT,204641_AT,204822_AT,204962_S_AT,205046_AT,209464_AT,209642_AT,212415_AT,218662_S_AT,218726_AT,218883_S_AT,219650_AT
GO:CC	chromosome, centromeric region	GO:0000775	false	4.57127e-05	4.33996	259	775	28	22097	200816_S_AT,200828_S_AT,201664_AT,202121_S_AT,203166_AT,209478_AT,213720_S_AT,214501_S_AT,218242_S_AT,201291_S_AT,202094_AT,203362_S_AT,203755_AT,204092_S_AT,204162_AT,204641_AT,204822_AT,204962_S_AT,205046_AT,209464_AT,209642_AT,212415_AT,213599_AT,218662_S_AT,218726_AT,218883_S_AT,219650_AT,221520_S_AT
GO:CC	cell periphery	GO:0071944	false	5.91514e-05	4.22804	6228	775	283	22097	200078_S_AT,200598_S_AT,200606_AT,200616_S_AT,200643_AT,200656_S_AT,200669_S_AT,200706_S_AT,200708_AT,200729_S_AT,200747_S_AT,200816_S_AT,200846_S_AT,201012_AT,201042_AT,201096_S_AT,201133_S_AT,201148_S_AT,201189_S_AT,201286_AT,201300_S_AT,201527_AT,201535_AT,201540_AT,201561_S_AT,201577_AT,201650_AT,201672_S_AT,201745_AT,201792_AT,201839_S_AT,201842_S_AT,201900_S_AT,202085_AT,202087_S_AT,202121_…
GO:CC	polymeric cytoskeletal fiber	GO:0099513	false	6.53725e-05	4.18461	807	775	58	22097	200606_AT,200747_S_AT,200816_S_AT,200828_S_AT,201012_AT,201327_S_AT,201650_AT,201745_AT,202121_S_AT,202154_X_AT,202565_S_AT,203216_S_AT,203661_S_AT,204004_AT,208623_S_AT,208690_S_AT,208696_AT,209008_X_AT,210105_S_AT,211759_X_AT,212765_AT,212813_AT,218140_X_AT,218188_S_AT,201372_S_AT,202094_AT,203214_X_AT,203276_AT,203861_S_AT,204092_S_AT,204318_S_AT,204444_AT,204641_AT,204709_S_AT,204850_S_AT,205…
GO:CC	supramolecular polymer	GO:0099081	false	9.67685e-05	4.01427	1062	775	70	22097	200606_AT,200747_S_AT,200816_S_AT,200828_S_AT,201012_AT,201327_S_AT,201650_AT,201745_AT,201957_AT,202121_S_AT,202154_X_AT,202432_AT,202565_S_AT,203184_AT,203216_S_AT,203661_S_AT,204004_AT,208614_S_AT,208623_S_AT,208690_S_AT,208696_AT,209008_X_AT,210105_S_AT,211759_X_AT,212765_AT,212813_AT,217294_S_AT,218140_X_AT,218188_S_AT,201372_S_AT,202094_AT,203214_X_AT,203276_AT,203861_S_AT,204092_S_AT,20431…
GO:CC	supramolecular fiber	GO:0099512	false	0.000151607	3.81928	1054	775	69	22097	200606_AT,200747_S_AT,200816_S_AT,200828_S_AT,201012_AT,201327_S_AT,201650_AT,201745_AT,201957_AT,202121_S_AT,202154_X_AT,202432_AT,202565_S_AT,203184_AT,203216_S_AT,203661_S_AT,204004_AT,208614_S_AT,208623_S_AT,208690_S_AT,208696_AT,209008_X_AT,210105_S_AT,211759_X_AT,212765_AT,212813_AT,217294_S_AT,218140_X_AT,218188_S_AT,201372_S_AT,202094_AT,203214_X_AT,203276_AT,203861_S_AT,204092_S_AT,20431…
GO:CC	spindle	GO:0005819	false	0.00024642	3.60832	436	775	37	22097	200747_S_AT,200816_S_AT,200828_S_AT,202121_S_AT,202154_X_AT,203688_AT,207922_S_AT,213400_S_AT,201372_S_AT,202094_AT,203214_X_AT,203362_S_AT,203755_AT,203764_AT,203968_S_AT,204092_S_AT,204444_AT,204641_AT,204709_S_AT,204817_AT,204822_AT,205046_AT,206364_AT,207165_AT,209464_AT,210052_S_AT,212415_AT,213433_AT,216521_S_AT,217341_AT,218355_AT,218755_AT,219544_AT,219918_S_AT,219978_S_AT,220133_AT,22152…
GO:CC	plasma membrane region	GO:0098590	false	0.000289605	3.53819	1266	775	78	22097	200606_AT,201012_AT,201096_S_AT,201561_S_AT,201577_AT,201650_AT,201745_AT,201839_S_AT,201900_S_AT,202087_S_AT,202450_S_AT,202565_S_AT,203216_S_AT,203688_AT,203917_AT,204686_AT,204688_AT,204719_AT,207332_S_AT,207847_S_AT,208131_S_AT,208308_S_AT,208623_S_AT,209008_X_AT,210962_S_AT,212982_AT,213005_S_AT,213422_S_AT,217743_S_AT,217901_AT,219511_S_AT,220948_S_AT,203861_S_AT,204092_S_AT,204134_AT,20443…
GO:CC	nucleus	GO:0005634	false	0.000291136	3.5359	10074	775	419	22097	200055_AT,200598_S_AT,200606_AT,200643_AT,200660_AT,200669_S_AT,200682_S_AT,200694_S_AT,200706_S_AT,200729_S_AT,200747_S_AT,200758_S_AT,200816_S_AT,200820_AT,200828_S_AT,200832_S_AT,200846_S_AT,200887_S_AT,200993_AT,201012_AT,201042_AT,201088_AT,201123_S_AT,201128_S_AT,201148_S_AT,201174_S_AT,201189_S_AT,201202_AT,201232_S_AT,201274_AT,201275_AT,201300_S_AT,201339_S_AT,201341_AT,201343_AT,201369_…
GO:CC	anchoring junction	GO:0070161	false	0.000585812	3.23224	905	775	60	22097	200598_S_AT,200606_AT,200656_S_AT,200660_AT,200729_S_AT,200846_S_AT,201012_AT,201042_AT,201540_AT,201745_AT,201839_S_AT,201954_AT,202085_AT,202565_S_AT,202910_S_AT,203688_AT,203917_AT,204009_S_AT,208030_S_AT,208614_S_AT,208623_S_AT,208690_S_AT,209008_X_AT,209651_AT,212813_AT,212953_X_AT,213422_S_AT,214724_AT,217744_S_AT,217746_S_AT,217901_AT,217933_S_AT,220966_X_AT,221499_S_AT,40225_AT,203736_S_A…
GO:CC	nuclear periphery	GO:0034399	false	0.000589009	3.22988	153	775	19	22097	200747_S_AT,201202_AT,201341_AT,203232_S_AT,207922_S_AT,209008_X_AT,209337_AT,209651_AT,212160_AT,213720_S_AT,218188_S_AT,221768_AT,203276_AT,205733_AT,209639_S_AT,214918_AT,216831_S_AT,218355_AT,220185_AT
GO:CC	kinetochore	GO:0000776	false	0.000817364	3.08758	171	775	20	22097	200816_S_AT,200828_S_AT,202121_S_AT,203166_AT,209478_AT,213720_S_AT,202094_AT,203362_S_AT,203755_AT,204092_S_AT,204162_AT,204641_AT,204822_AT,205046_AT,209464_AT,209642_AT,212415_AT,218726_AT,218883_S_AT,219650_AT
GO:CC	catalytic complex	GO:1902494	true	0.000861923	3.06453	1776	775	99	22097	200055_AT,200078_S_AT,200616_S_AT,200656_S_AT,200669_S_AT,200682_S_AT,200816_S_AT,200820_AT,200846_S_AT,201202_AT,201232_S_AT,201270_X_AT,201274_AT,201341_AT,201343_AT,201381_X_AT,201400_AT,201527_AT,201672_S_AT,201740_AT,201899_S_AT,202001_S_AT,202004_X_AT,202227_S_AT,202282_AT,202334_S_AT,202432_AT,202447_AT,202484_S_AT,202678_AT,202690_S_AT,202743_AT,202824_S_AT,202941_AT,203166_AT,203373_AT,2…
GO:CC	nuclear chromosome	GO:0000228	false	0.00121657	2.91486	222	775	23	22097	201174_S_AT,201202_AT,201664_AT,202227_S_AT,203166_AT,214501_S_AT,217836_S_AT,201291_S_AT,202094_AT,204126_S_AT,204240_S_AT,204641_AT,205024_S_AT,205393_S_AT,205733_AT,208025_S_AT,208103_S_AT,209639_S_AT,212949_AT,218662_S_AT,220651_S_AT,220687_AT,222037_AT
GO:CC	microtubule	GO:0005874	false	0.00201614	2.69548	477	775	37	22097	200747_S_AT,200816_S_AT,200828_S_AT,201327_S_AT,202121_S_AT,202154_X_AT,202565_S_AT,208696_AT,211759_X_AT,212765_AT,218140_X_AT,201372_S_AT,202094_AT,203214_X_AT,204092_S_AT,204318_S_AT,204444_AT,204641_AT,204709_S_AT,204850_S_AT,205046_AT,206090_S_AT,206364_AT,206721_AT,209464_AT,210052_S_AT,213433_AT,214320_X_AT,215471_S_AT,217341_AT,218355_AT,218692_AT,218755_AT,219918_S_AT,219976_AT,219978_S_…
GO:CC	Golgi apparatus	GO:0005794	false	0.00209713	2.67837	1629	775	91	22097	200078_S_AT,200698_AT,200706_S_AT,201088_AT,201096_S_AT,201098_AT,201133_S_AT,201286_AT,201300_S_AT,201527_AT,201561_S_AT,201576_S_AT,201864_AT,202087_S_AT,202177_AT,202386_S_AT,202395_AT,202428_X_AT,202466_AT,202748_AT,203041_S_AT,203216_S_AT,203300_X_AT,203688_AT,204009_S_AT,204688_AT,206453_S_AT,207809_S_AT,207847_S_AT,208734_X_AT,209318_X_AT,209335_AT,210145_AT,210962_S_AT,212353_AT,212692_S_…
GO:CC	perinuclear region of cytoplasm	GO:0048471	false	0.0022341	2.6509	736	775	50	22097	200055_AT,200598_S_AT,200816_S_AT,200887_S_AT,201042_AT,201576_S_AT,201690_S_AT,201745_AT,202123_S_AT,202546_AT,202748_AT,203041_S_AT,203216_S_AT,203786_S_AT,206453_S_AT,206874_S_AT,207016_S_AT,207332_S_AT,207480_S_AT,207842_S_AT,208623_S_AT,209230_S_AT,209485_S_AT,210105_S_AT,212017_AT,212812_AT,212953_X_AT,221499_S_AT,40225_AT,201557_AT,203362_S_AT,203755_AT,204092_S_AT,204134_AT,204783_AT,2049…
GO:CC	mitotic spindle	GO:0072686	false	0.00272788	2.56418	185	775	20	22097	200747_S_AT,202154_X_AT,203688_AT,213400_S_AT,201372_S_AT,203214_X_AT,203362_S_AT,203764_AT,203968_S_AT,204092_S_AT,204444_AT,204709_S_AT,204817_AT,205046_AT,209464_AT,210052_S_AT,217341_AT,219918_S_AT,219978_S_AT,220133_AT
GO:CC	plasma membrane	GO:0005886	false	0.00347282	2.45932	5742	775	254	22097	200078_S_AT,200598_S_AT,200606_AT,200616_S_AT,200643_AT,200656_S_AT,200669_S_AT,200706_S_AT,200708_AT,200747_S_AT,200846_S_AT,201012_AT,201042_AT,201096_S_AT,201133_S_AT,201189_S_AT,201286_AT,201300_S_AT,201527_AT,201535_AT,201540_AT,201561_S_AT,201577_AT,201650_AT,201672_S_AT,201745_AT,201839_S_AT,201900_S_AT,202085_AT,202087_S_AT,202121_S_AT,202207_AT,202282_AT,202334_S_AT,202395_AT,202432_AT,2…
GO:CC	nuclear matrix	GO:0016363	false	0.00347863	2.45859	128	775	16	22097	200747_S_AT,201341_AT,203232_S_AT,207922_S_AT,209008_X_AT,209651_AT,212160_AT,213720_S_AT,221768_AT,203276_AT,205733_AT,209639_S_AT,214918_AT,216831_S_AT,218355_AT,220185_AT
GO:CC	cell-substrate junction	GO:0030055	false	0.00350907	2.45481	432	775	34	22097	200598_S_AT,200656_S_AT,200729_S_AT,201012_AT,201042_AT,201540_AT,201745_AT,201954_AT,202565_S_AT,202910_S_AT,204009_S_AT,208030_S_AT,208614_S_AT,208623_S_AT,208690_S_AT,209651_AT,212953_X_AT,214724_AT,217746_S_AT,217933_S_AT,220966_X_AT,221499_S_AT,40225_AT,203736_S_AT,203861_S_AT,204709_S_AT,205816_AT,208156_X_AT,209599_S_AT,209615_S_AT,210880_S_AT,213416_AT,213438_AT,215883_AT
GO:CC	midbody	GO:0030496	false	0.00407633	2.38973	206	775	21	22097	200598_S_AT,201864_AT,202121_S_AT,202565_S_AT,217746_S_AT,202094_AT,203214_X_AT,204092_S_AT,204641_AT,204709_S_AT,205046_AT,206364_AT,209464_AT,212415_AT,213433_AT,218355_AT,218542_AT,218755_AT,219918_S_AT,221520_S_AT,221753_AT
GO:CC	focal adhesion	GO:0005925	false	0.0053721	2.26986	422	775	33	22097	200598_S_AT,200656_S_AT,200729_S_AT,201012_AT,201042_AT,201540_AT,201745_AT,201954_AT,202565_S_AT,202910_S_AT,204009_S_AT,208030_S_AT,208614_S_AT,208623_S_AT,208690_S_AT,209651_AT,212953_X_AT,214724_AT,217746_S_AT,217933_S_AT,220966_X_AT,221499_S_AT,40225_AT,203736_S_AT,203861_S_AT,204709_S_AT,205816_AT,209599_S_AT,209615_S_AT,210880_S_AT,213416_AT,213438_AT,215883_AT
GO:CC	chromosome passenger complex	GO:0032133	true	0.0068671	2.16323	6	775	4	22097	202094_AT,204092_S_AT,209464_AT,221520_S_AT
GO:CC	centrosome	GO:0005813	false	0.0068752	2.16271	726	775	48	22097	200747_S_AT,200816_S_AT,201133_S_AT,201202_AT,204112_S_AT,208696_AT,208799_AT,209550_AT,210962_S_AT,212299_AT,212675_S_AT,212765_AT,212812_AT,217746_S_AT,40446_AT,201372_S_AT,203214_X_AT,203755_AT,203764_AT,204092_S_AT,204126_S_AT,204162_AT,204641_AT,204709_S_AT,204817_AT,204886_AT,205024_S_AT,205034_AT,205393_S_AT,206090_S_AT,207165_AT,209464_AT,209615_S_AT,210021_S_AT,213317_AT,213433_AT,213461…
GO:CC	nuclear envelope	GO:0005635	false	0.0116483	1.93374	497	775	36	22097	200816_S_AT,200993_AT,201088_AT,201123_S_AT,201189_S_AT,201300_S_AT,201381_X_AT,202121_S_AT,202123_S_AT,202466_AT,203216_S_AT,203685_AT,204168_AT,207842_S_AT,208761_S_AT,208922_S_AT,210145_AT,212160_AT,212449_S_AT,212953_X_AT,213222_AT,214035_X_AT,217294_S_AT,217885_AT,218188_S_AT,203276_AT,203362_S_AT,205433_AT,209615_S_AT,209626_S_AT,210253_AT,213933_AT,214192_AT,218073_S_AT,218585_S_AT,221042_…
GO:CC	collagen-containing extracellular matrix	GO:0062023	false	0.0149973	1.82399	425	775	32	22097	200598_S_AT,201012_AT,201042_AT,201148_S_AT,201792_AT,201842_S_AT,202087_S_AT,203184_AT,203657_S_AT,203666_AT,206012_AT,206093_X_AT,209335_AT,209596_AT,209651_AT,210042_S_AT,211474_S_AT,212353_AT,212953_X_AT,219087_AT,219935_AT,222162_S_AT,206073_AT,210990_S_AT,212843_AT,213992_AT,214918_AT,218730_S_AT,220518_AT,220578_AT,37201_AT,52255_S_AT
GO:CC	microtubule minus-end	GO:0036449	true	0.0155769	1.80752	7	775	4	22097	200747_S_AT,202565_S_AT,212765_AT,219918_S_AT
GO:CC	intracellular non-membrane-bounded organelle	GO:0043232	false	0.0168838	1.77253	6591	775	281	22097	200055_AT,200606_AT,200656_S_AT,200694_S_AT,200729_S_AT,200747_S_AT,200758_S_AT,200816_S_AT,200828_S_AT,200832_S_AT,200846_S_AT,200887_S_AT,200916_AT,201012_AT,201042_AT,201133_S_AT,201174_S_AT,201189_S_AT,201202_AT,201270_X_AT,201327_S_AT,201341_AT,201485_S_AT,201498_AT,201650_AT,201664_AT,201745_AT,201899_S_AT,201954_AT,201957_AT,202121_S_AT,202123_S_AT,202154_X_AT,202227_S_AT,202282_AT,202334_…
GO:CC	non-membrane-bounded organelle	GO:0043228	false	0.0170835	1.76742	6592	775	281	22097	200055_AT,200606_AT,200656_S_AT,200694_S_AT,200729_S_AT,200747_S_AT,200758_S_AT,200816_S_AT,200828_S_AT,200832_S_AT,200846_S_AT,200887_S_AT,200916_AT,201012_AT,201042_AT,201133_S_AT,201174_S_AT,201189_S_AT,201202_AT,201270_X_AT,201327_S_AT,201341_AT,201485_S_AT,201498_AT,201650_AT,201664_AT,201745_AT,201899_S_AT,201954_AT,201957_AT,202121_S_AT,202123_S_AT,202154_X_AT,202227_S_AT,202282_AT,202334_…
GO:CC	endoplasmic reticulum	GO:0005783	false	0.0172535	1.76312	2055	775	105	22097	200598_S_AT,200616_S_AT,200656_S_AT,200698_AT,200758_S_AT,200832_S_AT,201042_AT,201088_AT,201098_AT,201123_S_AT,201133_S_AT,201189_S_AT,201300_S_AT,201339_S_AT,201485_S_AT,201561_S_AT,201690_S_AT,201894_S_AT,202096_S_AT,202177_AT,202428_X_AT,202436_S_AT,202540_S_AT,202636_AT,203420_AT,203657_S_AT,203685_AT,203688_AT,204009_S_AT,204168_AT,204415_AT,204719_AT,207543_S_AT,207809_S_AT,207843_X_AT,208…
GO:CC	cell-cell contact zone	GO:0044291	true	0.0187864	1.72616	75	775	11	22097	200606_AT,202085_AT,203917_AT,212813_AT,217901_AT,204751_X_AT,207717_S_AT,209615_S_AT,213946_S_AT,215883_AT,220185_AT
GO:CC	microtubule organizing center	GO:0005815	false	0.0200378	1.69815	865	775	53	22097	200747_S_AT,200816_S_AT,201133_S_AT,201202_AT,203688_AT,204112_S_AT,208623_S_AT,208696_AT,208799_AT,209550_AT,210962_S_AT,212299_AT,212675_S_AT,212765_AT,212812_AT,217746_S_AT,40446_AT,201291_S_AT,201372_S_AT,203214_X_AT,203755_AT,203764_AT,204092_S_AT,204126_S_AT,204162_AT,204641_AT,204709_S_AT,204783_AT,204817_AT,204886_AT,205024_S_AT,205034_AT,205393_S_AT,206090_S_AT,207165_AT,209464_AT,209615…
GO:CC	basolateral plasma membrane	GO:0016323	false	0.0218885	1.65978	248	775	22	22097	200606_AT,201012_AT,201839_S_AT,203688_AT,203917_AT,204719_AT,207332_S_AT,208623_S_AT,220948_S_AT,204092_S_AT,204437_S_AT,204717_S_AT,205972_AT,206784_AT,207057_AT,207255_AT,208156_X_AT,208323_S_AT,214053_AT,215471_S_AT,216905_S_AT,220818_S_AT
GO:CC	extracellular matrix	GO:0031012	false	0.0238405	1.62269	555	775	38	22097	200598_S_AT,201012_AT,201042_AT,201148_S_AT,201792_AT,201842_S_AT,202087_S_AT,203184_AT,203657_S_AT,203666_AT,206012_AT,206093_X_AT,209335_AT,209596_AT,209651_AT,210042_S_AT,211474_S_AT,212353_AT,212953_X_AT,213075_AT,213488_AT,219087_AT,219935_AT,222162_S_AT,204580_AT,206073_AT,210990_S_AT,212843_AT,213974_AT,213992_AT,214303_X_AT,214918_AT,215554_AT,218730_S_AT,220518_AT,220578_AT,37201_AT,5225…
GO:CC	external encapsulating structure	GO:0030312	false	0.024754	1.60635	556	775	38	22097	200598_S_AT,201012_AT,201042_AT,201148_S_AT,201792_AT,201842_S_AT,202087_S_AT,203184_AT,203657_S_AT,203666_AT,206012_AT,206093_X_AT,209335_AT,209596_AT,209651_AT,210042_S_AT,211474_S_AT,212353_AT,212953_X_AT,213075_AT,213488_AT,219087_AT,219935_AT,222162_S_AT,204580_AT,206073_AT,210990_S_AT,212843_AT,213974_AT,213992_AT,214303_X_AT,214918_AT,215554_AT,218730_S_AT,220518_AT,220578_AT,37201_AT,5225…
GO:CC	envelope	GO:0031975	false	0.0262435	1.58098	1299	775	72	22097	200816_S_AT,200993_AT,201088_AT,201123_S_AT,201189_S_AT,201300_S_AT,201381_X_AT,201563_AT,201740_AT,202001_S_AT,202004_X_AT,202096_S_AT,202121_S_AT,202123_S_AT,202466_AT,202589_AT,202941_AT,203216_S_AT,203404_AT,203685_AT,204009_S_AT,204041_AT,204131_S_AT,204168_AT,204295_AT,204415_AT,207842_S_AT,207843_X_AT,208761_S_AT,208922_S_AT,208998_AT,209329_X_AT,210145_AT,212038_S_AT,212160_AT,212449_S_AT…
GO:CC	organelle envelope	GO:0031967	false	0.0262435	1.58098	1299	775	72	22097	200816_S_AT,200993_AT,201088_AT,201123_S_AT,201189_S_AT,201300_S_AT,201381_X_AT,201563_AT,201740_AT,202001_S_AT,202004_X_AT,202096_S_AT,202121_S_AT,202123_S_AT,202466_AT,202589_AT,202941_AT,203216_S_AT,203404_AT,203685_AT,204009_S_AT,204041_AT,204131_S_AT,204168_AT,204295_AT,204415_AT,207842_S_AT,207843_X_AT,208761_S_AT,208922_S_AT,208998_AT,209329_X_AT,210145_AT,212038_S_AT,212160_AT,212449_S_AT…
GO:CC	intercalated disc	GO:0014704	false	0.0274493	1.56147	53	775	9	22097	200606_AT,203917_AT,217901_AT,204751_X_AT,207717_S_AT,209615_S_AT,213946_S_AT,215883_AT,220185_AT
GO:CC	actin filament	GO:0005884	false	0.0287831	1.54086	121	775	14	22097	201012_AT,201745_AT,203216_S_AT,203661_S_AT,204004_AT,208623_S_AT,208690_S_AT,210105_S_AT,212813_AT,203861_S_AT,205190_AT,209615_S_AT,210170_AT,220185_AT
GO:CC	condensin complex	GO:0000796	false	0.0302872	1.51874	8	775	4	22097	201664_AT,204240_S_AT,212949_AT,218662_S_AT
GO:CC	protein-DNA complex	GO:0032993	true	0.0427773	1.36879	1436	775	77	22097	200055_AT,200758_S_AT,200887_S_AT,201042_AT,201174_S_AT,201202_AT,201341_AT,201899_S_AT,202121_S_AT,202227_S_AT,202334_S_AT,202484_S_AT,203166_AT,204004_AT,204131_S_AT,205022_S_AT,206015_S_AT,207233_S_AT,207480_S_AT,207847_S_AT,209102_S_AT,209200_AT,209230_S_AT,209332_S_AT,209337_AT,209348_S_AT,209478_AT,211998_AT,212148_AT,212153_AT,212345_S_AT,212535_AT,212549_AT,212764_AT,212914_AT,213222_AT,2…
GO:CC	spindle microtubule	GO:0005876	false	0.0480327	1.31846	83	775	11	22097	200747_S_AT,200816_S_AT,202121_S_AT,201372_S_AT,203214_X_AT,204092_S_AT,204444_AT,205046_AT,209464_AT,213433_AT,218355_AT
KEGG	Cell cycle	KEGG:04110	false	0.00701686	2.15386	157	442	21	8484	201202_AT,202123_S_AT,213348_AT,218117_AT,203214_X_AT,203362_S_AT,203418_AT,203755_AT,203968_S_AT,204033_AT,204126_S_AT,204162_AT,204695_AT,204817_AT,204822_AT,205034_AT,205393_S_AT,206661_AT,209464_AT,209642_AT,222037_AT
KEGG	Cellular senescence	KEGG:04218	false	0.0490653	1.30923	155	442	19	8484	200846_S_AT,201189_S_AT,201369_S_AT,202432_AT,202743_AT,204009_S_AT,204131_S_AT,212038_S_AT,212143_S_AT,202580_X_AT,203214_X_AT,203418_AT,204695_AT,205034_AT,205393_S_AT,205699_AT,210058_AT,210162_S_AT,214821_AT
REAC	Cell Cycle, Mitotic	REAC:R-HSA-69278	false	4.99725e-09	8.30127	547	538	66	10842	200747_S_AT,200816_S_AT,200820_AT,201202_AT,201232_S_AT,201274_AT,201400_AT,201664_AT,202121_S_AT,202123_S_AT,202154_X_AT,202589_AT,208734_X_AT,208761_S_AT,208799_AT,208827_AT,209332_S_AT,210962_S_AT,211998_AT,212222_AT,212296_AT,212299_AT,213348_AT,215071_S_AT,218117_AT,201291_S_AT,202094_AT,202580_X_AT,203214_X_AT,203276_AT,203362_S_AT,203418_AT,203755_AT,203968_S_AT,204092_S_AT,204126_S_AT,204…
REAC	Cell Cycle	REAC:R-HSA-1640170	false	3.01895e-08	7.52014	677	538	74	10842	200747_S_AT,200816_S_AT,200820_AT,201174_S_AT,201202_AT,201232_S_AT,201274_AT,201400_AT,201664_AT,202121_S_AT,202123_S_AT,202154_X_AT,202589_AT,208734_X_AT,208761_S_AT,208799_AT,208827_AT,209332_S_AT,209478_AT,210962_S_AT,211998_AT,212222_AT,212296_AT,212299_AT,213348_AT,215071_S_AT,218117_AT,201291_S_AT,202094_AT,202580_X_AT,203214_X_AT,203276_AT,203362_S_AT,203418_AT,203755_AT,203968_S_AT,20409…
REAC	M Phase	REAC:R-HSA-68886	false	5.88606e-05	4.23018	406	538	46	10842	200747_S_AT,200816_S_AT,200820_AT,201232_S_AT,201274_AT,201400_AT,201664_AT,202121_S_AT,202154_X_AT,208734_X_AT,208761_S_AT,208799_AT,208827_AT,210962_S_AT,211998_AT,212222_AT,212296_AT,212299_AT,215071_S_AT,202094_AT,203214_X_AT,203276_AT,203362_S_AT,203755_AT,204162_AT,204240_S_AT,204641_AT,204709_S_AT,204817_AT,204886_AT,204962_S_AT,205046_AT,208523_X_AT,209464_AT,209642_AT,212949_AT,214192_AT…
REAC	Cell Cycle Checkpoints	REAC:R-HSA-69620	false	0.0032293	2.49089	289	538	33	10842	200816_S_AT,200820_AT,201232_S_AT,201274_AT,201400_AT,208799_AT,208827_AT,212222_AT,212296_AT,202094_AT,203214_X_AT,203362_S_AT,203418_AT,203755_AT,203968_S_AT,204126_S_AT,204162_AT,204318_S_AT,204695_AT,204962_S_AT,205034_AT,205046_AT,205393_S_AT,205733_AT,208523_X_AT,209464_AT,209642_AT,216521_S_AT,218883_S_AT,219650_AT,220651_S_AT,221520_S_AT,222037_AT
REAC	Mitotic G1 phase and G1/S transition	REAC:R-HSA-453279	false	0.00567325	2.24617	147	538	21	10842	200820_AT,201202_AT,201232_S_AT,201274_AT,201400_AT,202123_S_AT,202589_AT,208799_AT,208827_AT,209332_S_AT,212296_AT,213348_AT,201291_S_AT,203214_X_AT,203418_AT,203968_S_AT,204126_S_AT,204695_AT,205034_AT,220651_S_AT,222037_AT
REAC	Mitotic Anaphase	REAC:R-HSA-68882	false	0.01171	1.93144	228	538	27	10842	200816_S_AT,200820_AT,201232_S_AT,201274_AT,201400_AT,202121_S_AT,202154_X_AT,208761_S_AT,208799_AT,208827_AT,212222_AT,212296_AT,202094_AT,203214_X_AT,203276_AT,203362_S_AT,203755_AT,204162_AT,204817_AT,204962_S_AT,205046_AT,209464_AT,209642_AT,218073_S_AT,218883_S_AT,219650_AT,221520_S_AT
REAC	G0 and Early G1	REAC:R-HSA-1538133	false	0.0124418	1.90512	26	538	8	10842	201202_AT,209332_S_AT,201291_S_AT,203214_X_AT,203418_AT,203968_S_AT,204695_AT,205034_AT
REAC	APC/C-mediated degradation of cell cycle proteins	REAC:R-HSA-174143	false	0.0124782	1.90385	88	538	15	10842	200820_AT,201232_S_AT,201274_AT,201400_AT,208799_AT,208827_AT,212222_AT,212296_AT,203214_X_AT,203362_S_AT,203418_AT,203755_AT,204092_S_AT,204641_AT,209464_AT
REAC	Regulation of mitotic cell cycle	REAC:R-HSA-453276	false	0.0124782	1.90385	88	538	15	10842	200820_AT,201232_S_AT,201274_AT,201400_AT,208799_AT,208827_AT,212222_AT,212296_AT,203214_X_AT,203362_S_AT,203418_AT,203755_AT,204092_S_AT,204641_AT,209464_AT
REAC	Mitotic Metaphase and Anaphase	REAC:R-HSA-2555396	false	0.0126705	1.8972	229	538	27	10842	200816_S_AT,200820_AT,201232_S_AT,201274_AT,201400_AT,202121_S_AT,202154_X_AT,208761_S_AT,208799_AT,208827_AT,212222_AT,212296_AT,202094_AT,203214_X_AT,203276_AT,203362_S_AT,203755_AT,204162_AT,204817_AT,204962_S_AT,205046_AT,209464_AT,209642_AT,218073_S_AT,218883_S_AT,219650_AT,221520_S_AT
REAC	Signaling by Rho GTPases	REAC:R-HSA-194315	false	0.0205438	1.68732	702	538	59	10842	200606_AT,200729_S_AT,200816_S_AT,201327_S_AT,201740_AT,201745_AT,201954_AT,201957_AT,202085_AT,202123_S_AT,202154_X_AT,202743_AT,203216_S_AT,205133_S_AT,206874_S_AT,207332_S_AT,207809_S_AT,208910_S_AT,209288_S_AT,211998_AT,212163_AT,212288_AT,212542_S_AT,214096_S_AT,215071_S_AT,217734_S_AT,217866_AT,217901_AT,218518_AT,201372_S_AT,202094_AT,203276_AT,203362_S_AT,203755_AT,204162_AT,204962_S_AT,2…
REAC	APC:Cdc20 mediated degradation of cell cycle proteins prior to satisfation of the cell cycle checkpoint	REAC:R-HSA-179419	false	0.0311331	1.50678	74	538	13	10842	200820_AT,201232_S_AT,201274_AT,201400_AT,208799_AT,208827_AT,212222_AT,212296_AT,203214_X_AT,203362_S_AT,203418_AT,203755_AT,204641_AT
REAC	G1/S Transition	REAC:R-HSA-69206	false	0.0362352	1.44087	130	538	18	10842	200820_AT,201202_AT,201232_S_AT,201274_AT,201400_AT,202589_AT,208799_AT,208827_AT,209332_S_AT,212296_AT,203214_X_AT,203418_AT,203968_S_AT,204126_S_AT,204695_AT,205034_AT,220651_S_AT,222037_AT
REAC	Signaling by Rho GTPases, Miro GTPases and RHOBTB3	REAC:R-HSA-9716542	false	0.0374839	1.42616	717	538	59	10842	200606_AT,200729_S_AT,200816_S_AT,201327_S_AT,201740_AT,201745_AT,201954_AT,201957_AT,202085_AT,202123_S_AT,202154_X_AT,202743_AT,203216_S_AT,205133_S_AT,206874_S_AT,207332_S_AT,207809_S_AT,208910_S_AT,209288_S_AT,211998_AT,212163_AT,212288_AT,212542_S_AT,214096_S_AT,215071_S_AT,217734_S_AT,217866_AT,217901_AT,218518_AT,201372_S_AT,202094_AT,203276_AT,203362_S_AT,203755_AT,204162_AT,204962_S_AT,2…
REAC	Synthesis of active ubiquitin: roles of E1 and E2 enzymes	REAC:R-HSA-8866652	false	0.0390913	1.40792	30	538	8	10842	200682_S_AT,201343_AT,201498_AT,201899_S_AT,202334_S_AT,204616_AT,209042_S_AT,209141_AT
REAC	Cytokine Signaling in Immune system	REAC:R-HSA-1280215	false	0.0405247	1.39228	719	538	59	10842	200598_S_AT,200656_S_AT,200669_S_AT,200820_AT,200887_S_AT,201012_AT,201088_AT,201232_S_AT,201274_AT,201286_AT,201343_AT,201400_AT,201422_AT,201672_S_AT,202342_S_AT,202743_AT,202748_AT,202824_S_AT,203373_AT,203685_AT,204009_S_AT,204131_S_AT,204415_AT,204686_AT,205483_S_AT,207847_S_AT,208614_S_AT,208761_S_AT,208799_AT,208827_AT,209068_AT,209124_AT,209200_AT,209550_AT,210105_S_AT,212222_AT,212296_AT…
REAC	APC/C:Cdc20 mediated degradation of mitotic proteins	REAC:R-HSA-176409	false	0.0414832	1.38213	76	538	13	10842	200820_AT,201232_S_AT,201274_AT,201400_AT,208799_AT,208827_AT,212222_AT,212296_AT,203214_X_AT,203362_S_AT,203418_AT,203755_AT,204641_AT
REAC	Oxygen-dependent proline hydroxylation of Hypoxia-inducible Factor Alpha	REAC:R-HSA-1234176	false	0.0420259	1.37648	66	538	12	10842	200669_S_AT,200820_AT,201232_S_AT,201274_AT,201343_AT,201400_AT,202824_S_AT,208799_AT,208827_AT,212222_AT,212296_AT,218117_AT
REAC	Activation of APC/C and APC/C:Cdc20 mediated degradation of mitotic proteins	REAC:R-HSA-176814	false	0.047692	1.32155	77	538	13	10842	200820_AT,201232_S_AT,201274_AT,201400_AT,208799_AT,208827_AT,212222_AT,212296_AT,203214_X_AT,203362_S_AT,203418_AT,203755_AT,204641_AT
REAC	G2/M Transition	REAC:R-HSA-69275	false	0.0496938	1.3037	195	538	23	10842	200816_S_AT,200820_AT,201232_S_AT,201274_AT,201400_AT,202154_X_AT,208799_AT,208827_AT,210962_S_AT,212222_AT,212296_AT,218117_AT,202580_X_AT,203214_X_AT,203418_AT,204092_S_AT,204318_S_AT,204641_AT,204695_AT,204886_AT,207165_AT,210052_S_AT,219544_AT
WP	Retinoblastoma gene in cancer	WP:WP2446	false	0.00344935	2.46226	89	445	16	8286	201202_AT,202123_S_AT,202589_AT,201291_S_AT,203214_X_AT,203418_AT,204126_S_AT,204240_S_AT,204695_AT,204822_AT,204886_AT,205034_AT,205393_S_AT,210058_AT,218355_AT,222037_AT
TF	Factor: E2F-2
TF	Factor: E2F-2
TF	Factor: ZF5
TF	Factor: E2F-2
TF	Factor: ZF5
TF	Factor: TCF-1
TF	Factor: E2F-3:HES-7
TF	Factor: E2F4
TF	Factor: Egr-1
TF	Factor: Egr-1
TF	Factor: E2F-4
TF	Factor: ZF5
TF	Factor: TCF-1
TF	Factor: MAZ
TF	Factor: E2F-2
TF	Factor: E2F-1
TF	Factor: ZF5
TF	Factor: ETF
TF	Factor: ETF
TF	Factor: ETF
TF	Factor: E2F-4
TF	Factor: E2F-1
TF	Factor: MAZ
TF	Factor: ETF
TF	Factor: E2F
TF	Factor: E2F
TF	Factor: ZF5
TF	Factor: E2F-3
TF	Factor: E2F-4
TF	Factor: Churchill
TF	Factor: E2F-1:HES-7
TF	Factor: E2F-7
TF	Factor: E2F1
TF	Factor: TCF-1
TF	Factor: BEN
TF	Factor: BTEB3
TF	Factor: ZF5
TF	Factor: E2F4
TF	Factor: IRX-1
TF	Factor: RNF96
TF	Factor: E2F1
TF	Factor: E2F-1
TF	Factor: E2F-1
TF	Factor: TIEG1
TF	Factor: BEN
TF	Factor: ZXDL
TF	Factor: TCF-1
TF	Factor: E2F-3
TF	Factor: E2F-2
TF	Factor: E2F-1:DP-1
TF	Factor: E2F-4
TF	Factor: TAFII250
TF	Factor: E2F-2
TF	Factor: E2F-3:TBR2
TF	Factor: E2F-1
TF	Factor: E2F-3:HES-7
TF	Factor: E2F-1:Elk-1
TF	Factor: IRX-1
TF	Factor: E2F-1:Elk-1
TF	Factor: ZBTB33
TF	Factor: CP2
TF	Factor: E2F-4
TF	Factor: E2F-1
TF	Factor: MAZ
TF	Factor: Sp1
TF	Factor: Kaiso
TF	Factor: E2F3
TF	Factor: E2F-4
TF	Factor: E2F-4
TF	Factor: AP-2gamma
TF	Factor: Hey1
TF	Factor: HA95
TF	Factor: ZNF253
TF	Factor: Sp1
TF	Factor: ZNF138
TF	Factor: Churchill
TF	Factor: E2F-1
TF	Factor: E2F
TF	Factor: GKLF
TF	Factor: GKLF
TF	Factor: AP-2
TF	Factor: DP-1
TF	Factor: CPBP
TF	Factor: E2F-6
TF	Factor: SP1
TF	Factor: E2F-1
TF	Factor: Foxn2
TF	Factor: E2F-4
TF	Factor: GCMa:Erg
TF	Factor: E2F3
TF	Factor: pax-6
TF	Factor: sp4
TF	Factor: Sp1
TF	Factor: Sp1
TF	Factor: E2F-1
TF	Factor: E2F-3:TBR2
TF	Factor: Foxn2
TF	Factor: TAFII250
TF	Factor: CTCF
TF	Factor: KLF15
TF	Factor: Sp2
TF	Factor: AP-2alpha
TF	Factor: AP-2gamma:Elk-1
TF	Factor: E2F-1:HES-7
TF	Factor: HA95
TF	Factor: E2F-1
TF	Factor: E2F-1
TF	Factor: Sp1
TF	Factor: GKLF
TF	Factor: Sp1
TF	Factor: WT1
TF	Factor: BTEB1
TF	Factor: ZBP99
TF	Factor: Sp2
TF	Factor: CPBP
TF	Factor: Sp6
TF	Factor: GCMa:Erg
TF	Factor: E2F-1:TBR2
TF	Factor: Egr-1
TF	Factor: Miz-1
TF	Factor: Kaiso
TF	Factor: RNF96
TF	Factor: MAZ
TF	Factor: KLF15
TF	Factor: AP-2gamma:Elk-1
TF	Factor: GKLF
TF	Factor: E2F-1
TF	Factor: Sp1
TF	Factor: ZBP89
TF	Factor: ctcf
TF	Factor: AP-2
TF	Factor: Pax-5
TF	Factor: SP1
TF	Factor: CHD2
TF	Factor: RUNX3
TF	Factor: CHD2
TF	Factor: Sp1
TF	Factor: Sp1
MIRNA	hsa-miR-192-5p	MIRNA:hsa-miR-192-5p	false	1.79518e-11	10.7459	987	708	103	14819	200598_S_AT,200729_S_AT,200816_S_AT,200832_S_AT,200846_S_AT,201300_S_AT,201341_AT,201343_AT,201535_AT,201561_S_AT,201664_AT,201672_S_AT,202085_AT,202207_AT,202395_AT,202466_AT,202690_S_AT,203300_X_AT,203685_AT,203825_AT,204004_AT,204142_AT,204326_X_AT,204719_AT,206067_S_AT,207365_X_AT,207480_S_AT,208654_S_AT,208734_X_AT,208799_AT,210346_S_AT,210962_S_AT,211075_S_AT,212163_AT,212288_AT,212299_AT,2…
MIRNA	hsa-miR-215-5p	MIRNA:hsa-miR-215-5p	false	2.1504e-11	10.6675	753	708	86	14819	200729_S_AT,200816_S_AT,200832_S_AT,200846_S_AT,201300_S_AT,201341_AT,201343_AT,201535_AT,201561_S_AT,201664_AT,201672_S_AT,202085_AT,202207_AT,202395_AT,202466_AT,202589_AT,202690_S_AT,203300_X_AT,203685_AT,204004_AT,206067_S_AT,207480_S_AT,208654_S_AT,208734_X_AT,208799_AT,210346_S_AT,212299_AT,213400_S_AT,213629_X_AT,214093_S_AT,217743_S_AT,217744_S_AT,218188_S_AT,218259_AT,203276_AT,203362_S_…
MIRNA	hsa-miR-193b-3p	MIRNA:hsa-miR-193b-3p	false	0.000124739	3.904	848	708	75	14819	201088_AT,201202_AT,201300_S_AT,201561_S_AT,201650_AT,201745_AT,201810_S_AT,202085_AT,202309_AT,202395_AT,202540_S_AT,202546_AT,202589_AT,202836_S_AT,202854_AT,204009_S_AT,207016_S_AT,207842_S_AT,208308_S_AT,208910_S_AT,209332_S_AT,209337_AT,209481_AT,209623_AT,212115_AT,212350_AT,212449_S_AT,214096_S_AT,217743_S_AT,217758_S_AT,217761_AT,218188_S_AT,220741_S_AT,220948_S_AT,221499_S_AT,221768_AT,2…
MIRNA	hsa-miR-218-5p	MIRNA:hsa-miR-218-5p	false	0.000486759	3.31269	815	708	71	14819	200598_S_AT,200660_AT,200669_S_AT,200729_S_AT,200758_S_AT,201394_S_AT,201561_S_AT,201690_S_AT,201894_S_AT,201954_AT,202001_S_AT,202123_S_AT,202172_AT,202395_AT,202466_AT,202704_AT,203184_AT,203232_S_AT,203301_S_AT,204004_AT,204131_S_AT,207233_S_AT,207332_S_AT,207365_X_AT,207480_S_AT,207809_S_AT,208614_S_AT,208799_AT,208872_S_AT,209042_S_AT,209288_S_AT,211048_S_AT,211474_S_AT,212129_AT,212222_AT,2…
MIRNA	hsa-miR-92a-3p	MIRNA:hsa-miR-92a-3p	false	0.00257433	2.58934	1401	708	104	14819	200598_S_AT,200656_S_AT,200708_AT,200758_S_AT,200816_S_AT,200832_S_AT,200993_AT,201088_AT,201128_S_AT,201189_S_AT,201270_X_AT,201472_AT,201745_AT,202154_X_AT,202282_AT,202395_AT,202466_AT,202484_S_AT,202540_S_AT,202636_AT,202690_S_AT,202704_AT,202887_S_AT,203041_S_AT,203216_S_AT,203232_S_AT,204004_AT,204517_AT,208614_S_AT,208623_S_AT,208690_S_AT,208827_AT,209200_AT,209295_AT,211048_S_AT,211998_AT…
MIRNA	hsa-miR-103a-3p	MIRNA:hsa-miR-103a-3p	false	0.0244558	1.61162	452	708	42	14819	200729_S_AT,201148_S_AT,201690_S_AT,201745_AT,201810_S_AT,202207_AT,202334_S_AT,202395_AT,202447_AT,202854_AT,203041_S_AT,203259_S_AT,203301_S_AT,203685_AT,204004_AT,204051_S_AT,206245_S_AT,209392_AT,212859_X_AT,213153_AT,217866_AT,203214_X_AT,204421_S_AT,204695_AT,204709_S_AT,205024_S_AT,207263_X_AT,209626_S_AT,209683_AT,210187_AT,210379_S_AT,210956_AT,212527_AT,213433_AT,213599_AT,214294_AT,215…
HPA	endometrium 1	HPA:0160000	false	4.04988e-11	10.3926	7055	571	445	11019	200055_AT,200075_S_AT,200598_S_AT,200643_AT,200656_S_AT,200660_AT,200682_S_AT,200698_AT,200706_S_AT,200708_AT,200729_S_AT,200737_AT,200747_S_AT,200758_S_AT,200816_S_AT,200820_AT,200828_S_AT,200832_S_AT,200846_S_AT,200993_AT,201012_AT,201013_S_AT,201042_AT,201088_AT,201098_AT,201123_S_AT,201128_S_AT,201133_S_AT,201174_S_AT,201189_S_AT,201193_AT,201232_S_AT,201263_AT,201270_X_AT,201274_AT,201275_AT…
HPA	lung	HPA:0300000	false	5.93857e-10	9.22632	7379	571	456	11019	200055_AT,200075_S_AT,200598_S_AT,200643_AT,200656_S_AT,200660_AT,200682_S_AT,200698_AT,200706_S_AT,200708_AT,200729_S_AT,200737_AT,200747_S_AT,200758_S_AT,200816_S_AT,200820_AT,200828_S_AT,200832_S_AT,200846_S_AT,200887_S_AT,200916_AT,200993_AT,201012_AT,201013_S_AT,201042_AT,201088_AT,201098_AT,201123_S_AT,201128_S_AT,201133_S_AT,201174_S_AT,201189_S_AT,201193_AT,201202_AT,201232_S_AT,201263_AT…
HPA	skin 2
HPA	endometrium 1
HPA	placenta	HPA:0380000	false	2.83719e-09	8.54711	7517	571	460	11019	200055_AT,200075_S_AT,200598_S_AT,200606_AT,200643_AT,200656_S_AT,200660_AT,200682_S_AT,200698_AT,200708_AT,200729_S_AT,200737_AT,200747_S_AT,200758_S_AT,200816_S_AT,200820_AT,200828_S_AT,200832_S_AT,200846_S_AT,200887_S_AT,200993_AT,201012_AT,201013_S_AT,201042_AT,201088_AT,201098_AT,201123_S_AT,201128_S_AT,201133_S_AT,201174_S_AT,201189_S_AT,201202_AT,201232_S_AT,201263_AT,201270_X_AT,201274_AT…
HPA	kidney	HPA:0270000	false	4.22268e-09	8.37441	8237	571	491	11019	200055_AT,200075_S_AT,200598_S_AT,200643_AT,200656_S_AT,200660_AT,200682_S_AT,200698_AT,200706_S_AT,200708_AT,200729_S_AT,200737_AT,200747_S_AT,200758_S_AT,200816_S_AT,200820_AT,200828_S_AT,200832_S_AT,200846_S_AT,200887_S_AT,200916_AT,200993_AT,201012_AT,201013_S_AT,201088_AT,201098_AT,201128_S_AT,201133_S_AT,201174_S_AT,201189_S_AT,201193_AT,201202_AT,201232_S_AT,201263_AT,201270_X_AT,201274_AT…
HPA	skin 1
HPA	skin 2
HPA	tonsil	HPA:0600000	false	2.46824e-08	7.60761	7788	571	469	11019	200055_AT,200075_S_AT,200598_S_AT,200606_AT,200643_AT,200656_S_AT,200660_AT,200682_S_AT,200698_AT,200706_S_AT,200708_AT,200729_S_AT,200737_AT,200747_S_AT,200758_S_AT,200816_S_AT,200820_AT,200828_S_AT,200832_S_AT,200846_S_AT,200887_S_AT,200993_AT,201012_AT,201013_S_AT,201088_AT,201098_AT,201123_S_AT,201128_S_AT,201133_S_AT,201174_S_AT,201189_S_AT,201202_AT,201232_S_AT,201263_AT,201270_X_AT,201274_…
HPA	skin 2	HPA:0470000	false	6.79255e-08	7.16797	7036	571	433	11019	200075_S_AT,200598_S_AT,200606_AT,200643_AT,200660_AT,200682_S_AT,200706_S_AT,200708_AT,200729_S_AT,200737_AT,200747_S_AT,200758_S_AT,200816_S_AT,200820_AT,200828_S_AT,200832_S_AT,200846_S_AT,200993_AT,201012_AT,201013_S_AT,201088_AT,201098_AT,201123_S_AT,201133_S_AT,201174_S_AT,201189_S_AT,201193_AT,201202_AT,201232_S_AT,201263_AT,201270_X_AT,201274_AT,201275_AT,201286_AT,201300_S_AT,201327_S_AT…
HPA	stomach 2	HPA:0550000	false	9.87073e-08	7.00565	7612	571	459	11019	200055_AT,200075_S_AT,200598_S_AT,200643_AT,200656_S_AT,200660_AT,200682_S_AT,200698_AT,200706_S_AT,200708_AT,200729_S_AT,200737_AT,200747_S_AT,200758_S_AT,200816_S_AT,200820_AT,200828_S_AT,200832_S_AT,200846_S_AT,200916_AT,200993_AT,201013_S_AT,201088_AT,201098_AT,201123_S_AT,201128_S_AT,201133_S_AT,201174_S_AT,201189_S_AT,201193_AT,201202_AT,201232_S_AT,201263_AT,201270_X_AT,201274_AT,201275_AT…
HPA	stomach 2
HPA	fallopian tube	HPA:0210000	false	2.29006e-07	6.64015	7466	571	451	11019	200055_AT,200075_S_AT,200598_S_AT,200643_AT,200656_S_AT,200660_AT,200682_S_AT,200698_AT,200706_S_AT,200708_AT,200729_S_AT,200737_AT,200747_S_AT,200758_S_AT,200816_S_AT,200820_AT,200828_S_AT,200832_S_AT,200993_AT,201012_AT,201013_S_AT,201088_AT,201098_AT,201123_S_AT,201133_S_AT,201174_S_AT,201189_S_AT,201193_AT,201202_AT,201232_S_AT,201263_AT,201270_X_AT,201274_AT,201275_AT,201327_S_AT,201339_S_AT…
HPA	skin 2
HPA	tonsil
HPA	tonsil
HPA	stomach 1
HPA	stomach 1	HPA:0540000	false	4.40717e-07	6.35584	7664	571	459	11019	200055_AT,200075_S_AT,200598_S_AT,200606_AT,200643_AT,200656_S_AT,200660_AT,200682_S_AT,200698_AT,200706_S_AT,200708_AT,200729_S_AT,200737_AT,200747_S_AT,200758_S_AT,200816_S_AT,200820_AT,200828_S_AT,200832_S_AT,200846_S_AT,200993_AT,201013_S_AT,201042_AT,201088_AT,201098_AT,201123_S_AT,201128_S_AT,201133_S_AT,201174_S_AT,201189_S_AT,201193_AT,201202_AT,201232_S_AT,201263_AT,201270_X_AT,201274_AT…
HPA	urinary bladder
HPA	urinary bladder	HPA:0610000	false	5.69383e-07	6.2446	7304	571	442	11019	200055_AT,200075_S_AT,200598_S_AT,200606_AT,200656_S_AT,200660_AT,200682_S_AT,200698_AT,200706_S_AT,200708_AT,200729_S_AT,200737_AT,200747_S_AT,200758_S_AT,200816_S_AT,200820_AT,200828_S_AT,200832_S_AT,200846_S_AT,200887_S_AT,200993_AT,201012_AT,201013_S_AT,201042_AT,201088_AT,201098_AT,201123_S_AT,201128_S_AT,201133_S_AT,201174_S_AT,201189_S_AT,201193_AT,201232_S_AT,201263_AT,201270_X_AT,201274_…
HPA	appendix	HPA:0030000	false	6.27399e-07	6.20246	7831	571	466	11019	200055_AT,200075_S_AT,200598_S_AT,200643_AT,200656_S_AT,200660_AT,200682_S_AT,200698_AT,200706_S_AT,200708_AT,200729_S_AT,200737_AT,200747_S_AT,200758_S_AT,200816_S_AT,200820_AT,200828_S_AT,200832_S_AT,200846_S_AT,200887_S_AT,200993_AT,201012_AT,201013_S_AT,201088_AT,201098_AT,201123_S_AT,201128_S_AT,201133_S_AT,201174_S_AT,201189_S_AT,201193_AT,201202_AT,201232_S_AT,201263_AT,201270_X_AT,201274_…
HPA	gallbladder
HPA	gallbladder	HPA:0220000	false	8.16264e-07	6.08817	7664	571	458	11019	200055_AT,200075_S_AT,200598_S_AT,200606_AT,200643_AT,200656_S_AT,200660_AT,200682_S_AT,200698_AT,200706_S_AT,200708_AT,200729_S_AT,200737_AT,200747_S_AT,200758_S_AT,200816_S_AT,200820_AT,200828_S_AT,200832_S_AT,200846_S_AT,200887_S_AT,200993_AT,201013_S_AT,201088_AT,201098_AT,201123_S_AT,201128_S_AT,201133_S_AT,201174_S_AT,201193_AT,201202_AT,201263_AT,201270_X_AT,201274_AT,201275_AT,201286_AT,2…
HPA	bronchus	HPA:0060000	false	8.92678e-07	6.04931	7428	571	447	11019	200055_AT,200075_S_AT,200598_S_AT,200606_AT,200643_AT,200656_S_AT,200660_AT,200682_S_AT,200698_AT,200706_S_AT,200708_AT,200729_S_AT,200737_AT,200747_S_AT,200758_S_AT,200816_S_AT,200820_AT,200828_S_AT,200832_S_AT,200846_S_AT,200887_S_AT,200993_AT,201012_AT,201013_S_AT,201042_AT,201088_AT,201098_AT,201123_S_AT,201128_S_AT,201133_S_AT,201174_S_AT,201189_S_AT,201193_AT,201202_AT,201232_S_AT,201270_X_…
HPA	colon	HPA:0130000	false	9.53093e-07	6.02086	8342	571	488	11019	200055_AT,200075_S_AT,200598_S_AT,200643_AT,200656_S_AT,200660_AT,200682_S_AT,200698_AT,200706_S_AT,200708_AT,200729_S_AT,200737_AT,200747_S_AT,200758_S_AT,200816_S_AT,200820_AT,200828_S_AT,200832_S_AT,200846_S_AT,200887_S_AT,200993_AT,201012_AT,201013_S_AT,201042_AT,201088_AT,201098_AT,201123_S_AT,201128_S_AT,201133_S_AT,201174_S_AT,201189_S_AT,201193_AT,201202_AT,201232_S_AT,201263_AT,201270_X_…
HPA	pancreas	HPA:0350000	false	9.57942e-07	6.01866	7409	571	446	11019	200055_AT,200075_S_AT,200598_S_AT,200606_AT,200643_AT,200656_S_AT,200660_AT,200682_S_AT,200698_AT,200706_S_AT,200708_AT,200729_S_AT,200737_AT,200747_S_AT,200758_S_AT,200816_S_AT,200820_AT,200828_S_AT,200832_S_AT,200846_S_AT,200887_S_AT,200916_AT,200993_AT,201013_S_AT,201088_AT,201098_AT,201123_S_AT,201128_S_AT,201133_S_AT,201174_S_AT,201189_S_AT,201193_AT,201202_AT,201232_S_AT,201263_AT,201270_X_…
HPA	bronchus
HPA	endometrium 2	HPA:0170000	false	1.55051e-06	5.80952	6917	571	422	11019	200055_AT,200075_S_AT,200598_S_AT,200656_S_AT,200660_AT,200682_S_AT,200706_S_AT,200708_AT,200729_S_AT,200737_AT,200747_S_AT,200758_S_AT,200816_S_AT,200820_AT,200828_S_AT,200832_S_AT,200846_S_AT,200993_AT,201012_AT,201013_S_AT,201042_AT,201088_AT,201098_AT,201128_S_AT,201133_S_AT,201174_S_AT,201189_S_AT,201193_AT,201202_AT,201232_S_AT,201263_AT,201270_X_AT,201274_AT,201275_AT,201327_S_AT,201339_S_…
HPA	duodenum	HPA:0150000	false	2.26127e-06	5.64565	7899	571	467	11019	200055_AT,200075_S_AT,200598_S_AT,200606_AT,200643_AT,200656_S_AT,200660_AT,200682_S_AT,200698_AT,200706_S_AT,200708_AT,200729_S_AT,200737_AT,200747_S_AT,200758_S_AT,200816_S_AT,200820_AT,200828_S_AT,200832_S_AT,200846_S_AT,200887_S_AT,200993_AT,201013_S_AT,201088_AT,201098_AT,201123_S_AT,201128_S_AT,201133_S_AT,201174_S_AT,201189_S_AT,201193_AT,201202_AT,201232_S_AT,201263_AT,201270_X_AT,201274_…
HPA	epididymis
HPA	epididymis	HPA:0180000	false	2.48687e-06	5.60435	7337	571	441	11019	200055_AT,200075_S_AT,200598_S_AT,200643_AT,200656_S_AT,200660_AT,200682_S_AT,200698_AT,200706_S_AT,200708_AT,200729_S_AT,200737_AT,200747_S_AT,200758_S_AT,200816_S_AT,200820_AT,200828_S_AT,200832_S_AT,200846_S_AT,200887_S_AT,200993_AT,201012_AT,201013_S_AT,201088_AT,201098_AT,201123_S_AT,201128_S_AT,201133_S_AT,201174_S_AT,201189_S_AT,201193_AT,201202_AT,201232_S_AT,201270_X_AT,201274_AT,201275_…
HPA	fallopian tube
HPA	thyroid gland	HPA:0590000	false	2.96315e-06	5.52825	7131	571	431	11019	200055_AT,200075_S_AT,200598_S_AT,200643_AT,200656_S_AT,200660_AT,200682_S_AT,200698_AT,200706_S_AT,200708_AT,200729_S_AT,200737_AT,200747_S_AT,200758_S_AT,200816_S_AT,200820_AT,200828_S_AT,200832_S_AT,200846_S_AT,200887_S_AT,200993_AT,201012_AT,201013_S_AT,201088_AT,201098_AT,201123_S_AT,201133_S_AT,201174_S_AT,201189_S_AT,201193_AT,201202_AT,201232_S_AT,201263_AT,201270_X_AT,201274_AT,201275_AT…
HPA	thyroid gland
HPA	adrenal gland
HPA	skin 1	HPA:0460000	false	6.51201e-06	5.18628	7246	571	435	11019	200055_AT,200075_S_AT,200598_S_AT,200606_AT,200643_AT,200656_S_AT,200660_AT,200682_S_AT,200698_AT,200706_S_AT,200708_AT,200729_S_AT,200737_AT,200747_S_AT,200758_S_AT,200816_S_AT,200820_AT,200828_S_AT,200832_S_AT,200846_S_AT,200993_AT,201012_AT,201013_S_AT,201042_AT,201088_AT,201123_S_AT,201133_S_AT,201174_S_AT,201193_AT,201202_AT,201232_S_AT,201263_AT,201270_X_AT,201274_AT,201275_AT,201286_AT,201…
HPA	adrenal gland	HPA:0020000	false	7.52334e-06	5.12359	7422	571	443	11019	200055_AT,200075_S_AT,200598_S_AT,200643_AT,200656_S_AT,200660_AT,200682_S_AT,200698_AT,200706_S_AT,200708_AT,200729_S_AT,200737_AT,200747_S_AT,200758_S_AT,200816_S_AT,200820_AT,200828_S_AT,200832_S_AT,200846_S_AT,200993_AT,201013_S_AT,201088_AT,201098_AT,201123_S_AT,201128_S_AT,201133_S_AT,201174_S_AT,201189_S_AT,201193_AT,201202_AT,201232_S_AT,201263_AT,201270_X_AT,201274_AT,201275_AT,201286_AT…
HPA	rectum	HPA:0400000	false	9.23375e-06	5.03462	7973	571	468	11019	200055_AT,200075_S_AT,200598_S_AT,200606_AT,200643_AT,200656_S_AT,200660_AT,200682_S_AT,200698_AT,200706_S_AT,200708_AT,200729_S_AT,200737_AT,200747_S_AT,200758_S_AT,200816_S_AT,200820_AT,200828_S_AT,200832_S_AT,200846_S_AT,200887_S_AT,200993_AT,201013_S_AT,201088_AT,201098_AT,201123_S_AT,201133_S_AT,201174_S_AT,201189_S_AT,201193_AT,201202_AT,201232_S_AT,201263_AT,201270_X_AT,201274_AT,201275_AT…
HPA	skin 2
HPA	skin 2
HPA	skin 2
HPA	lung
HPA	small intestine	HPA:0480000	false	1.33586e-05	4.87424	7877	571	463	11019	200055_AT,200075_S_AT,200598_S_AT,200643_AT,200656_S_AT,200660_AT,200682_S_AT,200698_AT,200706_S_AT,200708_AT,200729_S_AT,200737_AT,200747_S_AT,200758_S_AT,200816_S_AT,200820_AT,200828_S_AT,200832_S_AT,200846_S_AT,200887_S_AT,200993_AT,201013_S_AT,201088_AT,201098_AT,201123_S_AT,201128_S_AT,201133_S_AT,201174_S_AT,201189_S_AT,201193_AT,201202_AT,201232_S_AT,201263_AT,201270_X_AT,201274_AT,201275_…
HPA	lymph node	HPA:0310000	false	1.49111e-05	4.82649	6530	571	399	11019	200055_AT,200075_S_AT,200598_S_AT,200643_AT,200656_S_AT,200660_AT,200682_S_AT,200698_AT,200706_S_AT,200708_AT,200729_S_AT,200737_AT,200747_S_AT,200758_S_AT,200816_S_AT,200820_AT,200828_S_AT,200832_S_AT,200887_S_AT,200993_AT,201012_AT,201013_S_AT,201088_AT,201098_AT,201123_S_AT,201128_S_AT,201133_S_AT,201174_S_AT,201189_S_AT,201202_AT,201263_AT,201270_X_AT,201274_AT,201275_AT,201286_AT,201327_S_AT…
HPA	tonsil
HPA	adipose tissue
HPA	adipose tissue	HPA:0010000	false	1.80211e-05	4.74422	3943	571	265	11019	200055_AT,200598_S_AT,200656_S_AT,200660_AT,200682_S_AT,200706_S_AT,200729_S_AT,200737_AT,200747_S_AT,200816_S_AT,200820_AT,200828_S_AT,200832_S_AT,201012_AT,201013_S_AT,201042_AT,201128_S_AT,201193_AT,201232_S_AT,201270_X_AT,201274_AT,201327_S_AT,201343_AT,201369_S_AT,201381_X_AT,201394_S_AT,201400_AT,201427_S_AT,201498_AT,201527_AT,201540_AT,201576_S_AT,201577_AT,201664_AT,201672_S_AT,201690_S_…
HPA	endometrium 1
HPA	lymph node
HPA	skin 1
HPA	skin 1
HPA	seminal vesicle
HPA	seminal vesicle	HPA:0430000	false	5.18182e-05	4.28552	6828	571	411	11019	200055_AT,200075_S_AT,200598_S_AT,200643_AT,200656_S_AT,200660_AT,200682_S_AT,200698_AT,200706_S_AT,200708_AT,200729_S_AT,200737_AT,200747_S_AT,200758_S_AT,200816_S_AT,200820_AT,200828_S_AT,200832_S_AT,200846_S_AT,200993_AT,201012_AT,201013_S_AT,201088_AT,201098_AT,201123_S_AT,201133_S_AT,201174_S_AT,201189_S_AT,201193_AT,201202_AT,201232_S_AT,201263_AT,201270_X_AT,201274_AT,201275_AT,201286_AT,2…
HPA	nasopharynx
HPA	skin 2
HPA	liver	HPA:0290000	false	8.36973e-05	4.07729	6298	571	384	11019	200055_AT,200075_S_AT,200598_S_AT,200643_AT,200656_S_AT,200660_AT,200682_S_AT,200706_S_AT,200708_AT,200729_S_AT,200737_AT,200747_S_AT,200758_S_AT,200820_AT,200828_S_AT,200832_S_AT,200846_S_AT,200993_AT,201013_S_AT,201088_AT,201098_AT,201128_S_AT,201133_S_AT,201174_S_AT,201189_S_AT,201193_AT,201263_AT,201270_X_AT,201274_AT,201275_AT,201286_AT,201327_S_AT,201339_S_AT,201343_AT,201381_X_AT,201394_S_…
HPA	lymph node
HPA	breast	HPA:0050000	false	9.25689e-05	4.03354	7185	571	427	11019	200055_AT,200075_S_AT,200598_S_AT,200643_AT,200656_S_AT,200660_AT,200682_S_AT,200698_AT,200706_S_AT,200708_AT,200729_S_AT,200737_AT,200747_S_AT,200758_S_AT,200816_S_AT,200820_AT,200828_S_AT,200832_S_AT,200993_AT,201012_AT,201013_S_AT,201098_AT,201128_S_AT,201133_S_AT,201174_S_AT,201189_S_AT,201193_AT,201202_AT,201232_S_AT,201263_AT,201270_X_AT,201274_AT,201275_AT,201327_S_AT,201339_S_AT,201343_AT…
HPA	fallopian tube
HPA	skin 2
HPA	cervix	HPA:0630000	false	0.00013241	3.87808	6930	571	414	11019	200055_AT,200075_S_AT,200598_S_AT,200643_AT,200656_S_AT,200660_AT,200682_S_AT,200706_S_AT,200708_AT,200729_S_AT,200737_AT,200747_S_AT,200758_S_AT,200816_S_AT,200820_AT,200828_S_AT,200832_S_AT,200846_S_AT,200993_AT,201012_AT,201013_S_AT,201042_AT,201088_AT,201098_AT,201123_S_AT,201128_S_AT,201133_S_AT,201174_S_AT,201189_S_AT,201193_AT,201202_AT,201232_S_AT,201263_AT,201270_X_AT,201274_AT,201286_AT…
HPA	skin 1
HPA	pancreas
HPA	prostate	HPA:0390000	false	0.000182564	3.73858	6677	571	401	11019	200055_AT,200075_S_AT,200598_S_AT,200643_AT,200656_S_AT,200660_AT,200682_S_AT,200698_AT,200706_S_AT,200708_AT,200729_S_AT,200737_AT,200747_S_AT,200758_S_AT,200816_S_AT,200820_AT,200828_S_AT,200832_S_AT,200887_S_AT,200993_AT,201012_AT,201013_S_AT,201042_AT,201098_AT,201123_S_AT,201128_S_AT,201133_S_AT,201174_S_AT,201189_S_AT,201193_AT,201202_AT,201232_S_AT,201263_AT,201270_X_AT,201274_AT,201275_AT…
HPA	prostate
HPA	skin 2
HPA	endometrium 2
HPA	stomach 2
HPA	endometrium 1
HPA	testis	HPA:0570000	false	0.000320047	3.49479	9036	571	509	11019	200055_AT,200075_S_AT,200598_S_AT,200643_AT,200656_S_AT,200682_S_AT,200698_AT,200706_S_AT,200708_AT,200729_S_AT,200737_AT,200747_S_AT,200758_S_AT,200816_S_AT,200820_AT,200828_S_AT,200832_S_AT,200846_S_AT,200887_S_AT,200993_AT,201013_S_AT,201042_AT,201088_AT,201098_AT,201123_S_AT,201128_S_AT,201133_S_AT,201174_S_AT,201189_S_AT,201193_AT,201202_AT,201232_S_AT,201263_AT,201270_X_AT,201274_AT,201275_…
HPA	oral mucosa	HPA:0330000	false	0.000320602	3.49403	6257	571	379	11019	200055_AT,200075_S_AT,200598_S_AT,200606_AT,200643_AT,200656_S_AT,200660_AT,200682_S_AT,200698_AT,200708_AT,200729_S_AT,200737_AT,200747_S_AT,200758_S_AT,200816_S_AT,200828_S_AT,200832_S_AT,200846_S_AT,200887_S_AT,200993_AT,201012_AT,201013_S_AT,201088_AT,201098_AT,201123_S_AT,201133_S_AT,201174_S_AT,201189_S_AT,201202_AT,201263_AT,201270_X_AT,201274_AT,201275_AT,201286_AT,201327_S_AT,201339_S_AT…
HPA	oral mucosa
HPA	placenta
HPA	skin 2
HPA	tonsil
HPA	skin 1
HPA	nasopharynx	HPA:0320000	false	0.000789148	3.10284	7196	571	423	11019	200055_AT,200075_S_AT,200598_S_AT,200643_AT,200656_S_AT,200660_AT,200682_S_AT,200698_AT,200706_S_AT,200708_AT,200729_S_AT,200737_AT,200747_S_AT,200758_S_AT,200816_S_AT,200820_AT,200828_S_AT,200832_S_AT,200846_S_AT,200887_S_AT,200993_AT,201012_AT,201013_S_AT,201088_AT,201098_AT,201123_S_AT,201128_S_AT,201174_S_AT,201189_S_AT,201193_AT,201202_AT,201232_S_AT,201263_AT,201270_X_AT,201274_AT,201275_AT…
HPA	skin 1
HPA	appendix
HPA	soft tissue 2
HPA	skin 2
HPA	tonsil
HPA	skin 1
HPA	cerebral cortex	HPA:0100000	false	0.00124867	2.90355	8106	571	465	11019	200055_AT,200075_S_AT,200598_S_AT,200643_AT,200656_S_AT,200660_AT,200682_S_AT,200698_AT,200706_S_AT,200708_AT,200729_S_AT,200737_AT,200747_S_AT,200758_S_AT,200816_S_AT,200820_AT,200828_S_AT,200832_S_AT,200846_S_AT,200887_S_AT,200916_AT,200993_AT,201012_AT,201013_S_AT,201042_AT,201088_AT,201098_AT,201123_S_AT,201128_S_AT,201133_S_AT,201174_S_AT,201189_S_AT,201232_S_AT,201263_AT,201270_X_AT,201274_…
HPA	hippocampus
HPA	breast
HPA	cervix
HPA	urinary bladder
HPA	pancreas
HPA	breast
HPA	bronchus
HPA	placenta
HPA	skin 2
HPA	stomach 1
HPA	bone marrow
HPA	bone marrow	HPA:0040000	false	0.00255578	2.59248	6496	571	386	11019	200055_AT,200075_S_AT,200598_S_AT,200643_AT,200656_S_AT,200660_AT,200682_S_AT,200706_S_AT,200729_S_AT,200737_AT,200747_S_AT,200758_S_AT,200816_S_AT,200828_S_AT,200832_S_AT,200846_S_AT,200887_S_AT,200916_AT,200993_AT,201012_AT,201013_S_AT,201088_AT,201098_AT,201123_S_AT,201128_S_AT,201133_S_AT,201174_S_AT,201202_AT,201232_S_AT,201263_AT,201270_X_AT,201274_AT,201275_AT,201286_AT,201327_S_AT,201339_…
HPA	skin 2
HPA	adrenal gland
HPA	skin 2
HPA	appendix
HPA	seminal vesicle
HPA	skin 1
HPA	smooth muscle	HPA:0490000	false	0.002894	2.5385	5454	571	333	11019	200055_AT,200598_S_AT,200682_S_AT,200706_S_AT,200729_S_AT,200747_S_AT,200758_S_AT,200816_S_AT,200820_AT,200828_S_AT,200832_S_AT,200993_AT,201013_S_AT,201042_AT,201133_S_AT,201174_S_AT,201202_AT,201263_AT,201270_X_AT,201274_AT,201327_S_AT,201339_S_AT,201369_S_AT,201394_S_AT,201400_AT,201413_AT,201427_S_AT,201472_AT,201527_AT,201540_AT,201561_S_AT,201576_S_AT,201664_AT,201672_S_AT,201690_S_AT,20174…
HPA	smooth muscle
HPA	soft tissue 2	HPA:0510000	false	0.00318217	2.49728	5207	571	320	11019	200055_AT,200075_S_AT,200598_S_AT,200643_AT,200656_S_AT,200660_AT,200682_S_AT,200706_S_AT,200708_AT,200737_AT,200747_S_AT,200758_S_AT,200820_AT,200828_S_AT,200832_S_AT,200993_AT,201012_AT,201013_S_AT,201098_AT,201123_S_AT,201128_S_AT,201133_S_AT,201193_AT,201232_S_AT,201263_AT,201270_X_AT,201274_AT,201300_S_AT,201327_S_AT,201343_AT,201369_S_AT,201394_S_AT,201400_AT,201422_AT,201427_S_AT,201472_AT…
HPA	liver
HPA	endometrium 2
HPA	esophagus	HPA:0190000	false	0.00393793	2.40473	6679	571	394	11019	200055_AT,200075_S_AT,200598_S_AT,200606_AT,200643_AT,200656_S_AT,200660_AT,200682_S_AT,200698_AT,200708_AT,200729_S_AT,200737_AT,200747_S_AT,200758_S_AT,200816_S_AT,200820_AT,200828_S_AT,200832_S_AT,200846_S_AT,200993_AT,201012_AT,201013_S_AT,201088_AT,201098_AT,201123_S_AT,201133_S_AT,201174_S_AT,201189_S_AT,201193_AT,201202_AT,201232_S_AT,201263_AT,201270_X_AT,201274_AT,201275_AT,201286_AT,201…
HPA	esophagus
HPA	appendix
HPA	nasopharynx
HPA	skin 1
HPA	seminal vesicle
HPA	skin 2
HPA	liver
HPA	soft tissue 1
HPA	cervix
HPA	liver
HPA	appendix
HPA	thyroid gland
HPA	skin 2
HPA	adipose tissue
HPA	skin 2
HPA	skin 1
HPA	rectum
HPA	duodenum
HPA	cervix
HPA	cerebral cortex
HPA	small intestine
HPA	placenta
HPA	cerebellum	HPA:0090000	false	0.0168122	1.77437	7202	571	416	11019	200055_AT,200598_S_AT,200643_AT,200660_AT,200682_S_AT,200698_AT,200706_S_AT,200708_AT,200729_S_AT,200737_AT,200747_S_AT,200758_S_AT,200816_S_AT,200820_AT,200828_S_AT,200832_S_AT,200846_S_AT,200993_AT,201013_S_AT,201088_AT,201098_AT,201123_S_AT,201128_S_AT,201133_S_AT,201174_S_AT,201189_S_AT,201202_AT,201232_S_AT,201263_AT,201270_X_AT,201274_AT,201275_AT,201300_S_AT,201327_S_AT,201343_AT,201381_X_…
HPA	skin 2
HPA	vagina	HPA:0620000	false	0.0179738	1.74536	6000	571	356	11019	200055_AT,200075_S_AT,200598_S_AT,200606_AT,200643_AT,200656_S_AT,200660_AT,200682_S_AT,200729_S_AT,200737_AT,200747_S_AT,200758_S_AT,200816_S_AT,200828_S_AT,200832_S_AT,200993_AT,201012_AT,201013_S_AT,201088_AT,201098_AT,201123_S_AT,201133_S_AT,201174_S_AT,201189_S_AT,201202_AT,201232_S_AT,201263_AT,201270_X_AT,201274_AT,201286_AT,201327_S_AT,201339_S_AT,201381_X_AT,201394_S_AT,201400_AT,201422_…
HPA	vagina
HPA	appendix
HPA	placenta
HPA	kidney
HPA	tonsil
HPA	soft tissue 1	HPA:0500000	false	0.0206696	1.68467	5363	571	323	11019	200055_AT,200075_S_AT,200598_S_AT,200643_AT,200682_S_AT,200698_AT,200706_S_AT,200708_AT,200729_S_AT,200737_AT,200747_S_AT,200758_S_AT,200816_S_AT,200820_AT,200828_S_AT,200832_S_AT,200993_AT,201012_AT,201013_S_AT,201098_AT,201128_S_AT,201133_S_AT,201193_AT,201232_S_AT,201263_AT,201270_X_AT,201327_S_AT,201343_AT,201394_S_AT,201400_AT,201427_S_AT,201485_S_AT,201527_AT,201540_AT,201561_S_AT,201576_S_…
HPA	colon
HPA	skin 1
HPA	lung
HPA	skin 1
HPA	kidney
HPA	duodenum
HPA	rectum
HPA	appendix
HPA	spleen	HPA:0530000	false	0.0312024	1.50581	5893	571	349	11019	200055_AT,200075_S_AT,200598_S_AT,200643_AT,200656_S_AT,200660_AT,200682_S_AT,200698_AT,200706_S_AT,200708_AT,200729_S_AT,200737_AT,200747_S_AT,200758_S_AT,200816_S_AT,200820_AT,200828_S_AT,200832_S_AT,200846_S_AT,200887_S_AT,200993_AT,201012_AT,201013_S_AT,201088_AT,201123_S_AT,201133_S_AT,201174_S_AT,201202_AT,201263_AT,201270_X_AT,201274_AT,201275_AT,201327_S_AT,201339_S_AT,201343_AT,201369_S_…
HPA	lung
HPA	lymph node
HPA	cerebral cortex
HPA	ovary	HPA:0340000	false	0.0336415	1.47312	5429	571	325	11019	200055_AT,200075_S_AT,200598_S_AT,200606_AT,200643_AT,200656_S_AT,200698_AT,200706_S_AT,200708_AT,200737_AT,200747_S_AT,200758_S_AT,200816_S_AT,200820_AT,200828_S_AT,200832_S_AT,200846_S_AT,201013_S_AT,201133_S_AT,201174_S_AT,201193_AT,201263_AT,201270_X_AT,201274_AT,201343_AT,201381_X_AT,201394_S_AT,201400_AT,201427_S_AT,201472_AT,201498_AT,201527_AT,201540_AT,201561_S_AT,201577_AT,201664_AT,201…
HPA	lung
HPA	fallopian tube
HPA	hippocampus
HPA	caudate
HPA	endometrium 1
HPA	duodenum
HPA	colon
HPA	cerebral cortex
HPA	endometrium 1
HPA	colon
CORUM	Condensin I complex	CORUM:157	false	0.0139487	1.85547	5	201	4	3383	201664_AT,204240_S_AT,212949_AT,218662_S_AT
CORUM	Condensin I complex	CORUM:167	false	0.0139487	1.85547	5	201	4	3383	201664_AT,204240_S_AT,212949_AT,218662_S_AT
CORUM	Condensin I complex	CORUM:10	false	0.0139487	1.85547	5	201	4	3383	201664_AT,204240_S_AT,212949_AT,218662_S_AT
CORUM	Condensin I-PARP-1-XRCC1 complex	CORUM:159	false	0.0398978	1.39905	6	201	4	3383	201664_AT,204240_S_AT,212949_AT,218662_S_AT
CORUM	Ubiquitin E3 ligase (H2AFY, SPOP, CUL3)	CORUM:1225	false	0.0499526	1.30144	3	201	3	3383	204640_S_AT,214501_S_AT,201372_S_AT
CORUM	Chromosomal passenger complex CPC (CDCA8, AURKB, BIRC5)	CORUM:2582	false	0.0499526	1.30144	3	201	3	3383	202094_AT,209464_AT,221520_S_AT
CORUM	RAD6A-KCMF1-UBR4 complex	CORUM:6780	false	0.0499526	1.30144	3	201	3	3383	201899_S_AT,217938_S_AT,215636_AT
HP	Simplified gyral pattern	HP:0009879	false	0.0254347	1.59457	81	292	16	4958	201098_AT,202001_S_AT,204640_S_AT,213720_S_AT,217746_S_AT,218188_S_AT,222101_S_AT,203276_AT,204444_AT,204886_AT,205046_AT,206364_AT,210813_S_AT,212801_AT,219918_S_AT,220892_S_AT

## Sheet: GSE7846_0.05
source	term_name	term_id	highlighted	adjusted_p_value	negative_log10_of_adjusted_p_value	term_size	query_size	intersection_size	effective_domain_size	intersections
GO:MF	protein binding	GO:0005515	true	3.65093e-05	4.4376	14838	258	225	20212	1552256_A_AT,1554126_AT,1555270_A_AT,200766_AT,201008_S_AT,201287_S_AT,201329_S_AT,201869_S_AT,202097_AT,202166_S_AT,202202_S_AT,202305_S_AT,202358_S_AT,202613_AT,202627_S_AT,202641_AT,202809_S_AT,203045_AT,203083_AT,203118_AT,203184_AT,203196_AT,203208_S_AT,203218_AT,203327_AT,203333_AT,203460_S_AT,203480_S_AT,203739_AT,203837_AT,203951_AT,204030_S_AT,204151_X_AT,204252_AT,204298_S_AT,204319_S_A…
GO:MF	cell adhesion molecule binding	GO:0050839	false	0.0145731	1.83645	561	258	20	20212	203045_AT,203460_S_AT,204975_AT,206875_S_AT,207172_S_AT,208622_S_AT,208933_S_AT,212364_AT,213750_AT,214212_X_AT,223077_AT,225303_AT,226342_AT,208387_S_AT,208394_X_AT,213438_AT,214702_AT,217901_AT,219552_AT,238419_AT
GO:MF	calmodulin binding	GO:0005516	false	0.018484	1.7332	206	258	11	20212	1555270_A_AT,203951_AT,210480_S_AT,210517_S_AT,212364_AT,219257_S_AT,226342_AT,226685_AT,215551_AT,232238_AT,239218_AT
GO:MF	protein-containing complex binding	GO:0044877	true	0.0433534	1.36298	1752	258	40	20212	1552256_A_AT,1555270_A_AT,203333_AT,203951_AT,204298_S_AT,204975_AT,205463_S_AT,205730_S_AT,206117_AT,206491_S_AT,207233_S_AT,208025_S_AT,208622_S_AT,208933_S_AT,209230_S_AT,210480_S_AT,210563_X_AT,212091_S_AT,212100_S_AT,212233_AT,212364_AT,213154_S_AT,213168_AT,213262_AT,213290_AT,214212_X_AT,214352_S_AT,217895_AT,226342_AT,233496_S_AT,1553568_A_AT,204236_AT,208394_X_AT,211555_S_AT,214702_AT,21…
GO:BP	anatomical structure morphogenesis	GO:0009653	true	3.9439e-11	10.4041	2684	248	78	21031	201329_S_AT,202305_S_AT,202627_S_AT,203045_AT,203083_AT,203184_AT,203460_S_AT,204298_S_AT,204363_AT,204916_AT,204975_AT,205463_S_AT,205608_S_AT,206117_AT,206307_S_AT,207172_S_AT,207480_S_AT,208025_S_AT,208622_S_AT,208933_S_AT,209086_X_AT,209288_S_AT,209633_AT,210480_S_AT,210512_S_AT,210563_X_AT,211126_S_AT,212091_S_AT,212158_AT,212233_AT,212262_AT,212607_AT,212660_AT,213005_S_AT,213168_AT,213434_…
GO:BP	developmental process	GO:0032502	false	1.14895e-08	7.9397	6453	248	127	21031	1555270_A_AT,201008_S_AT,201287_S_AT,201329_S_AT,202202_S_AT,202305_S_AT,202358_S_AT,202627_S_AT,202641_AT,203045_AT,203083_AT,203184_AT,203218_AT,203333_AT,203460_S_AT,203837_AT,204151_X_AT,204298_S_AT,204363_AT,204916_AT,204975_AT,205463_S_AT,205608_S_AT,206117_AT,206307_S_AT,206491_S_AT,207172_S_AT,207233_S_AT,207426_S_AT,207480_S_AT,207630_S_AT,208025_S_AT,208622_S_AT,208906_AT,208933_S_AT,20…
GO:BP	cellular developmental process	GO:0048869	false	1.14895e-08	7.9397	4367	248	98	21031	201008_S_AT,201287_S_AT,201329_S_AT,202202_S_AT,202305_S_AT,202358_S_AT,202627_S_AT,202641_AT,203045_AT,203184_AT,203218_AT,203333_AT,203460_S_AT,203837_AT,204151_X_AT,204298_S_AT,204975_AT,205608_S_AT,206117_AT,206307_S_AT,206491_S_AT,207172_S_AT,207233_S_AT,207426_S_AT,207480_S_AT,207630_S_AT,208025_S_AT,208622_S_AT,208906_AT,208960_S_AT,209230_S_AT,209524_AT,209605_AT,209633_AT,209884_S_AT,210…
GO:BP	cell differentiation	GO:0030154	false	1.14895e-08	7.9397	4366	248	98	21031	201008_S_AT,201287_S_AT,201329_S_AT,202202_S_AT,202305_S_AT,202358_S_AT,202627_S_AT,202641_AT,203045_AT,203184_AT,203218_AT,203333_AT,203460_S_AT,203837_AT,204151_X_AT,204298_S_AT,204975_AT,205608_S_AT,206117_AT,206307_S_AT,206491_S_AT,207172_S_AT,207233_S_AT,207426_S_AT,207480_S_AT,207630_S_AT,208025_S_AT,208622_S_AT,208906_AT,208960_S_AT,209230_S_AT,209524_AT,209605_AT,209633_AT,209884_S_AT,210…
GO:BP	positive regulation of biological process	GO:0048518	false	1.20637e-08	7.91852	6250	248	124	21031	1552256_A_AT,1555270_A_AT,200766_AT,201008_S_AT,201287_S_AT,201329_S_AT,201869_S_AT,202627_S_AT,203045_AT,203083_AT,203184_AT,203218_AT,203327_AT,203333_AT,203460_S_AT,203480_S_AT,203837_AT,204030_S_AT,204151_X_AT,204252_AT,204363_AT,204916_AT,204975_AT,205463_S_AT,205608_S_AT,205730_S_AT,206117_AT,206307_S_AT,207233_S_AT,207426_S_AT,207480_S_AT,207630_S_AT,208025_S_AT,208622_S_AT,208790_S_AT,208…
GO:BP	positive regulation of cellular process	GO:0048522	false	2.05563e-08	7.68706	5717	248	116	21031	1552256_A_AT,1555270_A_AT,200766_AT,201008_S_AT,201287_S_AT,201329_S_AT,201869_S_AT,202627_S_AT,203045_AT,203083_AT,203184_AT,203218_AT,203333_AT,203460_S_AT,203480_S_AT,203837_AT,204030_S_AT,204151_X_AT,204252_AT,204363_AT,204916_AT,204975_AT,205463_S_AT,205608_S_AT,205730_S_AT,206117_AT,206307_S_AT,207233_S_AT,207426_S_AT,207480_S_AT,207630_S_AT,208025_S_AT,208622_S_AT,208790_S_AT,208960_S_AT,2…
GO:BP	anatomical structure development	GO:0048856	false	2.66338e-08	7.57457	5899	248	118	21031	1555270_A_AT,201008_S_AT,201287_S_AT,201329_S_AT,202202_S_AT,202305_S_AT,202358_S_AT,202627_S_AT,202641_AT,203045_AT,203083_AT,203184_AT,203333_AT,203460_S_AT,203837_AT,204151_X_AT,204298_S_AT,204363_AT,204916_AT,204975_AT,205463_S_AT,205608_S_AT,206117_AT,206307_S_AT,206491_S_AT,207172_S_AT,207233_S_AT,207426_S_AT,207480_S_AT,208025_S_AT,208622_S_AT,208933_S_AT,208960_S_AT,209086_X_AT,209230_S_A…
GO:BP	cell migration	GO:0016477	false	2.69022e-08	7.57021	1496	248	49	21031	1552256_A_AT,201287_S_AT,202202_S_AT,202627_S_AT,203045_AT,203460_S_AT,204298_S_AT,204363_AT,204975_AT,205463_S_AT,205608_S_AT,206117_AT,206875_S_AT,207172_S_AT,207233_S_AT,208933_S_AT,209086_X_AT,209275_S_AT,209633_AT,210512_S_AT,210517_S_AT,212158_AT,212233_AT,212607_AT,213005_S_AT,214212_X_AT,215501_S_AT,216250_S_AT,219257_S_AT,221685_S_AT,225071_AT,226022_AT,226498_AT,226997_AT,228396_AT,2338…
GO:BP	cell motility	GO:0048870	false	2.69022e-08	7.57021	1709	248	53	21031	1552256_A_AT,201287_S_AT,202202_S_AT,202627_S_AT,203045_AT,203460_S_AT,204298_S_AT,204363_AT,204975_AT,205463_S_AT,205608_S_AT,206117_AT,206875_S_AT,207172_S_AT,207233_S_AT,208790_S_AT,208933_S_AT,209086_X_AT,209275_S_AT,209633_AT,210512_S_AT,210517_S_AT,212158_AT,212233_AT,212607_AT,213005_S_AT,214212_X_AT,215501_S_AT,216250_S_AT,217820_S_AT,219257_S_AT,221685_S_AT,224847_AT,225071_AT,226022_AT,…
GO:BP	anatomical structure formation involved in morphogenesis	GO:0048646	false	6.14167e-08	7.21171	1183	248	42	21031	201329_S_AT,202627_S_AT,203045_AT,203083_AT,203184_AT,203460_S_AT,204363_AT,204916_AT,204975_AT,205463_S_AT,205608_S_AT,206117_AT,206307_S_AT,207172_S_AT,208025_S_AT,209086_X_AT,209633_AT,210512_S_AT,210563_X_AT,211126_S_AT,212091_S_AT,212262_AT,212607_AT,213168_AT,218092_S_AT,219257_S_AT,223077_AT,225071_AT,226022_AT,226342_AT,226498_AT,233496_S_AT,1552680_A_AT,204153_S_AT,204464_S_AT,204642_AT,…
GO:BP	system development	GO:0048731	false	1.82847e-07	6.73791	3973	248	88	21031	1555270_A_AT,201287_S_AT,201329_S_AT,202202_S_AT,202305_S_AT,202358_S_AT,202627_S_AT,202641_AT,203045_AT,203083_AT,203184_AT,203333_AT,203460_S_AT,204298_S_AT,204363_AT,204916_AT,204975_AT,205463_S_AT,205608_S_AT,206117_AT,206307_S_AT,206491_S_AT,207172_S_AT,207233_S_AT,207426_S_AT,207480_S_AT,208025_S_AT,208933_S_AT,209086_X_AT,209230_S_AT,209524_AT,209633_AT,209884_S_AT,210480_S_AT,210512_S_AT,…
GO:BP	supramolecular fiber organization	GO:0097435	false	5.29695e-07	6.27597	842	248	33	21031	203460_S_AT,203951_AT,204298_S_AT,204975_AT,206117_AT,206875_S_AT,208622_S_AT,209288_S_AT,209524_AT,210480_S_AT,210563_X_AT,211126_S_AT,212233_AT,212364_AT,213005_S_AT,214212_X_AT,217820_S_AT,218092_S_AT,223077_AT,224844_AT,225303_AT,226342_AT,226876_AT,226997_AT,227145_AT,233496_S_AT,202286_S_AT,204642_AT,210305_AT,223557_S_AT,224164_AT,229125_AT,238419_AT
GO:BP	circulatory system development	GO:0072359	false	5.29695e-07	6.27597	1130	248	39	21031	202202_S_AT,202627_S_AT,203045_AT,203083_AT,203460_S_AT,204298_S_AT,204363_AT,204916_AT,204975_AT,205463_S_AT,205608_S_AT,206117_AT,207172_S_AT,208025_S_AT,208933_S_AT,209086_X_AT,210512_S_AT,210563_X_AT,212262_AT,212607_AT,219257_S_AT,219926_AT,225071_AT,226022_AT,226277_AT,226498_AT,228396_AT,204464_S_AT,204642_AT,207924_X_AT,208016_S_AT,208394_X_AT,214702_AT,217901_AT,219552_AT,219778_AT,22385…
GO:BP	locomotion	GO:0040011	false	5.36589e-07	6.27036	1234	248	41	21031	1552256_A_AT,202202_S_AT,202627_S_AT,203045_AT,203460_S_AT,204298_S_AT,204363_AT,204975_AT,205463_S_AT,205608_S_AT,206117_AT,206875_S_AT,207172_S_AT,207233_S_AT,208790_S_AT,209086_X_AT,209275_S_AT,209633_AT,210512_S_AT,210517_S_AT,212607_AT,213005_S_AT,214212_X_AT,215501_S_AT,219257_S_AT,224847_AT,225071_AT,226022_AT,226498_AT,228396_AT,233825_S_AT,202286_S_AT,204642_AT,205476_AT,208016_S_AT,2101…
GO:BP	regulation of locomotion	GO:0040012	false	5.36944e-07	6.27007	1038	248	37	21031	1552256_A_AT,202202_S_AT,202627_S_AT,204363_AT,204975_AT,205463_S_AT,205608_S_AT,206117_AT,206875_S_AT,207172_S_AT,207233_S_AT,208790_S_AT,209086_X_AT,209275_S_AT,209633_AT,210512_S_AT,210517_S_AT,212607_AT,213005_S_AT,214212_X_AT,215501_S_AT,219257_S_AT,224847_AT,225071_AT,226022_AT,226498_AT,228396_AT,233825_S_AT,202286_S_AT,204642_AT,205476_AT,210192_AT,214702_AT,223557_S_AT,223853_AT,238419_A…
GO:BP	multicellular organism development	GO:0007275	false	5.58796e-07	6.25275	4643	248	96	21031	1555270_A_AT,201287_S_AT,201329_S_AT,202202_S_AT,202305_S_AT,202358_S_AT,202627_S_AT,202641_AT,203045_AT,203083_AT,203184_AT,203333_AT,203460_S_AT,204298_S_AT,204363_AT,204916_AT,204975_AT,205463_S_AT,205608_S_AT,206117_AT,206307_S_AT,206491_S_AT,207172_S_AT,207233_S_AT,207426_S_AT,207480_S_AT,208025_S_AT,208933_S_AT,209086_X_AT,209230_S_AT,209524_AT,209633_AT,209884_S_AT,210480_S_AT,210512_S_AT,…
GO:BP	regulation of cell motility	GO:2000145	false	5.59566e-07	6.25215	996	248	36	21031	1552256_A_AT,202202_S_AT,202627_S_AT,204363_AT,204975_AT,205463_S_AT,205608_S_AT,206117_AT,206875_S_AT,207172_S_AT,207233_S_AT,208790_S_AT,209086_X_AT,209275_S_AT,209633_AT,210512_S_AT,210517_S_AT,212607_AT,213005_S_AT,214212_X_AT,215501_S_AT,219257_S_AT,224847_AT,225071_AT,226022_AT,226498_AT,228396_AT,233825_S_AT,202286_S_AT,204642_AT,205476_AT,210192_AT,214702_AT,223557_S_AT,238419_AT,242129_AT
GO:BP	multicellular organismal process	GO:0032501	false	6.04768e-07	6.21841	7669	248	136	21031	1552256_A_AT,1555270_A_AT,201287_S_AT,201329_S_AT,201869_S_AT,202202_S_AT,202305_S_AT,202358_S_AT,202613_AT,202627_S_AT,202641_AT,203045_AT,203083_AT,203184_AT,203196_AT,203218_AT,203327_AT,203333_AT,203460_S_AT,203951_AT,204151_X_AT,204298_S_AT,204363_AT,204916_AT,204975_AT,205463_S_AT,205608_S_AT,206117_AT,206307_S_AT,206491_S_AT,207172_S_AT,207233_S_AT,207426_S_AT,207480_S_AT,207630_S_AT,20780…
GO:BP	regulation of cell migration	GO:0030334	false	1.2362e-06	5.90791	934	248	34	21031	1552256_A_AT,202202_S_AT,202627_S_AT,204363_AT,204975_AT,205463_S_AT,205608_S_AT,206117_AT,206875_S_AT,207172_S_AT,207233_S_AT,209086_X_AT,209275_S_AT,209633_AT,210512_S_AT,210517_S_AT,212607_AT,213005_S_AT,214212_X_AT,215501_S_AT,219257_S_AT,225071_AT,226022_AT,226498_AT,228396_AT,233825_S_AT,202286_S_AT,204642_AT,205476_AT,210192_AT,214702_AT,223557_S_AT,238419_AT,242129_AT
GO:BP	vasculature development	GO:0001944	false	1.309e-06	5.88306	752	248	30	21031	202202_S_AT,202627_S_AT,203045_AT,203083_AT,203460_S_AT,204298_S_AT,204363_AT,204916_AT,204975_AT,205463_S_AT,205608_S_AT,208025_S_AT,208933_S_AT,209086_X_AT,210512_S_AT,210563_X_AT,212262_AT,212607_AT,219257_S_AT,225071_AT,226022_AT,226498_AT,204464_S_AT,204642_AT,208016_S_AT,208394_X_AT,214702_AT,219552_AT,219778_AT,242460_AT
GO:BP	tissue development	GO:0009888	false	1.3231e-06	5.87841	2010	248	54	21031	201008_S_AT,201287_S_AT,201329_S_AT,202358_S_AT,202627_S_AT,203184_AT,203460_S_AT,204151_X_AT,204298_S_AT,204975_AT,205463_S_AT,206117_AT,206307_S_AT,208025_S_AT,208622_S_AT,209230_S_AT,209605_AT,209633_AT,209884_S_AT,210480_S_AT,210512_S_AT,210563_X_AT,211126_S_AT,212091_S_AT,212233_AT,212262_AT,213434_AT,214212_X_AT,214352_S_AT,215501_S_AT,219926_AT,224847_AT,226876_AT,226997_AT,228396_AT,23349…
GO:BP	regulation of multicellular organismal process	GO:0051239	false	1.96987e-06	5.70556	2955	248	69	21031	1552256_A_AT,202202_S_AT,202627_S_AT,203045_AT,203083_AT,203184_AT,203218_AT,203333_AT,203460_S_AT,203951_AT,204298_S_AT,204363_AT,204975_AT,205463_S_AT,205608_S_AT,206117_AT,206307_S_AT,207233_S_AT,207426_S_AT,207480_S_AT,207808_S_AT,208025_S_AT,208622_S_AT,208906_AT,209230_S_AT,210512_S_AT,210517_S_AT,212233_AT,212262_AT,212607_AT,212660_AT,213524_S_AT,214212_X_AT,214352_S_AT,215501_S_AT,218852…
GO:BP	tube morphogenesis	GO:0035239	false	2.49838e-06	5.60234	872	248	32	21031	202627_S_AT,203045_AT,203083_AT,203460_S_AT,204298_S_AT,204363_AT,204916_AT,204975_AT,205463_S_AT,205608_S_AT,206307_S_AT,208025_S_AT,209086_X_AT,210512_S_AT,212262_AT,212607_AT,214352_S_AT,219257_S_AT,225071_AT,226022_AT,226498_AT,226997_AT,202286_S_AT,204464_S_AT,204642_AT,207924_X_AT,208016_S_AT,208394_X_AT,214702_AT,215551_AT,219778_AT,242460_AT
GO:BP	biological regulation	GO:0065007	false	2.85871e-06	5.54383	12680	248	191	21031	1552256_A_AT,1555270_A_AT,200766_AT,201008_S_AT,201287_S_AT,201329_S_AT,201869_S_AT,202097_AT,202166_S_AT,202202_S_AT,202305_S_AT,202358_S_AT,202627_S_AT,202641_AT,202809_S_AT,203045_AT,203083_AT,203118_AT,203184_AT,203196_AT,203218_AT,203327_AT,203333_AT,203460_S_AT,203480_S_AT,203739_AT,203837_AT,203951_AT,204030_S_AT,204151_X_AT,204252_AT,204298_S_AT,204319_S_AT,204363_AT,204916_AT,204975_AT,2…
GO:BP	regulation of multicellular organismal development	GO:2000026	false	4.51232e-06	5.3456	1411	248	42	21031	202202_S_AT,202627_S_AT,203045_AT,203083_AT,203184_AT,203333_AT,203460_S_AT,204298_S_AT,204363_AT,204975_AT,207233_S_AT,207426_S_AT,207480_S_AT,208025_S_AT,209230_S_AT,210512_S_AT,212233_AT,212262_AT,212607_AT,212660_AT,214352_S_AT,215501_S_AT,218852_AT,219257_S_AT,224847_AT,225120_AT,226022_AT,226498_AT,226876_AT,226997_AT,1556773_AT,204642_AT,207924_X_AT,214702_AT,219497_S_AT,219778_AT,228952_A…
GO:BP	actin filament-based process	GO:0030029	false	4.6688e-06	5.3308	805	248	30	21031	203951_AT,204975_AT,205463_S_AT,206117_AT,208622_S_AT,209275_S_AT,209288_S_AT,210480_S_AT,210563_X_AT,211126_S_AT,212262_AT,212364_AT,213005_S_AT,213010_AT,214212_X_AT,214352_S_AT,217820_S_AT,223077_AT,225303_AT,226342_AT,226876_AT,228396_AT,233496_S_AT,202286_S_AT,204642_AT,217901_AT,223557_S_AT,224164_AT,229125_AT,238419_AT
GO:BP	regulation of biological process	GO:0050789	false	4.92389e-06	5.30769	12287	248	186	21031	1552256_A_AT,1555270_A_AT,200766_AT,201008_S_AT,201287_S_AT,201329_S_AT,201869_S_AT,202097_AT,202166_S_AT,202202_S_AT,202305_S_AT,202358_S_AT,202627_S_AT,202641_AT,202809_S_AT,203045_AT,203083_AT,203184_AT,203196_AT,203218_AT,203327_AT,203333_AT,203460_S_AT,203480_S_AT,203739_AT,203837_AT,203951_AT,204030_S_AT,204151_X_AT,204252_AT,204298_S_AT,204319_S_AT,204363_AT,204916_AT,204975_AT,205463_S_AT…
GO:BP	actin cytoskeleton organization	GO:0030036	false	4.92389e-06	5.30769	717	248	28	21031	203951_AT,204975_AT,205463_S_AT,206117_AT,208622_S_AT,209275_S_AT,209288_S_AT,210480_S_AT,210563_X_AT,211126_S_AT,212364_AT,213005_S_AT,213010_AT,214212_X_AT,214352_S_AT,217820_S_AT,223077_AT,225303_AT,226342_AT,226876_AT,228396_AT,233496_S_AT,202286_S_AT,204642_AT,223557_S_AT,224164_AT,229125_AT,238419_AT
GO:BP	regulation of cellular process	GO:0050794	false	4.99361e-06	5.30159	11738	248	180	21031	1552256_A_AT,1555270_A_AT,200766_AT,201008_S_AT,201287_S_AT,201329_S_AT,201869_S_AT,202097_AT,202166_S_AT,202202_S_AT,202305_S_AT,202627_S_AT,202641_AT,202809_S_AT,203045_AT,203083_AT,203184_AT,203218_AT,203327_AT,203333_AT,203460_S_AT,203480_S_AT,203739_AT,203837_AT,203951_AT,204030_S_AT,204151_X_AT,204252_AT,204298_S_AT,204319_S_AT,204363_AT,204916_AT,204975_AT,205463_S_AT,205608_S_AT,205730_S_…
GO:BP	blood vessel development	GO:0001568	false	5.16736e-06	5.28673	721	248	28	21031	202202_S_AT,202627_S_AT,203045_AT,203083_AT,203460_S_AT,204298_S_AT,204363_AT,204916_AT,204975_AT,205463_S_AT,205608_S_AT,208025_S_AT,209086_X_AT,210512_S_AT,210563_X_AT,212262_AT,212607_AT,219257_S_AT,225071_AT,226022_AT,226498_AT,204464_S_AT,204642_AT,208016_S_AT,208394_X_AT,214702_AT,219778_AT,242460_AT
GO:BP	cytoskeleton organization	GO:0007010	false	8.60088e-06	5.06546	1512	248	43	21031	203951_AT,204030_S_AT,204252_AT,204975_AT,205463_S_AT,205730_S_AT,206117_AT,206875_S_AT,208622_S_AT,209275_S_AT,209288_S_AT,209524_AT,210480_S_AT,210563_X_AT,211126_S_AT,212233_AT,212364_AT,213005_S_AT,213010_AT,213154_S_AT,214212_X_AT,214352_S_AT,217820_S_AT,218092_S_AT,218852_AT,221685_S_AT,223077_AT,224844_AT,225303_AT,226342_AT,226876_AT,228396_AT,233496_S_AT,202286_S_AT,204642_AT,210305_AT,2…
GO:BP	regulation of developmental process	GO:0050793	false	8.60088e-06	5.06546	2455	248	59	21031	202202_S_AT,202627_S_AT,203045_AT,203083_AT,203184_AT,203218_AT,203333_AT,203460_S_AT,203837_AT,204298_S_AT,204363_AT,204975_AT,205463_S_AT,206117_AT,206307_S_AT,207233_S_AT,207426_S_AT,207480_S_AT,208025_S_AT,208622_S_AT,209230_S_AT,209288_S_AT,210512_S_AT,210563_X_AT,212158_AT,212233_AT,212262_AT,212607_AT,212660_AT,213005_S_AT,214212_X_AT,214352_S_AT,215501_S_AT,218852_AT,219257_S_AT,224847_AT…
GO:BP	regulation of anatomical structure morphogenesis	GO:0022603	false	8.91559e-06	5.04985	838	248	30	21031	202627_S_AT,203045_AT,203083_AT,203460_S_AT,204363_AT,204975_AT,205463_S_AT,206117_AT,208025_S_AT,208622_S_AT,209288_S_AT,210512_S_AT,212158_AT,212233_AT,212262_AT,212607_AT,213005_S_AT,214212_X_AT,219257_S_AT,226022_AT,226498_AT,226997_AT,202286_S_AT,207924_X_AT,214702_AT,215551_AT,219497_S_AT,223853_AT,238419_AT,242460_AT
GO:BP	blood vessel morphogenesis	GO:0048514	false	1.47372e-05	4.83158	625	248	25	21031	202627_S_AT,203045_AT,203083_AT,204298_S_AT,204363_AT,204916_AT,204975_AT,205463_S_AT,205608_S_AT,208025_S_AT,209086_X_AT,210512_S_AT,212262_AT,212607_AT,219257_S_AT,225071_AT,226022_AT,226498_AT,204464_S_AT,204642_AT,208016_S_AT,208394_X_AT,214702_AT,219778_AT,242460_AT
GO:BP	angiogenesis	GO:0001525	false	1.47372e-05	4.83158	538	248	23	21031	202627_S_AT,203045_AT,203083_AT,204363_AT,204916_AT,204975_AT,205463_S_AT,205608_S_AT,208025_S_AT,209086_X_AT,210512_S_AT,212262_AT,212607_AT,219257_S_AT,225071_AT,226022_AT,226498_AT,204464_S_AT,204642_AT,208016_S_AT,208394_X_AT,214702_AT,242460_AT
GO:BP	regulation of cellular component biogenesis	GO:0044087	false	1.90182e-05	4.72083	971	248	32	21031	201287_S_AT,202305_S_AT,203083_AT,203218_AT,204252_AT,206117_AT,206491_S_AT,206875_S_AT,208622_S_AT,208999_AT,209230_S_AT,209275_S_AT,209288_S_AT,210512_S_AT,212233_AT,213005_S_AT,213262_AT,214212_X_AT,219257_S_AT,223077_AT,224844_AT,225303_AT,226342_AT,226683_AT,202286_S_AT,204642_AT,210305_AT,219497_S_AT,223557_S_AT,229125_AT,238419_AT,239537_AT
GO:BP	actin filament organization	GO:0007015	false	1.91717e-05	4.71734	463	248	21	21031	203951_AT,204975_AT,206117_AT,208622_S_AT,209288_S_AT,210480_S_AT,212364_AT,213005_S_AT,214212_X_AT,217820_S_AT,223077_AT,225303_AT,226342_AT,226876_AT,233496_S_AT,202286_S_AT,204642_AT,223557_S_AT,224164_AT,229125_AT,238419_AT
GO:BP	tube development	GO:0035295	false	2.63865e-05	4.57862	1091	248	34	21031	201287_S_AT,202627_S_AT,203045_AT,203083_AT,203460_S_AT,204298_S_AT,204363_AT,204916_AT,204975_AT,205463_S_AT,205608_S_AT,206307_S_AT,208025_S_AT,209086_X_AT,210512_S_AT,212262_AT,212607_AT,213168_AT,214352_S_AT,219257_S_AT,225071_AT,226022_AT,226498_AT,226997_AT,202286_S_AT,204464_S_AT,204642_AT,207924_X_AT,208016_S_AT,208394_X_AT,214702_AT,215551_AT,219778_AT,242460_AT
GO:BP	cell communication	GO:0007154	false	3.25723e-05	4.48715	6537	248	115	21031	1552256_A_AT,1555270_A_AT,200766_AT,201008_S_AT,201287_S_AT,201869_S_AT,202166_S_AT,202305_S_AT,202358_S_AT,202627_S_AT,202641_AT,202809_S_AT,203045_AT,203184_AT,203196_AT,203218_AT,203327_AT,203333_AT,203460_S_AT,203480_S_AT,203837_AT,204030_S_AT,204252_AT,204298_S_AT,204319_S_AT,204363_AT,204916_AT,204975_AT,205463_S_AT,205608_S_AT,206307_S_AT,206491_S_AT,207172_S_AT,207233_S_AT,207426_S_AT,207…
GO:BP	cell adhesion	GO:0007155	false	5.18707e-05	4.28508	1512	248	41	21031	202202_S_AT,202627_S_AT,203045_AT,203083_AT,203333_AT,203460_S_AT,204975_AT,205608_S_AT,206117_AT,206875_S_AT,207172_S_AT,207426_S_AT,208622_S_AT,209086_X_AT,209765_AT,210512_S_AT,212091_S_AT,213005_S_AT,213290_AT,214212_X_AT,215501_S_AT,216250_S_AT,223077_AT,224847_AT,225303_AT,226997_AT,227339_AT,228396_AT,233825_S_AT,1553004_AT,1554571_AT,202286_S_AT,204642_AT,208387_S_AT,213438_AT,214702_AT,2…
GO:BP	signaling	GO:0023052	false	5.41741e-05	4.26621	6447	248	113	21031	1552256_A_AT,1555270_A_AT,200766_AT,201008_S_AT,201287_S_AT,201869_S_AT,202166_S_AT,202305_S_AT,202358_S_AT,202627_S_AT,202641_AT,202809_S_AT,203045_AT,203184_AT,203196_AT,203218_AT,203327_AT,203333_AT,203460_S_AT,203480_S_AT,203837_AT,204030_S_AT,204252_AT,204298_S_AT,204319_S_AT,204363_AT,204916_AT,204975_AT,205463_S_AT,205608_S_AT,206307_S_AT,206491_S_AT,207172_S_AT,207233_S_AT,207426_S_AT,207…
GO:BP	cellular anatomical entity morphogenesis	GO:0032989	false	7.2993e-05	4.13672	785	248	27	21031	202305_S_AT,203460_S_AT,206117_AT,206307_S_AT,207172_S_AT,210512_S_AT,210563_X_AT,211126_S_AT,212158_AT,212233_AT,212660_AT,213005_S_AT,217820_S_AT,218092_S_AT,223077_AT,228396_AT,233496_S_AT,1552680_A_AT,202350_S_AT,204464_S_AT,213438_AT,214702_AT,219497_S_AT,223340_AT,238419_AT,239537_AT,242579_AT
GO:BP	positive regulation of metabolic process	GO:0009893	false	7.69676e-05	4.11369	3711	248	75	21031	1552256_A_AT,1555270_A_AT,200766_AT,201329_S_AT,201869_S_AT,202627_S_AT,203218_AT,203327_AT,203460_S_AT,203480_S_AT,203837_AT,204151_X_AT,204252_AT,204363_AT,204916_AT,204975_AT,205463_S_AT,205608_S_AT,205730_S_AT,206307_S_AT,207233_S_AT,207426_S_AT,207480_S_AT,207630_S_AT,208025_S_AT,208622_S_AT,208906_AT,208960_S_AT,209230_S_AT,209275_S_AT,209633_AT,209765_AT,210512_S_AT,210517_S_AT,212100_S_AT…
GO:BP	regulation of supramolecular fiber organization	GO:1902903	false	7.69676e-05	4.11369	383	248	18	21031	203460_S_AT,206117_AT,209288_S_AT,209524_AT,212233_AT,213005_S_AT,214212_X_AT,223077_AT,224844_AT,225303_AT,226342_AT,233496_S_AT,202286_S_AT,204642_AT,210305_AT,223557_S_AT,229125_AT,238419_AT
GO:BP	animal organ development	GO:0048513	false	7.91124e-05	4.10176	3039	248	65	21031	1555270_A_AT,201008_S_AT,201287_S_AT,202358_S_AT,202627_S_AT,202641_AT,203184_AT,203460_S_AT,204298_S_AT,204975_AT,205463_S_AT,205608_S_AT,206117_AT,206307_S_AT,206491_S_AT,207172_S_AT,207233_S_AT,207480_S_AT,208025_S_AT,209230_S_AT,209633_AT,209765_AT,209884_S_AT,210480_S_AT,210512_S_AT,210563_X_AT,212262_AT,212607_AT,213168_AT,213434_AT,214212_X_AT,214352_S_AT,218005_AT,218852_AT,219257_S_AT,21…
GO:BP	positive regulation of response to stimulus	GO:0048584	false	8.58763e-05	4.06613	2274	248	53	21031	1555270_A_AT,200766_AT,201869_S_AT,202627_S_AT,203045_AT,203218_AT,203460_S_AT,203480_S_AT,203837_AT,204030_S_AT,204363_AT,204975_AT,205463_S_AT,205608_S_AT,206307_S_AT,207426_S_AT,208622_S_AT,209230_S_AT,209633_AT,210512_S_AT,210517_S_AT,210563_X_AT,211953_S_AT,212607_AT,213005_S_AT,213010_AT,213524_S_AT,214212_X_AT,214352_S_AT,216250_S_AT,218611_AT,219257_S_AT,224640_AT,226022_AT,226498_AT,2282…
GO:BP	regulation of cytoskeleton organization	GO:0051493	false	8.58763e-05	4.06613	515	248	21	21031	204030_S_AT,205463_S_AT,206117_AT,209275_S_AT,209288_S_AT,209524_AT,212233_AT,213005_S_AT,213154_S_AT,214212_X_AT,223077_AT,224844_AT,225303_AT,226342_AT,233496_S_AT,202286_S_AT,204642_AT,210305_AT,223557_S_AT,229125_AT,238419_AT
GO:BP	positive regulation of developmental process	GO:0051094	false	8.98515e-05	4.04647	1328	248	37	21031	202627_S_AT,203045_AT,203083_AT,203184_AT,203218_AT,203460_S_AT,203837_AT,204363_AT,204975_AT,206307_S_AT,207426_S_AT,208025_S_AT,208622_S_AT,210512_S_AT,212233_AT,212262_AT,212607_AT,212660_AT,214212_X_AT,214352_S_AT,215501_S_AT,218852_AT,219257_S_AT,226022_AT,226498_AT,1552487_A_AT,202286_S_AT,207924_X_AT,208016_S_AT,214702_AT,219497_S_AT,219778_AT,232238_AT,238419_AT,239537_AT,242460_AT,242579…
GO:BP	organelle organization	GO:0006996	false	0.000105004	3.97879	3613	248	73	21031	200766_AT,201287_S_AT,202097_AT,202305_S_AT,202358_S_AT,202641_AT,203196_AT,203208_S_AT,203218_AT,203333_AT,203460_S_AT,203951_AT,204030_S_AT,204252_AT,204975_AT,205463_S_AT,205730_S_AT,206117_AT,206875_S_AT,208025_S_AT,208622_S_AT,208906_AT,208999_AT,209130_AT,209230_S_AT,209275_S_AT,209288_S_AT,209524_AT,209884_S_AT,210480_S_AT,210563_X_AT,211126_S_AT,212233_AT,212364_AT,212607_AT,213005_S_AT,2…
GO:BP	muscle cell differentiation	GO:0042692	false	0.000105004	3.97879	395	248	18	21031	201287_S_AT,203045_AT,204298_S_AT,206117_AT,210512_S_AT,210563_X_AT,211126_S_AT,212262_AT,214352_S_AT,219926_AT,223077_AT,228396_AT,233496_S_AT,204464_S_AT,220164_S_AT,223853_AT,225728_AT,242460_AT
GO:BP	signal transduction	GO:0007165	false	0.000126427	3.89816	5959	248	105	21031	1552256_A_AT,1555270_A_AT,200766_AT,201008_S_AT,201287_S_AT,201869_S_AT,202166_S_AT,202305_S_AT,202627_S_AT,202641_AT,202809_S_AT,203045_AT,203184_AT,203218_AT,203327_AT,203333_AT,203460_S_AT,203480_S_AT,203837_AT,204030_S_AT,204252_AT,204298_S_AT,204319_S_AT,204363_AT,204916_AT,204975_AT,205463_S_AT,205608_S_AT,206307_S_AT,207233_S_AT,207426_S_AT,207630_S_AT,208025_S_AT,208622_S_AT,209230_S_AT,2…
GO:BP	muscle structure development	GO:0061061	false	0.000155227	3.80903	678	248	24	21031	201287_S_AT,203045_AT,203837_AT,204298_S_AT,206117_AT,209230_S_AT,209633_AT,210512_S_AT,210563_X_AT,211126_S_AT,212262_AT,214352_S_AT,219926_AT,223077_AT,228396_AT,233496_S_AT,204464_S_AT,204642_AT,219778_AT,220164_S_AT,223853_AT,225728_AT,239468_AT,242460_AT
GO:BP	response to stimulus	GO:0050896	false	0.000202932	3.69265	8976	248	142	21031	1552256_A_AT,1554126_AT,1555270_A_AT,200766_AT,201008_S_AT,201287_S_AT,201869_S_AT,202166_S_AT,202305_S_AT,202613_AT,202627_S_AT,202641_AT,202809_S_AT,203045_AT,203184_AT,203196_AT,203218_AT,203327_AT,203333_AT,203460_S_AT,203480_S_AT,203837_AT,204030_S_AT,204151_X_AT,204252_AT,204298_S_AT,204319_S_AT,204342_AT,204363_AT,204916_AT,204975_AT,205463_S_AT,205608_S_AT,206117_AT,206307_S_AT,207233_S_A…
GO:BP	regulation of cellular component organization	GO:0051128	false	0.000229317	3.63956	2425	248	54	21031	1552256_A_AT,201287_S_AT,202305_S_AT,202627_S_AT,203083_AT,203218_AT,203460_S_AT,204030_S_AT,204252_AT,205463_S_AT,205608_S_AT,206117_AT,206491_S_AT,206875_S_AT,208622_S_AT,208999_AT,209230_S_AT,209275_S_AT,209288_S_AT,209524_AT,210512_S_AT,210563_X_AT,212158_AT,212233_AT,212660_AT,213005_S_AT,213154_S_AT,213262_AT,214212_X_AT,218204_S_AT,219257_S_AT,221685_S_AT,223077_AT,224844_AT,225303_AT,2263…
GO:BP	muscle cell development	GO:0055001	false	0.000229778	3.63869	190	248	12	21031	201287_S_AT,204298_S_AT,206117_AT,210512_S_AT,210563_X_AT,211126_S_AT,223077_AT,228396_AT,233496_S_AT,204464_S_AT,223853_AT,225728_AT
GO:BP	response to wounding	GO:0009611	false	0.000248718	3.60429	557	248	21	21031	1552256_A_AT,202627_S_AT,203218_AT,204363_AT,205463_S_AT,206117_AT,207808_S_AT,209086_X_AT,210512_S_AT,210563_X_AT,212233_AT,213005_S_AT,214212_X_AT,228396_AT,202350_S_AT,204464_S_AT,214702_AT,219552_AT,223557_S_AT,235952_AT,238419_AT
GO:BP	positive regulation of multicellular organismal process	GO:0051240	false	0.000268527	3.57101	1637	248	41	21031	202627_S_AT,203045_AT,203083_AT,203184_AT,203218_AT,203460_S_AT,204363_AT,204975_AT,206117_AT,206307_S_AT,207426_S_AT,208025_S_AT,208622_S_AT,208906_AT,210512_S_AT,210517_S_AT,212233_AT,212262_AT,212607_AT,212660_AT,213524_S_AT,214212_X_AT,214352_S_AT,215501_S_AT,218852_AT,219257_S_AT,226022_AT,226342_AT,226498_AT,227749_AT,228234_AT,207924_X_AT,213817_AT,214702_AT,219497_S_AT,219552_AT,219778_AT…
GO:BP	negative regulation of cytoskeleton organization	GO:0051494	false	0.000268527	3.57101	161	248	11	21031	204030_S_AT,209524_AT,212233_AT,213005_S_AT,223077_AT,226342_AT,202286_S_AT,204642_AT,223557_S_AT,229125_AT,238419_AT
GO:BP	positive regulation of angiogenesis	GO:0045766	false	0.000332609	3.47807	165	248	11	21031	202627_S_AT,203045_AT,204363_AT,204975_AT,208025_S_AT,210512_S_AT,212607_AT,219257_S_AT,226022_AT,226498_AT,242460_AT
GO:BP	cell-substrate adhesion	GO:0031589	false	0.000346699	3.46005	351	248	16	21031	202627_S_AT,204975_AT,205608_S_AT,206875_S_AT,207172_S_AT,210512_S_AT,213005_S_AT,214212_X_AT,216250_S_AT,224847_AT,226997_AT,202286_S_AT,214702_AT,219552_AT,223853_AT,238419_AT
GO:BP	positive regulation of vasculature development	GO:1904018	false	0.000361289	3.44215	167	248	11	21031	202627_S_AT,203045_AT,204363_AT,204975_AT,208025_S_AT,210512_S_AT,212607_AT,219257_S_AT,226022_AT,226498_AT,242460_AT
GO:BP	positive regulation of macromolecule metabolic process	GO:0010604	false	0.000400352	3.39756	3420	248	68	21031	1555270_A_AT,200766_AT,201329_S_AT,201869_S_AT,202627_S_AT,203218_AT,203327_AT,203460_S_AT,203480_S_AT,203837_AT,204252_AT,204363_AT,204916_AT,204975_AT,205463_S_AT,205608_S_AT,205730_S_AT,206307_S_AT,207233_S_AT,207426_S_AT,207480_S_AT,207630_S_AT,208025_S_AT,208622_S_AT,208960_S_AT,209230_S_AT,209275_S_AT,209633_AT,209765_AT,210512_S_AT,210517_S_AT,212100_S_AT,212262_AT,213168_AT,214212_X_AT,21…
GO:BP	positive regulation of molecular function	GO:0044093	false	0.00043126	3.36526	1097	248	31	21031	1552256_A_AT,200766_AT,203327_AT,203460_S_AT,203837_AT,204319_S_AT,204363_AT,204975_AT,205463_S_AT,205608_S_AT,206117_AT,208025_S_AT,210512_S_AT,210563_X_AT,214212_X_AT,219257_S_AT,224640_AT,225071_AT,225655_AT,226022_AT,226498_AT,226683_AT,52169_AT,1569153_AT,204464_S_AT,205072_S_AT,208016_S_AT,213817_AT,215551_AT,239095_AT,239098_AT
GO:BP	positive regulation of locomotion	GO:0040017	false	0.000436543	3.35997	583	248	21	21031	1552256_A_AT,202627_S_AT,204363_AT,205463_S_AT,205608_S_AT,208790_S_AT,209086_X_AT,210512_S_AT,210517_S_AT,212607_AT,214212_X_AT,219257_S_AT,225071_AT,226022_AT,226498_AT,233825_S_AT,204642_AT,205476_AT,210192_AT,214702_AT,223853_AT
GO:BP	regulation of molecular function	GO:0065009	false	0.000436543	3.35997	1799	248	43	21031	1552256_A_AT,1555270_A_AT,200766_AT,202166_S_AT,202627_S_AT,203327_AT,203460_S_AT,203837_AT,204319_S_AT,204363_AT,204975_AT,205463_S_AT,205608_S_AT,206117_AT,207426_S_AT,208025_S_AT,209230_S_AT,210512_S_AT,210563_X_AT,211953_S_AT,214212_X_AT,215501_S_AT,219257_S_AT,224640_AT,225071_AT,225655_AT,226022_AT,226498_AT,226683_AT,228396_AT,52169_AT,1569153_AT,204464_S_AT,205072_S_AT,208016_S_AT,209990_…
GO:BP	regulation of p38MAPK cascade	GO:1900744	false	0.000547037	3.26198	41	248	6	21031	203837_AT,208622_S_AT,210512_S_AT,215501_S_AT,219257_S_AT,226022_AT
GO:BP	cell population proliferation	GO:0008283	false	0.00055602	3.25491	2006	248	46	21031	1552256_A_AT,201008_S_AT,202613_AT,203333_AT,203460_S_AT,203837_AT,203951_AT,204252_AT,204363_AT,204975_AT,205463_S_AT,205608_S_AT,206117_AT,207233_S_AT,207426_S_AT,207480_S_AT,208025_S_AT,209230_S_AT,210512_S_AT,210563_X_AT,211709_S_AT,212607_AT,213005_S_AT,214212_X_AT,214352_S_AT,215501_S_AT,218611_AT,219257_S_AT,219460_S_AT,224847_AT,225655_AT,226277_AT,226498_AT,228396_AT,1552487_A_AT,1556773…
GO:BP	regulation of catalytic activity	GO:0050790	false	0.00055602	3.25491	1227	248	33	21031	1552256_A_AT,200766_AT,202166_S_AT,202627_S_AT,203460_S_AT,203837_AT,204319_S_AT,204363_AT,204975_AT,205463_S_AT,205608_S_AT,208025_S_AT,210512_S_AT,211953_S_AT,214212_X_AT,215501_S_AT,225071_AT,225655_AT,226022_AT,226498_AT,226683_AT,228396_AT,52169_AT,1569153_AT,204464_S_AT,205072_S_AT,208016_S_AT,209990_S_AT,213817_AT,215551_AT,223853_AT,235952_AT,239095_AT
GO:BP	regulation of organelle organization	GO:0033043	false	0.000564985	3.24796	1173	248	32	21031	201287_S_AT,202305_S_AT,203218_AT,204030_S_AT,204252_AT,205463_S_AT,206117_AT,208622_S_AT,209230_S_AT,209275_S_AT,209288_S_AT,209524_AT,212233_AT,213005_S_AT,213154_S_AT,214212_X_AT,218204_S_AT,219257_S_AT,221685_S_AT,223077_AT,224844_AT,225303_AT,226342_AT,226683_AT,233496_S_AT,1552680_A_AT,202286_S_AT,204642_AT,210305_AT,223557_S_AT,229125_AT,238419_AT
GO:BP	positive regulation of cellular metabolic process	GO:0031325	false	0.000673166	3.17188	3346	248	66	21031	1552256_A_AT,201329_S_AT,201869_S_AT,202627_S_AT,203218_AT,203460_S_AT,203480_S_AT,203837_AT,204151_X_AT,204252_AT,204363_AT,204916_AT,204975_AT,205463_S_AT,205608_S_AT,205730_S_AT,206307_S_AT,207233_S_AT,207426_S_AT,207480_S_AT,207630_S_AT,208025_S_AT,208622_S_AT,208960_S_AT,209230_S_AT,209275_S_AT,209765_AT,210512_S_AT,210517_S_AT,212100_S_AT,212262_AT,213168_AT,214212_X_AT,214352_S_AT,217908_S…
GO:BP	cellular response to stimulus	GO:0051716	false	0.000713343	3.1467	7394	248	120	21031	1552256_A_AT,1555270_A_AT,200766_AT,201008_S_AT,201287_S_AT,201869_S_AT,202166_S_AT,202305_S_AT,202627_S_AT,202641_AT,202809_S_AT,203045_AT,203184_AT,203196_AT,203218_AT,203327_AT,203333_AT,203460_S_AT,203480_S_AT,203837_AT,204030_S_AT,204151_X_AT,204252_AT,204298_S_AT,204319_S_AT,204342_AT,204363_AT,204916_AT,204975_AT,205463_S_AT,205608_S_AT,206117_AT,206307_S_AT,207233_S_AT,207426_S_AT,207630_…
GO:BP	organic substance transport	GO:0071702	false	0.000788438	3.10323	2358	248	51	21031	1552256_A_AT,201008_S_AT,202097_AT,202358_S_AT,202641_AT,203196_AT,203460_S_AT,204151_X_AT,204342_AT,204916_AT,205608_S_AT,206491_S_AT,208622_S_AT,208790_S_AT,208999_AT,209130_AT,209275_S_AT,209605_AT,209884_S_AT,210480_S_AT,211953_S_AT,212100_S_AT,212262_AT,213154_S_AT,213434_AT,218092_S_AT,218334_AT,221020_S_AT,223021_X_AT,223310_X_AT,225071_AT,225163_AT,225900_AT,226277_AT,226342_AT,226683_AT,…
GO:BP	wound healing	GO:0042060	false	0.000800692	3.09653	425	248	17	21031	1552256_A_AT,202627_S_AT,204363_AT,205463_S_AT,206117_AT,207808_S_AT,209086_X_AT,210512_S_AT,210563_X_AT,213005_S_AT,214212_X_AT,228396_AT,214702_AT,219552_AT,223557_S_AT,235952_AT,238419_AT
GO:BP	positive regulation of cell motility	GO:2000147	false	0.000884193	3.05345	568	248	20	21031	1552256_A_AT,202627_S_AT,204363_AT,205463_S_AT,205608_S_AT,208790_S_AT,209086_X_AT,210512_S_AT,210517_S_AT,212607_AT,214212_X_AT,219257_S_AT,225071_AT,226022_AT,226498_AT,233825_S_AT,204642_AT,205476_AT,210192_AT,214702_AT
GO:BP	regulation of cell population proliferation	GO:0042127	false	0.000957591	3.01882	1683	248	40	21031	201008_S_AT,203333_AT,203837_AT,203951_AT,204252_AT,204363_AT,204975_AT,205463_S_AT,205608_S_AT,206117_AT,207233_S_AT,207426_S_AT,207480_S_AT,208025_S_AT,209230_S_AT,210512_S_AT,210563_X_AT,211709_S_AT,212607_AT,214212_X_AT,214352_S_AT,215501_S_AT,218611_AT,219257_S_AT,219460_S_AT,224847_AT,225655_AT,226498_AT,228396_AT,1552487_A_AT,1556773_AT,202286_S_AT,204642_AT,208016_S_AT,208394_X_AT,214702_…
GO:BP	positive regulation of catalytic activity	GO:0043085	false	0.000963472	3.01616	773	248	24	21031	1552256_A_AT,200766_AT,203460_S_AT,203837_AT,204319_S_AT,204363_AT,204975_AT,205463_S_AT,205608_S_AT,208025_S_AT,210512_S_AT,214212_X_AT,225071_AT,225655_AT,226022_AT,226498_AT,226683_AT,52169_AT,1569153_AT,204464_S_AT,205072_S_AT,208016_S_AT,215551_AT,239095_AT
GO:BP	regulation of actin filament organization	GO:0110053	false	0.00116182	2.93486	269	248	13	21031	206117_AT,209288_S_AT,213005_S_AT,214212_X_AT,223077_AT,225303_AT,226342_AT,233496_S_AT,202286_S_AT,204642_AT,223557_S_AT,229125_AT,238419_AT
GO:BP	cell surface receptor signaling pathway	GO:0007166	false	0.00118614	2.92586	2799	248	57	21031	1552256_A_AT,200766_AT,201008_S_AT,201287_S_AT,201869_S_AT,202627_S_AT,202641_AT,203045_AT,203184_AT,203218_AT,203327_AT,203460_S_AT,203480_S_AT,204298_S_AT,204363_AT,204975_AT,205463_S_AT,205608_S_AT,206307_S_AT,207233_S_AT,208622_S_AT,209275_S_AT,209633_AT,210512_S_AT,210563_X_AT,211475_S_AT,212660_AT,213005_S_AT,213524_S_AT,214212_X_AT,216250_S_AT,219257_S_AT,224640_AT,224847_AT,225071_AT,2260…
GO:BP	positive regulation of cell migration	GO:0030335	false	0.00137608	2.86136	540	248	19	21031	1552256_A_AT,202627_S_AT,204363_AT,205463_S_AT,205608_S_AT,209086_X_AT,210512_S_AT,210517_S_AT,212607_AT,214212_X_AT,219257_S_AT,225071_AT,226022_AT,226498_AT,233825_S_AT,204642_AT,205476_AT,210192_AT,214702_AT
GO:BP	negative regulation of supramolecular fiber organization	GO:1902904	false	0.00138202	2.85949	163	248	10	21031	209524_AT,212233_AT,213005_S_AT,223077_AT,226342_AT,202286_S_AT,204642_AT,223557_S_AT,229125_AT,238419_AT
GO:BP	regulation of response to stimulus	GO:0048583	false	0.00148787	2.82744	3939	248	73	21031	1555270_A_AT,200766_AT,201869_S_AT,202166_S_AT,202627_S_AT,203045_AT,203184_AT,203218_AT,203460_S_AT,203480_S_AT,203837_AT,204030_S_AT,204298_S_AT,204319_S_AT,204363_AT,204916_AT,204975_AT,205463_S_AT,205608_S_AT,206307_S_AT,207426_S_AT,207808_S_AT,208025_S_AT,208622_S_AT,209230_S_AT,209275_S_AT,209633_AT,210512_S_AT,210517_S_AT,210563_X_AT,211953_S_AT,212607_AT,213005_S_AT,213010_AT,213524_S_AT,…
GO:BP	negative regulation of organelle organization	GO:0010639	false	0.00149685	2.82482	361	248	15	21031	202305_S_AT,204030_S_AT,209230_S_AT,209524_AT,212233_AT,213005_S_AT,221685_S_AT,223077_AT,226342_AT,1552680_A_AT,202286_S_AT,204642_AT,223557_S_AT,229125_AT,238419_AT
GO:BP	negative regulation of biological process	GO:0048519	false	0.00151114	2.8207	5874	248	99	21031	1555270_A_AT,201008_S_AT,201329_S_AT,201869_S_AT,202097_AT,202202_S_AT,202305_S_AT,202627_S_AT,202809_S_AT,203083_AT,203184_AT,203333_AT,203460_S_AT,203480_S_AT,203739_AT,203951_AT,204030_S_AT,204252_AT,204319_S_AT,205463_S_AT,205608_S_AT,206117_AT,206307_S_AT,207172_S_AT,207233_S_AT,207426_S_AT,207480_S_AT,207630_S_AT,207808_S_AT,208025_S_AT,208622_S_AT,208906_AT,209230_S_AT,209275_S_AT,209524_A…
GO:BP	actomyosin structure organization	GO:0031032	false	0.0017225	2.76384	204	248	11	21031	203951_AT,206117_AT,210563_X_AT,211126_S_AT,214212_X_AT,223077_AT,233496_S_AT,202286_S_AT,204642_AT,223557_S_AT,238419_AT
GO:BP	positive regulation of signal transduction	GO:0009967	false	0.00194566	2.71093	1561	248	37	21031	200766_AT,201869_S_AT,203045_AT,203218_AT,203837_AT,204030_S_AT,204363_AT,204975_AT,205463_S_AT,205608_S_AT,206307_S_AT,209230_S_AT,209633_AT,210512_S_AT,210517_S_AT,210563_X_AT,212607_AT,213005_S_AT,213010_AT,213524_S_AT,214212_X_AT,214352_S_AT,219257_S_AT,224640_AT,226022_AT,226498_AT,228234_AT,1552680_A_AT,204153_S_AT,205476_AT,208394_X_AT,214702_AT,228731_AT,232238_AT,239095_AT,239098_AT,2425…
GO:BP	animal organ morphogenesis	GO:0009887	false	0.00200501	2.69788	1035	248	28	21031	202627_S_AT,203184_AT,203460_S_AT,204975_AT,205463_S_AT,206117_AT,206307_S_AT,207480_S_AT,209633_AT,210480_S_AT,210512_S_AT,210563_X_AT,212607_AT,213168_AT,213434_AT,214352_S_AT,218005_AT,226277_AT,226876_AT,202286_S_AT,204236_AT,204464_S_AT,204642_AT,207924_X_AT,215551_AT,219778_AT,220910_AT,242579_AT
GO:BP	cellular response to reactive nitrogen species	GO:1902170	true	0.00205026	2.68819	17	248	4	21031	203837_AT,204252_AT,210563_X_AT,211555_S_AT
GO:BP	regulation of morphogenesis of a branching structure	GO:0060688	false	0.00205026	2.68819	54	248	6	21031	205463_S_AT,210512_S_AT,202286_S_AT,207924_X_AT,215551_AT,219497_S_AT
GO:BP	regulation of angiogenesis	GO:0045765	false	0.00205026	2.68819	288	248	13	21031	202627_S_AT,203045_AT,203083_AT,204363_AT,204975_AT,208025_S_AT,210512_S_AT,212262_AT,212607_AT,219257_S_AT,226022_AT,226498_AT,242460_AT
GO:BP	muscle tissue development	GO:0060537	false	0.00210467	2.67682	420	248	16	21031	204298_S_AT,206117_AT,209230_S_AT,210512_S_AT,210563_X_AT,211126_S_AT,214352_S_AT,219926_AT,228396_AT,233496_S_AT,204464_S_AT,204642_AT,217901_AT,219778_AT,223853_AT,225728_AT
GO:BP	regulation of actin filament-based process	GO:0032970	false	0.00215008	2.66755	376	248	15	21031	205463_S_AT,206117_AT,209288_S_AT,213005_S_AT,214212_X_AT,223077_AT,225303_AT,226342_AT,233496_S_AT,202286_S_AT,204642_AT,217901_AT,223557_S_AT,229125_AT,238419_AT
GO:BP	p38MAPK cascade	GO:0038066	false	0.00218079	2.66139	55	248	6	21031	203837_AT,208622_S_AT,210512_S_AT,215501_S_AT,219257_S_AT,226022_AT
GO:BP	striated muscle cell differentiation	GO:0051146	false	0.00218079	2.66139	291	248	13	21031	201287_S_AT,206117_AT,210512_S_AT,210563_X_AT,211126_S_AT,214352_S_AT,219926_AT,223077_AT,228396_AT,233496_S_AT,223853_AT,225728_AT,242460_AT
GO:BP	regulation of actin cytoskeleton organization	GO:0032956	false	0.00218611	2.66033	334	248	14	21031	205463_S_AT,206117_AT,209288_S_AT,213005_S_AT,214212_X_AT,223077_AT,225303_AT,226342_AT,233496_S_AT,202286_S_AT,204642_AT,223557_S_AT,229125_AT,238419_AT
GO:BP	negative regulation of cellular component organization	GO:0051129	false	0.00218611	2.66033	719	248	22	21031	202305_S_AT,203460_S_AT,204030_S_AT,209230_S_AT,209524_AT,210512_S_AT,210563_X_AT,212233_AT,213005_S_AT,213262_AT,221685_S_AT,223077_AT,226342_AT,1552680_A_AT,202286_S_AT,204642_AT,213817_AT,219497_S_AT,223557_S_AT,229125_AT,238419_AT,239095_AT
GO:BP	regulation of anatomical structure size	GO:0090066	false	0.00221501	2.65462	519	248	18	21031	208622_S_AT,209275_S_AT,209288_S_AT,210512_S_AT,212233_AT,212607_AT,213005_S_AT,223077_AT,225303_AT,226342_AT,228396_AT,233496_S_AT,204464_S_AT,208016_S_AT,214702_AT,219497_S_AT,219552_AT,229125_AT
GO:BP	regulation of signaling	GO:0023051	false	0.00221501	2.65462	3437	248	65	21031	1555270_A_AT,200766_AT,201869_S_AT,202166_S_AT,202627_S_AT,203045_AT,203184_AT,203218_AT,203460_S_AT,203480_S_AT,203837_AT,204030_S_AT,204298_S_AT,204319_S_AT,204363_AT,204916_AT,204975_AT,205463_S_AT,205608_S_AT,206307_S_AT,207172_S_AT,208622_S_AT,209230_S_AT,209275_S_AT,209633_AT,210512_S_AT,210517_S_AT,210563_X_AT,212233_AT,212607_AT,213005_S_AT,213010_AT,213524_S_AT,214212_X_AT,214352_S_AT,21…
GO:BP	regulation of vasculature development	GO:1901342	false	0.00221501	2.65462	293	248	13	21031	202627_S_AT,203045_AT,203083_AT,204363_AT,204975_AT,208025_S_AT,210512_S_AT,212262_AT,212607_AT,219257_S_AT,226022_AT,226498_AT,242460_AT
GO:BP	cell development	GO:0048468	false	0.00227507	2.64301	2819	248	56	21031	201287_S_AT,202305_S_AT,202641_AT,203333_AT,203460_S_AT,204298_S_AT,205608_S_AT,206117_AT,206307_S_AT,207172_S_AT,207233_S_AT,207426_S_AT,207480_S_AT,208622_S_AT,208960_S_AT,209524_AT,209884_S_AT,210512_S_AT,210563_X_AT,211126_S_AT,212158_AT,212233_AT,212262_AT,212660_AT,213005_S_AT,213168_AT,214352_S_AT,215501_S_AT,217820_S_AT,218092_S_AT,218852_AT,223077_AT,224847_AT,225120_AT,226876_AT,227749_…
GO:BP	ameboidal-type cell migration	GO:0001667	false	0.00236956	2.62533	428	248	16	21031	1552256_A_AT,204975_AT,205608_S_AT,208933_S_AT,209275_S_AT,210512_S_AT,210517_S_AT,212607_AT,213005_S_AT,215501_S_AT,216250_S_AT,225071_AT,226022_AT,202286_S_AT,204464_S_AT,214702_AT
GO:BP	nitrogen compound transport	GO:0071705	false	0.00265072	2.57664	1911	248	42	21031	201008_S_AT,202097_AT,202358_S_AT,202641_AT,203196_AT,203460_S_AT,204342_AT,204916_AT,205608_S_AT,206491_S_AT,208790_S_AT,208999_AT,209130_AT,209275_S_AT,209605_AT,210480_S_AT,211953_S_AT,212100_S_AT,212262_AT,213154_S_AT,213434_AT,218092_S_AT,218334_AT,221020_S_AT,223021_X_AT,225163_AT,225900_AT,226277_AT,226342_AT,226683_AT,227749_AT,228183_S_AT,228396_AT,52169_AT,1557136_AT,204464_S_AT,206872_…
GO:BP	negative regulation of vascular permeability	GO:0043116	false	0.00279692	2.55332	19	248	4	21031	205608_S_AT,210512_S_AT,210517_S_AT,214212_X_AT
GO:BP	regulation of biological quality	GO:0065008	false	0.00284688	2.54563	2846	248	56	21031	1555270_A_AT,201869_S_AT,202358_S_AT,202627_S_AT,203083_AT,203118_AT,203327_AT,203460_S_AT,204151_X_AT,204363_AT,204975_AT,205463_S_AT,205608_S_AT,206117_AT,206307_S_AT,207808_S_AT,208622_S_AT,208999_AT,209130_AT,209275_S_AT,209288_S_AT,209884_S_AT,210512_S_AT,210517_S_AT,211475_S_AT,212233_AT,212262_AT,212607_AT,213005_S_AT,214212_X_AT,214352_S_AT,218852_AT,219926_AT,223077_AT,224640_AT,225303_A…
GO:BP	regulation of cardiac muscle cell apoptotic process	GO:0010665	false	0.00297944	2.52587	37	248	5	21031	203333_AT,203837_AT,209230_S_AT,210563_X_AT,207924_X_AT
GO:BP	epithelial cell migration	GO:0010631	false	0.00297944	2.52587	304	248	13	21031	1552256_A_AT,204975_AT,205608_S_AT,208933_S_AT,209275_S_AT,210512_S_AT,212607_AT,213005_S_AT,215501_S_AT,216250_S_AT,225071_AT,226022_AT,202286_S_AT
GO:BP	negative regulation of cellular process	GO:0048523	false	0.00297944	2.52587	5541	248	93	21031	1555270_A_AT,201008_S_AT,201329_S_AT,201869_S_AT,202097_AT,202305_S_AT,202627_S_AT,202809_S_AT,203184_AT,203333_AT,203460_S_AT,203480_S_AT,203739_AT,203951_AT,204030_S_AT,204252_AT,204319_S_AT,205463_S_AT,205608_S_AT,206117_AT,206307_S_AT,207172_S_AT,207233_S_AT,207426_S_AT,207480_S_AT,207630_S_AT,208025_S_AT,208622_S_AT,209230_S_AT,209275_S_AT,209524_AT,209633_AT,210512_S_AT,210563_X_AT,211475_S…
GO:BP	positive regulation of cell population proliferation	GO:0008284	false	0.00314351	2.50259	962	248	26	21031	203837_AT,204252_AT,204363_AT,204975_AT,205463_S_AT,207426_S_AT,207480_S_AT,208025_S_AT,210512_S_AT,210563_X_AT,211709_S_AT,212607_AT,214212_X_AT,214352_S_AT,219257_S_AT,224847_AT,226498_AT,1552487_A_AT,1556773_AT,204642_AT,208016_S_AT,208394_X_AT,214702_AT,215551_AT,219778_AT,232238_AT
GO:BP	positive regulation of nitrogen compound metabolic process	GO:0051173	false	0.00319939	2.49493	3001	248	58	21031	1555270_A_AT,200766_AT,201329_S_AT,201869_S_AT,203218_AT,203327_AT,203460_S_AT,203480_S_AT,203837_AT,204252_AT,204363_AT,204916_AT,204975_AT,205463_S_AT,205608_S_AT,205730_S_AT,206307_S_AT,207233_S_AT,207426_S_AT,207480_S_AT,207630_S_AT,208025_S_AT,208622_S_AT,208960_S_AT,209230_S_AT,209275_S_AT,209633_AT,210512_S_AT,212100_S_AT,212262_AT,213168_AT,214212_X_AT,214352_S_AT,217908_S_AT,218611_AT,21…
GO:BP	epithelium migration	GO:0090132	false	0.00319939	2.49493	307	248	13	21031	1552256_A_AT,204975_AT,205608_S_AT,208933_S_AT,209275_S_AT,210512_S_AT,212607_AT,213005_S_AT,215501_S_AT,216250_S_AT,225071_AT,226022_AT,202286_S_AT
GO:BP	regulation of signal transduction	GO:0009966	false	0.00342483	2.46536	3010	248	58	21031	1555270_A_AT,200766_AT,201869_S_AT,202166_S_AT,202627_S_AT,203045_AT,203184_AT,203218_AT,203460_S_AT,203480_S_AT,203837_AT,204030_S_AT,204298_S_AT,204319_S_AT,204363_AT,204916_AT,204975_AT,205463_S_AT,205608_S_AT,206307_S_AT,208622_S_AT,209230_S_AT,209633_AT,210512_S_AT,210517_S_AT,210563_X_AT,212607_AT,213005_S_AT,213010_AT,213524_S_AT,214212_X_AT,214352_S_AT,215501_S_AT,216250_S_AT,219206_X_AT,…
GO:BP	tissue migration	GO:0090130	false	0.00378196	2.42228	313	248	13	21031	1552256_A_AT,204975_AT,205608_S_AT,208933_S_AT,209275_S_AT,210512_S_AT,212607_AT,213005_S_AT,215501_S_AT,216250_S_AT,225071_AT,226022_AT,202286_S_AT
GO:BP	regulation of cell communication	GO:0010646	false	0.00378196	2.42228	3443	248	64	21031	1555270_A_AT,200766_AT,201869_S_AT,202166_S_AT,202627_S_AT,203045_AT,203184_AT,203218_AT,203460_S_AT,203480_S_AT,203837_AT,204030_S_AT,204298_S_AT,204319_S_AT,204363_AT,204916_AT,204975_AT,205463_S_AT,205608_S_AT,206307_S_AT,207172_S_AT,208622_S_AT,209230_S_AT,209275_S_AT,209633_AT,210512_S_AT,210517_S_AT,210563_X_AT,212233_AT,212607_AT,213005_S_AT,213010_AT,213524_S_AT,214212_X_AT,214352_S_AT,21…
GO:BP	positive regulation of cellular biosynthetic process	GO:0031328	false	0.00395565	2.40278	2685	248	53	21031	1552256_A_AT,201329_S_AT,201869_S_AT,202627_S_AT,203218_AT,203460_S_AT,203837_AT,204252_AT,204363_AT,204916_AT,205608_S_AT,205730_S_AT,206307_S_AT,207233_S_AT,207426_S_AT,207480_S_AT,207630_S_AT,208025_S_AT,208622_S_AT,208960_S_AT,209230_S_AT,209765_AT,210512_S_AT,210517_S_AT,212100_S_AT,212262_AT,213168_AT,214352_S_AT,217908_S_AT,218611_AT,219257_S_AT,219798_S_AT,224847_AT,225655_AT,226342_AT,22…
GO:BP	regulation of cell differentiation	GO:0045595	false	0.00396718	2.40152	1576	248	36	21031	202627_S_AT,203184_AT,203218_AT,203333_AT,203460_S_AT,203837_AT,204298_S_AT,204975_AT,207233_S_AT,207426_S_AT,207480_S_AT,210512_S_AT,212233_AT,212262_AT,212660_AT,214212_X_AT,214352_S_AT,215501_S_AT,218852_AT,224847_AT,225120_AT,226876_AT,226997_AT,1552487_A_AT,1556773_AT,202286_S_AT,206210_S_AT,207924_X_AT,208016_S_AT,214702_AT,219497_S_AT,219778_AT,228952_AT,232238_AT,238419_AT,242579_AT
GO:BP	regulation of striated muscle cell apoptotic process	GO:0010662	false	0.00401013	2.39684	40	248	5	21031	203333_AT,203837_AT,209230_S_AT,210563_X_AT,207924_X_AT
GO:BP	kidney development	GO:0001822	false	0.00427756	2.3688	318	248	13	21031	1555270_A_AT,201287_S_AT,202641_AT,205463_S_AT,205608_S_AT,206307_S_AT,210512_S_AT,210563_X_AT,202286_S_AT,204464_S_AT,207924_X_AT,208016_S_AT,220910_AT
GO:BP	regulation of morphogenesis of an epithelium	GO:1905330	false	0.00440182	2.35637	65	248	6	21031	205463_S_AT,210512_S_AT,226997_AT,202286_S_AT,207924_X_AT,215551_AT
GO:BP	cell-matrix adhesion	GO:0007160	false	0.00440182	2.35637	235	248	11	21031	202627_S_AT,204975_AT,206875_S_AT,207172_S_AT,210512_S_AT,214212_X_AT,224847_AT,226997_AT,214702_AT,219552_AT,238419_AT
GO:BP	cardiac muscle cell apoptotic process	GO:0010659	false	0.00440182	2.35637	41	248	5	21031	203333_AT,203837_AT,209230_S_AT,210563_X_AT,207924_X_AT
GO:BP	positive regulation of signaling	GO:0023056	false	0.00443499	2.35311	1778	248	39	21031	200766_AT,201869_S_AT,203045_AT,203218_AT,203460_S_AT,203837_AT,204030_S_AT,204363_AT,204975_AT,205463_S_AT,205608_S_AT,206307_S_AT,209230_S_AT,209633_AT,210512_S_AT,210517_S_AT,210563_X_AT,212607_AT,213005_S_AT,213010_AT,213524_S_AT,214212_X_AT,214352_S_AT,219257_S_AT,224640_AT,226022_AT,226498_AT,228234_AT,1552680_A_AT,204153_S_AT,205476_AT,208394_X_AT,214702_AT,223853_AT,228731_AT,232238_AT,23…
GO:BP	regulation of protein-containing complex disassembly	GO:0043244	false	0.00444264	2.35236	125	248	8	21031	209275_S_AT,209524_AT,212233_AT,218204_S_AT,223077_AT,226342_AT,233496_S_AT,213817_AT
GO:BP	positive regulation of biosynthetic process	GO:0009891	false	0.00448234	2.34849	2706	248	53	21031	1552256_A_AT,201329_S_AT,201869_S_AT,202627_S_AT,203218_AT,203460_S_AT,203837_AT,204252_AT,204363_AT,204916_AT,205608_S_AT,205730_S_AT,206307_S_AT,207233_S_AT,207426_S_AT,207480_S_AT,207630_S_AT,208025_S_AT,208622_S_AT,208960_S_AT,209230_S_AT,209765_AT,210512_S_AT,210517_S_AT,212100_S_AT,212262_AT,213168_AT,214352_S_AT,217908_S_AT,218611_AT,219257_S_AT,219798_S_AT,224847_AT,225655_AT,226342_AT,22…
GO:BP	actin filament bundle organization	GO:0061572	false	0.00468262	2.32951	161	248	9	21031	206117_AT,208622_S_AT,212364_AT,214212_X_AT,226876_AT,202286_S_AT,204642_AT,223557_S_AT,238419_AT
GO:BP	response to oxygen-containing compound	GO:1901700	false	0.00493444	2.30676	1663	248	37	21031	1552256_A_AT,200766_AT,201008_S_AT,201287_S_AT,202627_S_AT,203218_AT,203327_AT,203460_S_AT,203837_AT,204151_X_AT,204252_AT,204319_S_AT,206117_AT,207426_S_AT,208622_S_AT,210517_S_AT,210563_X_AT,211953_S_AT,212091_S_AT,212233_AT,213005_S_AT,213290_AT,215501_S_AT,218636_S_AT,219257_S_AT,226022_AT,228234_AT,204464_S_AT,208016_S_AT,211555_S_AT,213817_AT,215551_AT,217901_AT,219497_S_AT,228952_AT,239095…
GO:BP	regulation of protein-containing complex assembly	GO:0043254	false	0.00496149	2.30439	417	248	15	21031	203218_AT,206491_S_AT,208999_AT,209288_S_AT,210512_S_AT,212233_AT,213005_S_AT,214212_X_AT,223077_AT,224844_AT,225303_AT,226342_AT,210305_AT,219497_S_AT,229125_AT
GO:BP	negative regulation of cardiac muscle cell apoptotic process	GO:0010667	true	0.00498435	2.30239	23	248	4	21031	203333_AT,209230_S_AT,210563_X_AT,207924_X_AT
GO:BP	cellular component assembly involved in morphogenesis	GO:0010927	false	0.00499191	2.30173	128	248	8	21031	206117_AT,210563_X_AT,211126_S_AT,218092_S_AT,223077_AT,233496_S_AT,1552680_A_AT,238419_AT
GO:BP	macromolecule localization	GO:0033036	false	0.00506288	2.2956	3210	248	60	21031	1552256_A_AT,200766_AT,201008_S_AT,202097_AT,202358_S_AT,202641_AT,203184_AT,203196_AT,203218_AT,203333_AT,203460_S_AT,204151_X_AT,204916_AT,204975_AT,205608_S_AT,205730_S_AT,206491_S_AT,208622_S_AT,208790_S_AT,208906_AT,208999_AT,209130_AT,209275_S_AT,209605_AT,210480_S_AT,210512_S_AT,211953_S_AT,212100_S_AT,212262_AT,213154_S_AT,213434_AT,213750_AT,214212_X_AT,218092_S_AT,218334_AT,219798_S_AT,…
GO:BP	renal system development	GO:0072001	false	0.00522649	2.28179	328	248	13	21031	1555270_A_AT,201287_S_AT,202641_AT,205463_S_AT,205608_S_AT,206307_S_AT,210512_S_AT,210563_X_AT,202286_S_AT,204464_S_AT,207924_X_AT,208016_S_AT,220910_AT
GO:BP	regulation of wound healing	GO:0061041	false	0.00542954	2.26524	130	248	8	21031	202627_S_AT,204363_AT,205463_S_AT,207808_S_AT,213005_S_AT,214212_X_AT,228396_AT,238419_AT
GO:BP	striated muscle cell apoptotic process	GO:0010658	false	0.00546631	2.26231	44	248	5	21031	203333_AT,203837_AT,209230_S_AT,210563_X_AT,207924_X_AT
GO:BP	regulation of cellular component size	GO:0032535	false	0.00546631	2.26231	376	248	14	21031	208622_S_AT,209275_S_AT,209288_S_AT,210512_S_AT,212233_AT,212607_AT,213005_S_AT,223077_AT,225303_AT,226342_AT,233496_S_AT,214702_AT,219497_S_AT,229125_AT
GO:BP	ossification	GO:0001503	false	0.00546631	2.26231	423	248	15	21031	203184_AT,204298_S_AT,207172_S_AT,211709_S_AT,212091_S_AT,213168_AT,213750_AT,214212_X_AT,224847_AT,226876_AT,226997_AT,1556773_AT,204642_AT,228952_AT,242579_AT
GO:BP	response to endogenous stimulus	GO:0009719	false	0.00546631	2.26231	1678	248	37	21031	200766_AT,201008_S_AT,201287_S_AT,203184_AT,203327_AT,203460_S_AT,204151_X_AT,204298_S_AT,204916_AT,206307_S_AT,207426_S_AT,207480_S_AT,208622_S_AT,209884_S_AT,210512_S_AT,210563_X_AT,211953_S_AT,212091_S_AT,212233_AT,213005_S_AT,214212_X_AT,216250_S_AT,219257_S_AT,225071_AT,226498_AT,226997_AT,227339_AT,230508_AT,1553004_AT,204464_S_AT,207924_X_AT,208016_S_AT,215551_AT,217901_AT,219497_S_AT,2289…
GO:BP	positive regulation of macromolecule biosynthetic process	GO:0010557	false	0.00556667	2.2544	2603	248	51	21031	201329_S_AT,201869_S_AT,202627_S_AT,203218_AT,203460_S_AT,203837_AT,204252_AT,204363_AT,204916_AT,205608_S_AT,205730_S_AT,206307_S_AT,207233_S_AT,207426_S_AT,207480_S_AT,207630_S_AT,208025_S_AT,208622_S_AT,208960_S_AT,209230_S_AT,209765_AT,210512_S_AT,210517_S_AT,212100_S_AT,212262_AT,213168_AT,214352_S_AT,217908_S_AT,218611_AT,219257_S_AT,219798_S_AT,224847_AT,225655_AT,226342_AT,227339_AT,22774…
GO:BP	developmental growth involved in morphogenesis	GO:0060560	false	0.00609119	2.2153	248	248	11	21031	209633_AT,210512_S_AT,212233_AT,212660_AT,228396_AT,204464_S_AT,204642_AT,214702_AT,215551_AT,219497_S_AT,239537_AT
GO:BP	cellular senescence	GO:0090398	false	0.00639409	2.19422	101	248	7	21031	203218_AT,203837_AT,204252_AT,208025_S_AT,212607_AT,213750_AT,224847_AT
GO:BP	striated muscle cell development	GO:0055002	false	0.00723277	2.1407	73	248	6	21031	201287_S_AT,206117_AT,210563_X_AT,211126_S_AT,223077_AT,233496_S_AT
GO:BP	negative regulation of striated muscle cell apoptotic process	GO:0010664	false	0.00741913	2.12965	26	248	4	21031	203333_AT,209230_S_AT,210563_X_AT,207924_X_AT
GO:BP	positive regulation of supramolecular fiber organization	GO:1902905	false	0.0076447	2.11664	175	248	9	21031	203460_S_AT,206117_AT,209288_S_AT,212233_AT,214212_X_AT,224844_AT,225303_AT,233496_S_AT,210305_AT
GO:BP	regulation of coagulation	GO:0050818	false	0.0076447	2.11664	74	248	6	21031	202627_S_AT,203460_S_AT,204363_AT,205463_S_AT,207808_S_AT,228396_AT
GO:BP	regulation of cell-substrate adhesion	GO:0010810	false	0.00780926	2.10739	215	248	10	21031	202627_S_AT,204975_AT,206875_S_AT,210512_S_AT,213005_S_AT,214212_X_AT,224847_AT,202286_S_AT,214702_AT,238419_AT
GO:BP	epithelial cell apoptotic process	GO:1904019	false	0.00814775	2.08896	140	248	8	21031	1555270_A_AT,202627_S_AT,203837_AT,205608_S_AT,209230_S_AT,210563_X_AT,204464_S_AT,215551_AT
GO:BP	response to stress	GO:0006950	false	0.00814775	2.08896	3855	248	68	21031	1552256_A_AT,1554126_AT,1555270_A_AT,201008_S_AT,201287_S_AT,202627_S_AT,202809_S_AT,203045_AT,203218_AT,203460_S_AT,203480_S_AT,203837_AT,204252_AT,204342_AT,204363_AT,205463_S_AT,206117_AT,207426_S_AT,207808_S_AT,208025_S_AT,208933_S_AT,209086_X_AT,209130_AT,209230_S_AT,209275_S_AT,209911_X_AT,210480_S_AT,210512_S_AT,210563_X_AT,211953_S_AT,212233_AT,212607_AT,213005_S_AT,213434_AT,213750_AT,21…
GO:BP	cell morphogenesis	GO:0000902	false	0.0084732	2.07195	986	248	25	21031	202305_S_AT,203460_S_AT,206117_AT,206307_S_AT,207172_S_AT,208622_S_AT,209288_S_AT,210512_S_AT,212158_AT,212233_AT,212660_AT,213005_S_AT,214212_X_AT,217820_S_AT,226277_AT,228396_AT,202350_S_AT,204464_S_AT,213438_AT,214702_AT,219497_S_AT,223340_AT,223853_AT,239537_AT,242579_AT
GO:BP	negative regulation of developmental process	GO:0051093	false	0.0084732	2.07195	928	248	24	21031	202627_S_AT,203083_AT,203333_AT,203460_S_AT,207426_S_AT,207480_S_AT,210512_S_AT,210563_X_AT,212262_AT,213005_S_AT,214212_X_AT,214352_S_AT,215501_S_AT,224847_AT,226876_AT,226997_AT,1556773_AT,202286_S_AT,206210_S_AT,207924_X_AT,219497_S_AT,219778_AT,228952_AT,232238_AT
GO:BP	endothelial cell migration	GO:0043542	false	0.00874174	2.0584	219	248	10	21031	1552256_A_AT,204975_AT,205608_S_AT,208933_S_AT,209275_S_AT,210512_S_AT,212607_AT,216250_S_AT,225071_AT,226022_AT
GO:BP	negative regulation of stress fiber assembly	GO:0051497	false	0.00924324	2.03418	28	248	4	21031	202286_S_AT,204642_AT,223557_S_AT,238419_AT
GO:BP	intracellular signal transduction	GO:0035556	false	0.00924324	2.03418	2668	248	51	21031	1555270_A_AT,202641_AT,202809_S_AT,203218_AT,203460_S_AT,203837_AT,204030_S_AT,204252_AT,204298_S_AT,204363_AT,205463_S_AT,205608_S_AT,208025_S_AT,208622_S_AT,209230_S_AT,209288_S_AT,210480_S_AT,210512_S_AT,210517_S_AT,210563_X_AT,212607_AT,212660_AT,213005_S_AT,213010_AT,214212_X_AT,214352_S_AT,215501_S_AT,219206_X_AT,219257_S_AT,219460_S_AT,221685_S_AT,223310_X_AT,224640_AT,226022_AT,226342_AT,…
GO:BP	positive regulation of p38MAPK cascade	GO:1900745	false	0.00924324	2.03418	28	248	4	21031	203837_AT,210512_S_AT,219257_S_AT,226022_AT
GO:BP	cell projection organization	GO:0030030	false	0.0100201	1.99913	1613	248	35	21031	202305_S_AT,202641_AT,203196_AT,203333_AT,203460_S_AT,204975_AT,205463_S_AT,205730_S_AT,206117_AT,206307_S_AT,207172_S_AT,208622_S_AT,209275_S_AT,209288_S_AT,209524_AT,210512_S_AT,210563_X_AT,212158_AT,212233_AT,212660_AT,213005_S_AT,217820_S_AT,228396_AT,1554512_A_AT,202286_S_AT,202350_S_AT,204464_S_AT,204642_AT,213438_AT,214702_AT,219497_S_AT,223340_AT,239095_AT,239537_AT,242579_AT
GO:BP	cellular response to oxygen-containing compound	GO:1901701	false	0.0100995	1.9957	1179	248	28	21031	1552256_A_AT,200766_AT,202627_S_AT,203218_AT,203327_AT,203460_S_AT,203837_AT,204151_X_AT,204252_AT,204319_S_AT,206117_AT,207426_S_AT,208622_S_AT,210563_X_AT,211953_S_AT,212091_S_AT,212233_AT,213005_S_AT,219257_S_AT,226022_AT,228234_AT,204464_S_AT,208016_S_AT,211555_S_AT,213817_AT,215551_AT,219497_S_AT,228952_AT
GO:BP	glomerular filtration	GO:0003094	false	0.0104152	1.98233	29	248	4	21031	204975_AT,209086_X_AT,225303_AT,204464_S_AT
GO:BP	tissue morphogenesis	GO:0048729	false	0.0105428	1.97704	611	248	18	21031	203460_S_AT,205463_S_AT,206117_AT,206307_S_AT,208025_S_AT,210512_S_AT,214212_X_AT,214352_S_AT,226997_AT,202286_S_AT,204464_S_AT,204642_AT,207924_X_AT,215551_AT,219778_AT,220910_AT,223557_S_AT,238419_AT
GO:BP	cellular response to endogenous stimulus	GO:0071495	false	0.0108052	1.96637	1432	248	32	21031	200766_AT,203184_AT,203327_AT,203460_S_AT,204151_X_AT,204298_S_AT,204916_AT,206307_S_AT,207426_S_AT,208622_S_AT,209884_S_AT,210512_S_AT,210563_X_AT,211953_S_AT,212091_S_AT,212233_AT,213005_S_AT,214212_X_AT,216250_S_AT,219257_S_AT,225071_AT,226498_AT,226997_AT,227339_AT,230508_AT,204464_S_AT,207924_X_AT,208016_S_AT,215551_AT,219497_S_AT,228952_AT,242579_AT
GO:BP	developmental growth	GO:0048589	false	0.0108636	1.96403	667	248	19	21031	203045_AT,208622_S_AT,209633_AT,210512_S_AT,210563_X_AT,212233_AT,212660_AT,215501_S_AT,228396_AT,204464_S_AT,204642_AT,214702_AT,215551_AT,219497_S_AT,219778_AT,225728_AT,232238_AT,239537_AT,242579_AT
GO:BP	regulation of cell adhesion	GO:0030155	false	0.0109289	1.96142	778	248	21	21031	202202_S_AT,202627_S_AT,203333_AT,204975_AT,205608_S_AT,206117_AT,206875_S_AT,207426_S_AT,209765_AT,210512_S_AT,213005_S_AT,214212_X_AT,215501_S_AT,216250_S_AT,224847_AT,228396_AT,1554571_AT,202286_S_AT,204642_AT,214702_AT,238419_AT
GO:BP	regulation of phosphate metabolic process	GO:0019220	false	0.0114084	1.94278	1132	248	27	21031	1552256_A_AT,202166_S_AT,203460_S_AT,203837_AT,204298_S_AT,204975_AT,205463_S_AT,205608_S_AT,208025_S_AT,209230_S_AT,209275_S_AT,210512_S_AT,211953_S_AT,214212_X_AT,214352_S_AT,215501_S_AT,218852_AT,219257_S_AT,224640_AT,225303_AT,226022_AT,226498_AT,228396_AT,52169_AT,213817_AT,214702_AT,228952_AT
GO:BP	negative regulation of chondrocyte development	GO:0061182	true	0.0114084	1.94278	3	248	2	21031	226876_AT,1556773_AT
GO:BP	positive regulation of protein metabolic process	GO:0051247	false	0.0114084	1.94278	1253	248	29	21031	1555270_A_AT,200766_AT,203218_AT,203327_AT,203460_S_AT,203837_AT,204363_AT,204916_AT,204975_AT,205463_S_AT,205608_S_AT,208025_S_AT,208622_S_AT,209230_S_AT,209275_S_AT,209633_AT,210512_S_AT,212100_S_AT,214212_X_AT,214352_S_AT,219257_S_AT,224640_AT,225655_AT,226022_AT,226498_AT,52169_AT,1569153_AT,208016_S_AT,239095_AT
GO:BP	nucleobase-containing compound transport	GO:0015931	true	0.0114084	1.94278	229	248	10	21031	202097_AT,203196_AT,204342_AT,209605_AT,212100_S_AT,212262_AT,213154_S_AT,218092_S_AT,218334_AT,221020_S_AT
GO:BP	plasma membrane bounded cell projection morphogenesis	GO:0120039	false	0.0114084	1.94278	671	248	19	21031	202305_S_AT,203460_S_AT,206307_S_AT,207172_S_AT,210512_S_AT,212158_AT,212233_AT,212660_AT,213005_S_AT,217820_S_AT,228396_AT,202350_S_AT,204464_S_AT,213438_AT,214702_AT,219497_S_AT,223340_AT,239537_AT,242579_AT
GO:BP	regulation of phosphorus metabolic process	GO:0051174	false	0.0114438	1.94143	1133	248	27	21031	1552256_A_AT,202166_S_AT,203460_S_AT,203837_AT,204298_S_AT,204975_AT,205463_S_AT,205608_S_AT,208025_S_AT,209230_S_AT,209275_S_AT,210512_S_AT,211953_S_AT,214212_X_AT,214352_S_AT,215501_S_AT,218852_AT,219257_S_AT,224640_AT,225303_AT,226022_AT,226498_AT,228396_AT,52169_AT,213817_AT,214702_AT,228952_AT
GO:BP	plasma membrane bounded cell projection organization	GO:0120036	false	0.0116595	1.93332	1570	248	34	21031	202305_S_AT,202641_AT,203196_AT,203333_AT,203460_S_AT,204975_AT,205730_S_AT,206117_AT,206307_S_AT,207172_S_AT,208622_S_AT,209275_S_AT,209288_S_AT,209524_AT,210512_S_AT,210563_X_AT,212158_AT,212233_AT,212660_AT,213005_S_AT,217820_S_AT,228396_AT,1554512_A_AT,202286_S_AT,202350_S_AT,204464_S_AT,204642_AT,213438_AT,214702_AT,219497_S_AT,223340_AT,239095_AT,239537_AT,242579_AT
GO:BP	immune system process	GO:0002376	false	0.0116595	1.93332	2776	248	52	21031	200766_AT,202613_AT,202627_S_AT,203045_AT,203218_AT,203327_AT,203460_S_AT,203480_S_AT,203837_AT,204298_S_AT,204975_AT,205608_S_AT,207233_S_AT,207426_S_AT,207480_S_AT,208622_S_AT,208960_S_AT,209130_AT,209911_X_AT,210512_S_AT,210563_X_AT,211953_S_AT,212262_AT,213168_AT,215501_S_AT,216250_S_AT,218852_AT,219257_S_AT,223077_AT,224640_AT,224847_AT,225120_AT,225439_AT,226277_AT,226498_AT,227749_AT,22823…
GO:BP	cell projection morphogenesis	GO:0048858	false	0.0119573	1.92237	676	248	19	21031	202305_S_AT,203460_S_AT,206307_S_AT,207172_S_AT,210512_S_AT,212158_AT,212233_AT,212660_AT,213005_S_AT,217820_S_AT,228396_AT,202350_S_AT,204464_S_AT,213438_AT,214702_AT,219497_S_AT,223340_AT,239537_AT,242579_AT
GO:BP	regulation of metabolic process	GO:0019222	false	0.0119573	1.92237	7158	248	110	21031	1552256_A_AT,1555270_A_AT,200766_AT,201008_S_AT,201329_S_AT,201869_S_AT,202166_S_AT,202202_S_AT,202305_S_AT,202627_S_AT,202809_S_AT,203218_AT,203327_AT,203460_S_AT,203480_S_AT,203739_AT,203837_AT,204151_X_AT,204252_AT,204298_S_AT,204363_AT,204916_AT,204975_AT,205463_S_AT,205608_S_AT,205730_S_AT,206307_S_AT,207233_S_AT,207426_S_AT,207480_S_AT,207630_S_AT,208025_S_AT,208622_S_AT,208906_AT,208960_S_…
GO:BP	axonogenesis	GO:0007409	false	0.012061	1.91862	466	248	15	21031	202305_S_AT,203460_S_AT,206307_S_AT,207172_S_AT,210512_S_AT,212233_AT,217820_S_AT,228396_AT,202350_S_AT,204464_S_AT,213438_AT,214702_AT,219497_S_AT,223340_AT,242579_AT
GO:BP	negative regulation of actin filament bundle assembly	GO:0032232	false	0.0121793	1.91438	31	248	4	21031	202286_S_AT,204642_AT,223557_S_AT,238419_AT
GO:BP	regulation of primary metabolic process	GO:0080090	false	0.0121793	1.91438	5591	248	90	21031	1552256_A_AT,1555270_A_AT,200766_AT,201008_S_AT,201329_S_AT,201869_S_AT,202166_S_AT,202627_S_AT,202809_S_AT,203218_AT,203327_AT,203460_S_AT,203480_S_AT,203739_AT,203837_AT,204252_AT,204298_S_AT,204363_AT,204916_AT,204975_AT,205463_S_AT,205608_S_AT,205730_S_AT,206307_S_AT,207233_S_AT,207426_S_AT,207480_S_AT,207630_S_AT,208025_S_AT,208622_S_AT,208906_AT,208960_S_AT,209230_S_AT,209275_S_AT,209633_AT…
GO:BP	renal filtration	GO:0097205	false	0.0121793	1.91438	31	248	4	21031	204975_AT,209086_X_AT,225303_AT,204464_S_AT
GO:BP	regulation of protein metabolic process	GO:0051246	false	0.0122074	1.91338	2102	248	42	21031	1555270_A_AT,200766_AT,202166_S_AT,202627_S_AT,203218_AT,203327_AT,203460_S_AT,203480_S_AT,203837_AT,204252_AT,204298_S_AT,204363_AT,204916_AT,204975_AT,205463_S_AT,205608_S_AT,208025_S_AT,208622_S_AT,209230_S_AT,209275_S_AT,209633_AT,210512_S_AT,211953_S_AT,212100_S_AT,212262_AT,214212_X_AT,214352_S_AT,215501_S_AT,217895_AT,219257_S_AT,224640_AT,225303_AT,225655_AT,226022_AT,226498_AT,52169_AT,1…
GO:BP	positive regulation of fibroblast proliferation	GO:0048146	false	0.0122074	1.91338	55	248	5	21031	205463_S_AT,219257_S_AT,224847_AT,214702_AT,215551_AT
GO:BP	regulation of nitrogen compound metabolic process	GO:0051171	false	0.0122122	1.91321	5440	248	88	21031	1552256_A_AT,1555270_A_AT,200766_AT,201008_S_AT,201329_S_AT,201869_S_AT,202166_S_AT,202627_S_AT,202809_S_AT,203218_AT,203327_AT,203460_S_AT,203480_S_AT,203739_AT,203837_AT,204252_AT,204298_S_AT,204363_AT,204916_AT,204975_AT,205463_S_AT,205608_S_AT,205730_S_AT,206307_S_AT,207233_S_AT,207426_S_AT,207480_S_AT,207630_S_AT,208025_S_AT,208622_S_AT,208960_S_AT,209230_S_AT,209275_S_AT,209633_AT,210512_S_…
GO:BP	blood vessel endothelial cell migration	GO:0043534	false	0.0123111	1.9097	117	248	7	21031	1552256_A_AT,204975_AT,205608_S_AT,209275_S_AT,210512_S_AT,212607_AT,225071_AT
GO:BP	positive regulation of cell communication	GO:0010647	false	0.0125943	1.89983	1777	248	37	21031	200766_AT,201869_S_AT,203045_AT,203218_AT,203837_AT,204030_S_AT,204363_AT,204975_AT,205463_S_AT,205608_S_AT,206307_S_AT,209230_S_AT,209633_AT,210512_S_AT,210517_S_AT,210563_X_AT,212607_AT,213005_S_AT,213010_AT,213524_S_AT,214212_X_AT,214352_S_AT,219257_S_AT,224640_AT,226022_AT,226498_AT,228234_AT,1552680_A_AT,204153_S_AT,205476_AT,208394_X_AT,214702_AT,228731_AT,232238_AT,239095_AT,239098_AT,2425…
GO:BP	enzyme-linked receptor protein signaling pathway	GO:0007167	false	0.0125943	1.89983	967	248	24	21031	200766_AT,201008_S_AT,203184_AT,203327_AT,204298_S_AT,204363_AT,205463_S_AT,205608_S_AT,206307_S_AT,210512_S_AT,212660_AT,213005_S_AT,214212_X_AT,216250_S_AT,225071_AT,226342_AT,226498_AT,226997_AT,227339_AT,230508_AT,208394_X_AT,219552_AT,228952_AT,242579_AT
GO:BP	platelet-derived growth factor receptor signaling pathway	GO:0048008	true	0.0140101	1.85356	57	248	5	21031	201008_S_AT,204298_S_AT,204363_AT,205463_S_AT,210512_S_AT
GO:BP	regulation of cell-matrix adhesion	GO:0001952	false	0.0146566	1.83397	121	248	7	21031	202627_S_AT,204975_AT,206875_S_AT,210512_S_AT,214212_X_AT,224847_AT,238419_AT
GO:BP	actin filament bundle assembly	GO:0051017	false	0.0146566	1.83397	158	248	8	21031	206117_AT,208622_S_AT,212364_AT,214212_X_AT,202286_S_AT,204642_AT,223557_S_AT,238419_AT
GO:BP	negative regulation of cell migration	GO:0030336	false	0.0148855	1.82724	285	248	11	21031	202627_S_AT,206117_AT,207172_S_AT,207233_S_AT,213005_S_AT,215501_S_AT,228396_AT,202286_S_AT,223557_S_AT,238419_AT,242129_AT
GO:BP	positive regulation of cell differentiation	GO:0045597	false	0.0150349	1.8229	864	248	22	21031	202627_S_AT,203184_AT,203218_AT,203837_AT,204975_AT,207426_S_AT,210512_S_AT,212233_AT,212262_AT,212660_AT,214212_X_AT,214352_S_AT,215501_S_AT,218852_AT,1552487_A_AT,202286_S_AT,207924_X_AT,208016_S_AT,214702_AT,219497_S_AT,232238_AT,242579_AT
GO:BP	epithelium development	GO:0060429	false	0.015317	1.81483	1225	248	28	21031	201008_S_AT,201287_S_AT,202627_S_AT,203460_S_AT,204151_X_AT,205463_S_AT,206307_S_AT,208622_S_AT,209605_AT,209633_AT,209884_S_AT,210480_S_AT,210512_S_AT,210563_X_AT,212233_AT,214212_X_AT,214352_S_AT,215501_S_AT,224847_AT,226997_AT,202286_S_AT,204464_S_AT,204642_AT,207924_X_AT,215551_AT,220910_AT,223557_S_AT,238419_AT
GO:BP	cellular response to nitric oxide	GO:0071732	false	0.0159112	1.7983	15	248	3	21031	204252_AT,210563_X_AT,211555_S_AT
GO:BP	regulation of protein modification process	GO:0031399	false	0.0159112	1.7983	1229	248	28	21031	1555270_A_AT,202166_S_AT,203218_AT,203460_S_AT,203480_S_AT,203837_AT,204298_S_AT,204916_AT,204975_AT,205463_S_AT,205608_S_AT,208025_S_AT,209230_S_AT,209275_S_AT,210512_S_AT,211953_S_AT,214212_X_AT,214352_S_AT,215501_S_AT,219257_S_AT,224640_AT,225303_AT,226022_AT,226498_AT,52169_AT,213817_AT,214702_AT,228952_AT
GO:BP	negative regulation of transcription by RNA polymerase II	GO:0000122	false	0.0159112	1.7983	986	248	24	21031	1555270_A_AT,201008_S_AT,201329_S_AT,201869_S_AT,203460_S_AT,203739_AT,204252_AT,207233_S_AT,207480_S_AT,207630_S_AT,208025_S_AT,208622_S_AT,210512_S_AT,213168_AT,219798_S_AT,224847_AT,225120_AT,225655_AT,230440_AT,215551_AT,219497_S_AT,219778_AT,234394_AT,242129_AT
GO:BP	sphingosine-1-phosphate receptor signaling pathway	GO:0003376	false	0.0159112	1.7983	15	248	3	21031	208622_S_AT,219257_S_AT,204642_AT
GO:BP	regulation of MAP kinase activity	GO:0043405	false	0.0162265	1.78977	124	248	7	21031	203837_AT,205463_S_AT,210512_S_AT,215501_S_AT,226022_AT,226498_AT,213817_AT
GO:BP	regulation of ERK1 and ERK2 cascade	GO:0070372	false	0.0169266	1.77143	291	248	11	21031	205463_S_AT,205608_S_AT,208622_S_AT,210512_S_AT,210517_S_AT,210563_X_AT,213010_AT,214212_X_AT,215501_S_AT,205476_AT,214702_AT
GO:BP	regulation of fibroblast proliferation	GO:0048145	false	0.0170688	1.7678	91	248	6	21031	205463_S_AT,209230_S_AT,219257_S_AT,224847_AT,214702_AT,215551_AT
GO:BP	regulation of stress fiber assembly	GO:0051492	false	0.0170688	1.7678	91	248	6	21031	206117_AT,214212_X_AT,202286_S_AT,204642_AT,223557_S_AT,238419_AT
GO:BP	regulation of protein polymerization	GO:0032271	false	0.0170688	1.7678	204	248	9	21031	209288_S_AT,212233_AT,213005_S_AT,223077_AT,224844_AT,225303_AT,226342_AT,210305_AT,229125_AT
GO:BP	striated muscle tissue development	GO:0014706	false	0.0170688	1.7678	247	248	10	21031	204298_S_AT,206117_AT,210512_S_AT,228396_AT,204464_S_AT,204642_AT,217901_AT,219778_AT,223853_AT,225728_AT
GO:BP	bone mineralization	GO:0030282	false	0.0171146	1.76663	126	248	7	21031	203184_AT,204298_S_AT,226876_AT,1556773_AT,204642_AT,228952_AT,242579_AT
GO:BP	regulation of kidney development	GO:0090183	false	0.0171146	1.76663	35	248	4	21031	206307_S_AT,210512_S_AT,202286_S_AT,207924_X_AT
GO:BP	positive regulation of cellular component organization	GO:0051130	false	0.0171146	1.76663	1116	248	26	21031	201287_S_AT,202627_S_AT,203083_AT,203218_AT,203460_S_AT,204252_AT,205608_S_AT,206117_AT,209275_S_AT,209288_S_AT,210512_S_AT,210563_X_AT,212233_AT,214212_X_AT,218204_S_AT,219257_S_AT,224844_AT,225303_AT,226683_AT,233496_S_AT,210192_AT,210305_AT,214702_AT,219497_S_AT,238419_AT,239537_AT
GO:BP	morphogenesis of a branching structure	GO:0001763	false	0.0172097	1.76423	205	248	9	21031	205463_S_AT,206307_S_AT,210512_S_AT,214352_S_AT,202286_S_AT,204464_S_AT,207924_X_AT,215551_AT,219497_S_AT
GO:BP	establishment of vesicle localization	GO:0051650	false	0.0172097	1.76423	205	248	9	21031	201287_S_AT,203333_AT,203460_S_AT,209130_AT,209275_S_AT,210480_S_AT,212364_AT,218204_S_AT,225900_AT
GO:BP	renal system process	GO:0003014	false	0.0174145	1.75909	127	248	7	21031	1555270_A_AT,204975_AT,209086_X_AT,209275_S_AT,225303_AT,204464_S_AT,208016_S_AT
GO:BP	epithelial cell proliferation	GO:0050673	false	0.0174145	1.75909	441	248	14	21031	1552256_A_AT,203460_S_AT,204363_AT,209230_S_AT,210512_S_AT,210563_X_AT,212607_AT,215501_S_AT,224847_AT,225655_AT,226498_AT,202286_S_AT,208016_S_AT,215551_AT
GO:BP	heart development	GO:0007507	false	0.0174145	1.75909	599	248	17	21031	203460_S_AT,204298_S_AT,204975_AT,206117_AT,207172_S_AT,210512_S_AT,219926_AT,226277_AT,228396_AT,204464_S_AT,204642_AT,207924_X_AT,214702_AT,217901_AT,219778_AT,223853_AT,225728_AT
GO:BP	Tie signaling pathway	GO:0048014	true	0.0174145	1.75909	4	248	2	21031	205608_S_AT,219552_AT
GO:BP	growth	GO:0040007	false	0.0174145	1.75909	939	248	23	21031	1555270_A_AT,203045_AT,208622_S_AT,209633_AT,210512_S_AT,210563_X_AT,212233_AT,212660_AT,215501_S_AT,219257_S_AT,228396_AT,204464_S_AT,204642_AT,208016_S_AT,214702_AT,215551_AT,219497_S_AT,219778_AT,225728_AT,228952_AT,232238_AT,239537_AT,242579_AT
GO:BP	regulation of hepatocyte growth factor receptor signaling pathway	GO:1902202	false	0.0174145	1.75909	4	248	2	21031	226997_AT,208394_X_AT
GO:BP	neuron projection morphogenesis	GO:0048812	false	0.0174145	1.75909	655	248	18	21031	202305_S_AT,203460_S_AT,206307_S_AT,207172_S_AT,210512_S_AT,212158_AT,212233_AT,212660_AT,217820_S_AT,228396_AT,202350_S_AT,204464_S_AT,213438_AT,214702_AT,219497_S_AT,223340_AT,239537_AT,242579_AT
GO:BP	intracellular transport	GO:0046907	false	0.0174145	1.75909	1371	248	30	21031	201008_S_AT,202097_AT,202641_AT,203333_AT,203460_S_AT,204916_AT,204975_AT,205608_S_AT,206491_S_AT,208622_S_AT,208999_AT,209275_S_AT,210480_S_AT,211953_S_AT,212100_S_AT,212233_AT,212364_AT,213154_S_AT,213434_AT,218092_S_AT,218204_S_AT,218334_AT,223021_X_AT,225071_AT,225900_AT,226277_AT,226683_AT,228183_S_AT,52169_AT,223853_AT
GO:BP	protein-containing complex disassembly	GO:0032984	false	0.0174145	1.75909	250	248	10	21031	206491_S_AT,209275_S_AT,209524_AT,212233_AT,218204_S_AT,223021_X_AT,223077_AT,226342_AT,233496_S_AT,213817_AT
GO:BP	insulin catabolic process	GO:1901143	true	0.0174145	1.75909	4	248	2	21031	200766_AT,203327_AT
GO:BP	organelle assembly	GO:0070925	false	0.0174145	1.75909	1001	248	24	21031	200766_AT,201287_S_AT,202305_S_AT,202641_AT,203196_AT,203218_AT,203460_S_AT,204252_AT,205730_S_AT,206117_AT,208622_S_AT,208906_AT,209230_S_AT,209275_S_AT,210563_X_AT,211126_S_AT,218092_S_AT,223021_X_AT,223077_AT,226683_AT,233496_S_AT,1552680_A_AT,1554512_A_AT,232238_AT
GO:BP	negative regulation of epithelial cell apoptotic process	GO:1904036	false	0.0174145	1.75909	62	248	5	21031	1555270_A_AT,202627_S_AT,205608_S_AT,209230_S_AT,210563_X_AT
GO:BP	response to nitrogen compound	GO:1901698	false	0.0174145	1.75909	1060	248	25	21031	1555270_A_AT,200766_AT,201008_S_AT,201287_S_AT,203327_AT,203460_S_AT,203837_AT,204252_AT,204319_S_AT,207426_S_AT,208622_S_AT,210563_X_AT,211953_S_AT,212091_S_AT,212233_AT,213005_S_AT,218636_S_AT,228234_AT,204464_S_AT,208016_S_AT,211555_S_AT,213817_AT,219497_S_AT,228952_AT,239537_AT
GO:BP	protein-containing complex remodeling	GO:0034367	true	0.0174754	1.75757	36	248	4	21031	1552256_A_AT,205930_AT,206210_S_AT,208016_S_AT
GO:BP	regulation of hydrolase activity	GO:0051336	false	0.0183709	1.73587	604	248	17	21031	200766_AT,202166_S_AT,202627_S_AT,203837_AT,204319_S_AT,204363_AT,210512_S_AT,214212_X_AT,226498_AT,226683_AT,228396_AT,1569153_AT,204464_S_AT,208016_S_AT,215551_AT,223853_AT,239095_AT
GO:BP	regulation of response to wounding	GO:1903034	false	0.018419	1.73473	168	248	8	21031	202627_S_AT,204363_AT,205463_S_AT,207808_S_AT,213005_S_AT,214212_X_AT,228396_AT,238419_AT
GO:BP	negative regulation of cell motility	GO:2000146	false	0.019602	1.7077	301	248	11	21031	202627_S_AT,206117_AT,207172_S_AT,207233_S_AT,213005_S_AT,215501_S_AT,228396_AT,202286_S_AT,223557_S_AT,238419_AT,242129_AT
GO:BP	cellular response to vascular endothelial growth factor stimulus	GO:0035924	true	0.0196652	1.7063	64	248	5	21031	210512_S_AT,219257_S_AT,225071_AT,226498_AT,226997_AT
GO:BP	cell-substrate junction assembly	GO:0007044	false	0.0200067	1.69882	96	248	6	21031	206875_S_AT,207172_S_AT,210512_S_AT,214212_X_AT,214702_AT,238419_AT
GO:BP	regulation of cellular metabolic process	GO:0031323	false	0.0219124	1.65931	6673	248	102	21031	1552256_A_AT,1555270_A_AT,201008_S_AT,201329_S_AT,201869_S_AT,202166_S_AT,202305_S_AT,202627_S_AT,202809_S_AT,203218_AT,203327_AT,203460_S_AT,203480_S_AT,203739_AT,203837_AT,204151_X_AT,204252_AT,204298_S_AT,204363_AT,204916_AT,204975_AT,205463_S_AT,205608_S_AT,205730_S_AT,206307_S_AT,207233_S_AT,207426_S_AT,207480_S_AT,207630_S_AT,208025_S_AT,208622_S_AT,208960_S_AT,209230_S_AT,209275_S_AT,20976…
GO:BP	negative regulation of DNA-templated transcription	GO:0045892	false	0.0221476	1.65467	1333	248	29	21031	1555270_A_AT,201008_S_AT,201329_S_AT,201869_S_AT,203460_S_AT,203739_AT,204252_AT,206307_S_AT,207233_S_AT,207426_S_AT,207480_S_AT,207630_S_AT,208025_S_AT,208622_S_AT,210512_S_AT,213168_AT,219798_S_AT,224847_AT,225120_AT,225655_AT,230440_AT,230508_AT,232594_AT,215551_AT,219497_S_AT,219778_AT,234394_AT,242129_AT,242597_AT
GO:BP	positive regulation of cellular component biogenesis	GO:0044089	false	0.0225802	1.64627	509	248	15	21031	201287_S_AT,203083_AT,203218_AT,204252_AT,206117_AT,209288_S_AT,210512_S_AT,212233_AT,214212_X_AT,224844_AT,225303_AT,226683_AT,210305_AT,238419_AT,239537_AT
GO:BP	regulation of cell development	GO:0060284	false	0.0232388	1.63379	849	248	21	21031	203333_AT,203460_S_AT,204298_S_AT,207233_S_AT,207426_S_AT,207480_S_AT,210512_S_AT,212233_AT,212262_AT,212660_AT,214352_S_AT,215501_S_AT,218852_AT,224847_AT,225120_AT,226876_AT,1552487_A_AT,1556773_AT,214702_AT,219497_S_AT,232238_AT
GO:BP	muscle organ development	GO:0007517	false	0.0232388	1.63379	357	248	12	21031	204298_S_AT,206117_AT,209230_S_AT,210563_X_AT,214352_S_AT,219926_AT,233496_S_AT,204464_S_AT,204642_AT,219778_AT,223853_AT,239468_AT
GO:BP	regulation of muscle cell apoptotic process	GO:0010660	false	0.0232388	1.63379	67	248	5	21031	203333_AT,203837_AT,209230_S_AT,210563_X_AT,207924_X_AT
GO:BP	sphingolipid mediated signaling pathway	GO:0090520	false	0.0232388	1.63379	18	248	3	21031	208622_S_AT,219257_S_AT,204642_AT
GO:BP	organelle localization	GO:0051640	false	0.0232388	1.63379	620	248	17	21031	201287_S_AT,203333_AT,203460_S_AT,208622_S_AT,209130_AT,209275_S_AT,210480_S_AT,212233_AT,212364_AT,213154_S_AT,213434_AT,218204_S_AT,221685_S_AT,225900_AT,1552680_A_AT,223853_AT,232238_AT
GO:BP	regulation of protein serine/threonine kinase activity	GO:0071900	false	0.0241306	1.61743	264	248	10	21031	203837_AT,205463_S_AT,208025_S_AT,210512_S_AT,211953_S_AT,214212_X_AT,215501_S_AT,226022_AT,226498_AT,213817_AT
GO:BP	organonitrogen compound metabolic process	GO:1901564	true	0.0241306	1.61743	5986	248	93	21031	1552256_A_AT,1554126_AT,1555270_A_AT,200766_AT,201869_S_AT,202166_S_AT,202613_AT,202627_S_AT,203118_AT,203218_AT,203327_AT,203460_S_AT,203480_S_AT,203837_AT,204252_AT,204298_S_AT,204363_AT,204916_AT,204975_AT,205012_S_AT,205463_S_AT,205608_S_AT,206875_S_AT,207630_S_AT,208025_S_AT,208615_S_AT,208622_S_AT,209230_S_AT,209275_S_AT,209605_AT,209633_AT,209765_AT,209884_S_AT,210512_S_AT,210563_X_AT,2114…
GO:BP	negative regulation of muscle cell apoptotic process	GO:0010656	false	0.0242321	1.61561	40	248	4	21031	203333_AT,209230_S_AT,210563_X_AT,207924_X_AT
GO:BP	localization	GO:0051179	false	0.0242321	1.61561	5520	248	87	21031	1552256_A_AT,1555270_A_AT,200766_AT,201008_S_AT,201287_S_AT,202097_AT,202358_S_AT,202627_S_AT,202641_AT,203184_AT,203196_AT,203218_AT,203333_AT,203460_S_AT,204151_X_AT,204252_AT,204342_AT,204916_AT,204975_AT,205608_S_AT,205730_S_AT,206307_S_AT,206491_S_AT,208622_S_AT,208790_S_AT,208906_AT,208999_AT,209130_AT,209275_S_AT,209605_AT,209884_S_AT,210480_S_AT,210512_S_AT,211953_S_AT,212100_S_AT,212233_…
GO:BP	substrate adhesion-dependent cell spreading	GO:0034446	false	0.0243772	1.61302	101	248	6	21031	213005_S_AT,214212_X_AT,216250_S_AT,202286_S_AT,214702_AT,223853_AT
GO:BP	regulation of actomyosin structure organization	GO:0110020	false	0.0243772	1.61302	101	248	6	21031	206117_AT,214212_X_AT,202286_S_AT,204642_AT,223557_S_AT,238419_AT
GO:BP	negative regulation of cell differentiation	GO:0045596	false	0.0243772	1.61302	681	248	18	21031	203333_AT,203460_S_AT,207426_S_AT,207480_S_AT,210512_S_AT,212262_AT,214212_X_AT,214352_S_AT,215501_S_AT,224847_AT,226876_AT,226997_AT,1556773_AT,206210_S_AT,219497_S_AT,219778_AT,228952_AT,232238_AT
GO:BP	negative regulation of RNA biosynthetic process	GO:1902679	false	0.0244157	1.61233	1347	248	29	21031	1555270_A_AT,201008_S_AT,201329_S_AT,201869_S_AT,203460_S_AT,203739_AT,204252_AT,206307_S_AT,207233_S_AT,207426_S_AT,207480_S_AT,207630_S_AT,208025_S_AT,208622_S_AT,210512_S_AT,213168_AT,219798_S_AT,224847_AT,225120_AT,225655_AT,230440_AT,230508_AT,232594_AT,215551_AT,219497_S_AT,219778_AT,234394_AT,242129_AT,242597_AT
GO:BP	regulation of blood coagulation	GO:0030193	false	0.0255122	1.59325	69	248	5	21031	202627_S_AT,204363_AT,205463_S_AT,207808_S_AT,228396_AT
GO:BP	vesicle organization	GO:0016050	false	0.0257629	1.58901	364	248	12	21031	201287_S_AT,202358_S_AT,208999_AT,209130_AT,209275_S_AT,213434_AT,218092_S_AT,219257_S_AT,219460_S_AT,223021_X_AT,226277_AT,1552680_A_AT
GO:BP	ERK1 and ERK2 cascade	GO:0070371	false	0.0257629	1.58901	315	248	11	21031	205463_S_AT,205608_S_AT,208622_S_AT,210512_S_AT,210517_S_AT,210563_X_AT,213010_AT,214212_X_AT,215501_S_AT,205476_AT,214702_AT
GO:BP	cell-substrate junction organization	GO:0150115	false	0.0261702	1.58219	103	248	6	21031	206875_S_AT,207172_S_AT,210512_S_AT,214212_X_AT,214702_AT,238419_AT
GO:BP	regulation of actin filament bundle assembly	GO:0032231	false	0.0261702	1.58219	103	248	6	21031	206117_AT,214212_X_AT,202286_S_AT,204642_AT,223557_S_AT,238419_AT
GO:BP	regulation of cell shape	GO:0008360	false	0.0261702	1.58219	140	248	7	21031	206117_AT,208622_S_AT,209288_S_AT,210512_S_AT,214212_X_AT,214702_AT,223853_AT
GO:BP	vesicle localization	GO:0051648	false	0.0264177	1.57811	224	248	9	21031	201287_S_AT,203333_AT,203460_S_AT,209130_AT,209275_S_AT,210480_S_AT,212364_AT,218204_S_AT,225900_AT
GO:BP	myofibril assembly	GO:0030239	false	0.0264239	1.578	70	248	5	21031	206117_AT,210563_X_AT,211126_S_AT,223077_AT,233496_S_AT
GO:BP	vascular process in circulatory system	GO:0003018	false	0.0273989	1.56227	271	248	10	21031	203196_AT,205608_S_AT,210512_S_AT,210517_S_AT,214212_X_AT,228396_AT,204464_S_AT,208016_S_AT,210192_AT,219552_AT
GO:BP	regulation of hemostasis	GO:1900046	false	0.0275843	1.55934	71	248	5	21031	202627_S_AT,204363_AT,205463_S_AT,207808_S_AT,228396_AT
GO:BP	negative regulation of multicellular organismal process	GO:0051241	false	0.0275843	1.55934	1110	248	25	21031	202202_S_AT,202627_S_AT,203083_AT,203333_AT,203460_S_AT,205463_S_AT,205608_S_AT,207426_S_AT,207808_S_AT,208622_S_AT,212262_AT,215501_S_AT,224847_AT,226876_AT,226997_AT,228396_AT,1556773_AT,202286_S_AT,207924_X_AT,213817_AT,214702_AT,219497_S_AT,219552_AT,219778_AT,228952_AT
GO:BP	negative regulation of wound healing	GO:0061045	false	0.0275843	1.55934	71	248	5	21031	202627_S_AT,205463_S_AT,207808_S_AT,228396_AT,238419_AT
GO:BP	vesicle cytoskeletal trafficking	GO:0099518	false	0.0275843	1.55934	71	248	5	21031	203333_AT,209275_S_AT,210480_S_AT,212364_AT,218204_S_AT
GO:BP	positive regulation of endothelial cell migration	GO:0010595	false	0.0279522	1.55358	105	248	6	21031	1552256_A_AT,205608_S_AT,210512_S_AT,212607_AT,225071_AT,226022_AT
GO:BP	axon development	GO:0061564	false	0.0281909	1.54989	527	248	15	21031	202305_S_AT,203460_S_AT,206307_S_AT,207172_S_AT,210512_S_AT,212233_AT,217820_S_AT,228396_AT,202350_S_AT,204464_S_AT,213438_AT,214702_AT,219497_S_AT,223340_AT,242579_AT
GO:BP	positive regulation of cytoskeleton organization	GO:0051495	false	0.0283423	1.54756	184	248	8	21031	206117_AT,209288_S_AT,212233_AT,214212_X_AT,224844_AT,225303_AT,233496_S_AT,210305_AT
GO:BP	regulation of epithelial cell migration	GO:0010632	false	0.0285318	1.54467	228	248	9	21031	1552256_A_AT,204975_AT,205608_S_AT,210512_S_AT,212607_AT,215501_S_AT,225071_AT,226022_AT,202286_S_AT
GO:BP	response to nitric oxide	GO:0071731	false	0.0285318	1.54467	20	248	3	21031	204252_AT,210563_X_AT,211555_S_AT
GO:BP	post-Golgi vesicle-mediated transport	GO:0006892	true	0.0287603	1.54121	106	248	6	21031	202641_AT,209130_AT,209275_S_AT,212364_AT,225900_AT,226342_AT
GO:BP	positive regulation of protein kinase activity	GO:0045860	false	0.029206	1.53453	275	248	10	21031	203837_AT,204975_AT,205463_S_AT,205608_S_AT,208025_S_AT,210512_S_AT,214212_X_AT,226022_AT,226498_AT,52169_AT
GO:BP	stress fiber assembly	GO:0043149	false	0.0297024	1.52721	107	248	6	21031	206117_AT,214212_X_AT,202286_S_AT,204642_AT,223557_S_AT,238419_AT
GO:BP	cardiac muscle tissue development	GO:0048738	false	0.0297024	1.52721	230	248	9	21031	206117_AT,210512_S_AT,228396_AT,204464_S_AT,204642_AT,217901_AT,219778_AT,223853_AT,225728_AT
GO:BP	contractile actin filament bundle assembly	GO:0030038	false	0.0297024	1.52721	107	248	6	21031	206117_AT,214212_X_AT,202286_S_AT,204642_AT,223557_S_AT,238419_AT
GO:BP	muscle cell apoptotic process	GO:0010657	false	0.0298864	1.52453	73	248	5	21031	203333_AT,203837_AT,209230_S_AT,210563_X_AT,207924_X_AT
GO:BP	transport	GO:0006810	false	0.0299078	1.52422	4350	248	71	21031	1552256_A_AT,1555270_A_AT,201008_S_AT,201287_S_AT,202097_AT,202358_S_AT,202627_S_AT,202641_AT,203196_AT,203333_AT,203460_S_AT,204151_X_AT,204252_AT,204342_AT,204916_AT,204975_AT,205608_S_AT,206307_S_AT,206491_S_AT,208622_S_AT,208790_S_AT,208999_AT,209130_AT,209275_S_AT,209605_AT,209884_S_AT,210480_S_AT,210512_S_AT,211953_S_AT,212100_S_AT,212233_AT,212262_AT,212364_AT,213154_S_AT,213434_AT,218092_…
GO:BP	regulation of programmed cell death	GO:0043067	false	0.0303314	1.51811	1506	248	31	21031	1555270_A_AT,200766_AT,201008_S_AT,202627_S_AT,203218_AT,203333_AT,203460_S_AT,203837_AT,204298_S_AT,205608_S_AT,206875_S_AT,207233_S_AT,208025_S_AT,209230_S_AT,209275_S_AT,210512_S_AT,210517_S_AT,210563_X_AT,211475_S_AT,213524_S_AT,213750_AT,214352_S_AT,219206_X_AT,219257_S_AT,219366_AT,220486_X_AT,207924_X_AT,215551_AT,235017_S_AT,239537_AT,242579_AT
GO:BP	negative regulation of cell development	GO:0010721	false	0.031404	1.50301	279	248	10	21031	203333_AT,203460_S_AT,207426_S_AT,210512_S_AT,212262_AT,215501_S_AT,224847_AT,226876_AT,1556773_AT,219497_S_AT
GO:BP	positive regulation of hydrolase activity	GO:0051345	false	0.031404	1.50301	378	248	12	21031	200766_AT,203837_AT,204319_S_AT,204363_AT,214212_X_AT,226498_AT,226683_AT,1569153_AT,204464_S_AT,208016_S_AT,215551_AT,239095_AT
GO:BP	morphogenesis of a branching epithelium	GO:0061138	false	0.031404	1.50301	189	248	8	21031	205463_S_AT,206307_S_AT,210512_S_AT,214352_S_AT,202286_S_AT,204464_S_AT,207924_X_AT,215551_AT
GO:BP	developmental cell growth	GO:0048588	false	0.031404	1.50301	233	248	9	21031	210512_S_AT,212233_AT,212660_AT,228396_AT,204464_S_AT,214702_AT,219497_S_AT,225728_AT,239537_AT
GO:BP	circulatory system process	GO:0003013	false	0.031404	1.50301	592	248	16	21031	203196_AT,204975_AT,205608_S_AT,206117_AT,210512_S_AT,210517_S_AT,214212_X_AT,228396_AT,204236_AT,204464_S_AT,208016_S_AT,210192_AT,211555_S_AT,217901_AT,219552_AT,223853_AT
GO:BP	positive regulation of gene expression	GO:0010628	false	0.031404	1.50301	1189	248	26	21031	202627_S_AT,203218_AT,203460_S_AT,204363_AT,205608_S_AT,206307_S_AT,207233_S_AT,207426_S_AT,208025_S_AT,208622_S_AT,209765_AT,210512_S_AT,210517_S_AT,212100_S_AT,212262_AT,214352_S_AT,219257_S_AT,224847_AT,226342_AT,227749_AT,228234_AT,1554448_AT,213817_AT,214702_AT,219497_S_AT,242579_AT
GO:BP	vascular wound healing	GO:0061042	true	0.031404	1.50301	21	248	3	21031	202627_S_AT,209086_X_AT,210512_S_AT
GO:BP	positive regulation of phospholipase activity	GO:0010518	false	0.0321867	1.49232	45	248	4	21031	226498_AT,204464_S_AT,208016_S_AT,215551_AT
GO:BP	system process	GO:0003008	false	0.0321867	1.49232	2258	248	42	21031	1552256_A_AT,1555270_A_AT,201869_S_AT,203196_AT,203460_S_AT,203951_AT,204151_X_AT,204975_AT,205608_S_AT,206117_AT,206307_S_AT,207480_S_AT,208622_S_AT,209086_X_AT,209275_S_AT,210480_S_AT,210512_S_AT,210517_S_AT,210563_X_AT,212262_AT,214212_X_AT,214352_S_AT,219257_S_AT,223077_AT,225303_AT,226277_AT,228396_AT,202286_S_AT,204236_AT,204464_S_AT,204642_AT,208016_S_AT,208387_S_AT,210192_AT,211555_S_AT,2…
GO:BP	regulation of epithelial cell apoptotic process	GO:1904035	false	0.032417	1.48923	110	248	6	21031	1555270_A_AT,202627_S_AT,205608_S_AT,209230_S_AT,210563_X_AT,215551_AT
GO:BP	fibroblast proliferation	GO:0048144	false	0.032417	1.48923	110	248	6	21031	205463_S_AT,209230_S_AT,219257_S_AT,224847_AT,214702_AT,215551_AT
GO:BP	cellular response to chemical stimulus	GO:0070887	false	0.0326194	1.48652	2683	248	48	21031	1552256_A_AT,1555270_A_AT,200766_AT,202627_S_AT,203045_AT,203196_AT,203218_AT,203327_AT,203460_S_AT,203480_S_AT,203837_AT,204151_X_AT,204252_AT,204298_S_AT,204319_S_AT,204342_AT,204363_AT,204916_AT,205608_S_AT,206117_AT,207426_S_AT,208622_S_AT,209275_S_AT,210512_S_AT,210517_S_AT,210563_X_AT,211953_S_AT,212091_S_AT,212233_AT,213005_S_AT,213434_AT,219257_S_AT,223310_X_AT,226022_AT,226498_AT,226997_…
GO:BP	positive regulation of protein serine/threonine kinase activity	GO:0071902	false	0.0326194	1.48652	149	248	7	21031	203837_AT,205463_S_AT,208025_S_AT,210512_S_AT,214212_X_AT,226022_AT,226498_AT
GO:BP	establishment of organelle localization	GO:0051656	false	0.0326312	1.48637	486	248	14	21031	201287_S_AT,203333_AT,203460_S_AT,208622_S_AT,209130_AT,209275_S_AT,210480_S_AT,212233_AT,212364_AT,213154_S_AT,218204_S_AT,221685_S_AT,225900_AT,1552680_A_AT
GO:BP	regulation of chondrocyte development	GO:0061181	false	0.0328243	1.4838	6	248	2	21031	226876_AT,1556773_AT
GO:BP	plus-end-directed vesicle transport along microtubule	GO:0072383	false	0.0328243	1.4838	6	248	2	21031	203333_AT,218204_S_AT
GO:BP	cell morphogenesis involved in neuron differentiation	GO:0048667	false	0.0329	1.4828	597	248	16	21031	202305_S_AT,203460_S_AT,206307_S_AT,207172_S_AT,210512_S_AT,212158_AT,212233_AT,217820_S_AT,228396_AT,202350_S_AT,204464_S_AT,213438_AT,214702_AT,219497_S_AT,223340_AT,242579_AT
GO:BP	negative regulation of nucleobase-containing compound metabolic process	GO:0045934	false	0.0334253	1.47592	1588	248	32	21031	1555270_A_AT,201008_S_AT,201329_S_AT,201869_S_AT,203460_S_AT,203739_AT,204252_AT,206307_S_AT,207233_S_AT,207426_S_AT,207480_S_AT,207630_S_AT,208025_S_AT,208622_S_AT,209230_S_AT,210512_S_AT,212262_AT,213168_AT,219798_S_AT,224847_AT,225120_AT,225655_AT,230440_AT,230508_AT,232594_AT,1553568_A_AT,215551_AT,219497_S_AT,219778_AT,234394_AT,242129_AT,242597_AT
GO:BP	regulation of cellular senescence	GO:2000772	false	0.0336734	1.47271	46	248	4	21031	208025_S_AT,212607_AT,213750_AT,224847_AT
GO:BP	regulation of branching involved in ureteric bud morphogenesis	GO:0090189	false	0.0338407	1.47056	22	248	3	21031	210512_S_AT,202286_S_AT,207924_X_AT
GO:BP	lymph vessel morphogenesis	GO:0036303	false	0.0338407	1.47056	22	248	3	21031	208933_S_AT,210512_S_AT,219552_AT
GO:BP	negative regulation of nitrogen compound metabolic process	GO:0051172	false	0.034224	1.46567	2202	248	41	21031	1555270_A_AT,201008_S_AT,201329_S_AT,201869_S_AT,202627_S_AT,203460_S_AT,203739_AT,204252_AT,205608_S_AT,206307_S_AT,207233_S_AT,207426_S_AT,207480_S_AT,207630_S_AT,208025_S_AT,208622_S_AT,209230_S_AT,209275_S_AT,210512_S_AT,211953_S_AT,212262_AT,213168_AT,215501_S_AT,219257_S_AT,219798_S_AT,224847_AT,225120_AT,225303_AT,225655_AT,230440_AT,230508_AT,232594_AT,1553568_A_AT,213817_AT,215551_AT,219…
GO:BP	intracellular signaling cassette	GO:0141124	false	0.0344173	1.46322	1861	248	36	21031	202641_AT,203218_AT,203837_AT,204252_AT,204298_S_AT,205463_S_AT,205608_S_AT,208622_S_AT,209288_S_AT,210512_S_AT,210517_S_AT,210563_X_AT,212660_AT,213005_S_AT,213010_AT,214212_X_AT,214352_S_AT,215501_S_AT,219206_X_AT,219257_S_AT,224640_AT,226022_AT,226342_AT,226498_AT,228234_AT,228396_AT,204464_S_AT,205476_AT,208016_S_AT,211555_S_AT,213817_AT,214702_AT,215551_AT,228731_AT,239095_AT,239098_AT
GO:BP	positive regulation of MAP kinase activity	GO:0043406	false	0.0344173	1.46322	77	248	5	21031	203837_AT,205463_S_AT,210512_S_AT,226022_AT,226498_AT
GO:BP	negative regulation of RNA metabolic process	GO:0051253	false	0.0346774	1.45995	1463	248	30	21031	1555270_A_AT,201008_S_AT,201329_S_AT,201869_S_AT,203460_S_AT,203739_AT,204252_AT,206307_S_AT,207233_S_AT,207426_S_AT,207480_S_AT,207630_S_AT,208025_S_AT,208622_S_AT,210512_S_AT,212262_AT,213168_AT,219798_S_AT,224847_AT,225120_AT,225655_AT,230440_AT,230508_AT,232594_AT,215551_AT,219497_S_AT,219778_AT,234394_AT,242129_AT,242597_AT
GO:BP	regulation of apoptotic process	GO:0042981	false	0.0346774	1.45995	1463	248	30	21031	1555270_A_AT,200766_AT,201008_S_AT,202627_S_AT,203218_AT,203333_AT,203460_S_AT,203837_AT,204298_S_AT,205608_S_AT,206875_S_AT,207233_S_AT,208025_S_AT,209230_S_AT,209275_S_AT,210512_S_AT,210517_S_AT,210563_X_AT,211475_S_AT,213524_S_AT,213750_AT,214352_S_AT,219206_X_AT,219257_S_AT,219366_AT,207924_X_AT,215551_AT,235017_S_AT,239537_AT,242579_AT
GO:BP	DNA-templated transcription	GO:0006351	false	0.034868	1.45757	3569	248	60	21031	1555270_A_AT,201008_S_AT,201329_S_AT,201869_S_AT,202809_S_AT,203460_S_AT,203739_AT,203837_AT,204252_AT,205730_S_AT,205930_AT,206307_S_AT,207233_S_AT,207426_S_AT,207480_S_AT,207630_S_AT,208025_S_AT,208622_S_AT,208790_S_AT,208960_S_AT,209230_S_AT,210512_S_AT,210563_X_AT,212262_AT,212660_AT,213168_AT,216250_S_AT,217908_S_AT,218005_AT,218611_AT,219257_S_AT,219798_S_AT,224847_AT,225120_AT,225655_AT,22…
GO:BP	protein polymerization	GO:0051258	false	0.0350575	1.45522	287	248	10	21031	209288_S_AT,209524_AT,212233_AT,213005_S_AT,223077_AT,224844_AT,225303_AT,226342_AT,210305_AT,229125_AT
GO:BP	negative regulation of locomotion	GO:0040013	false	0.0350575	1.45522	336	248	11	21031	202627_S_AT,206117_AT,207172_S_AT,207233_S_AT,213005_S_AT,215501_S_AT,228396_AT,202286_S_AT,223557_S_AT,238419_AT,242129_AT
GO:BP	regulation of response to stress	GO:0080134	false	0.0367354	1.43492	1340	248	28	21031	1555270_A_AT,202627_S_AT,203045_AT,203480_S_AT,204363_AT,205463_S_AT,207426_S_AT,207808_S_AT,208025_S_AT,209230_S_AT,209275_S_AT,211953_S_AT,213005_S_AT,214212_X_AT,215501_S_AT,218611_AT,218852_AT,219257_S_AT,223310_X_AT,226997_AT,228234_AT,228396_AT,1569153_AT,208016_S_AT,213817_AT,215551_AT,222270_AT,238419_AT
GO:BP	organophosphate ester transport	GO:0015748	false	0.0367354	1.43492	154	248	7	21031	1552256_A_AT,203196_AT,204342_AT,221020_S_AT,226277_AT,206210_S_AT,210192_AT
GO:BP	regulation of actin polymerization or depolymerization	GO:0008064	false	0.0367354	1.43492	154	248	7	21031	209288_S_AT,213005_S_AT,223077_AT,225303_AT,226342_AT,233496_S_AT,229125_AT
GO:BP	actin polymerization or depolymerization	GO:0008154	false	0.0367725	1.43448	197	248	8	21031	209288_S_AT,213005_S_AT,217820_S_AT,223077_AT,225303_AT,226342_AT,233496_S_AT,229125_AT
GO:BP	negative regulation of vascular associated smooth muscle cell proliferation	GO:1904706	true	0.0367725	1.43448	23	248	3	21031	203951_AT,206117_AT,228396_AT
GO:BP	negative regulation of smooth muscle cell migration	GO:0014912	false	0.0367725	1.43448	23	248	3	21031	202627_S_AT,206117_AT,228396_AT
GO:BP	cell-cell adhesion mediated by cadherin	GO:0044331	true	0.0370241	1.43152	48	248	4	21031	207172_S_AT,209765_AT,210512_S_AT,208387_S_AT
GO:BP	receptor recycling	GO:0001881	true	0.0370241	1.43152	48	248	4	21031	200766_AT,203460_S_AT,226277_AT,223853_AT
GO:BP	phosphate-containing compound metabolic process	GO:0006796	false	0.0375284	1.42564	2571	248	46	21031	1552256_A_AT,202166_S_AT,202613_AT,203218_AT,203460_S_AT,203837_AT,204252_AT,204298_S_AT,204975_AT,205463_S_AT,205608_S_AT,206875_S_AT,208025_S_AT,208615_S_AT,209230_S_AT,209275_S_AT,209633_AT,209884_S_AT,210512_S_AT,211953_S_AT,212607_AT,214212_X_AT,214352_S_AT,215501_S_AT,218019_S_AT,218852_AT,219257_S_AT,220980_S_AT,223310_X_AT,224640_AT,224847_AT,225071_AT,225303_AT,226022_AT,226498_AT,228396…
GO:BP	response to oxidative stress	GO:0006979	false	0.037725	1.42337	393	248	12	21031	1554126_AT,201008_S_AT,201287_S_AT,203218_AT,203460_S_AT,203837_AT,204342_AT,206117_AT,213434_AT,219257_S_AT,223310_X_AT,204464_S_AT
GO:BP	positive regulation of kinase activity	GO:0033674	false	0.037725	1.42337	292	248	10	21031	203837_AT,204975_AT,205463_S_AT,205608_S_AT,208025_S_AT,210512_S_AT,214212_X_AT,226022_AT,226498_AT,52169_AT
GO:BP	exocytic process	GO:0140029	false	0.037725	1.42337	80	248	5	21031	203460_S_AT,206491_S_AT,209130_AT,213434_AT,225900_AT
GO:BP	protein phosphorylation	GO:0006468	false	0.037725	1.42337	1346	248	28	21031	203218_AT,203460_S_AT,203837_AT,204252_AT,204298_S_AT,204975_AT,205463_S_AT,205608_S_AT,206875_S_AT,208025_S_AT,209275_S_AT,210512_S_AT,211953_S_AT,212607_AT,214212_X_AT,214352_S_AT,215501_S_AT,219257_S_AT,224847_AT,225303_AT,226022_AT,226498_AT,228396_AT,52169_AT,213817_AT,214702_AT,228952_AT,242579_AT
GO:BP	positive regulation of protein-containing complex assembly	GO:0031334	false	0.037725	1.42337	199	248	8	21031	203218_AT,209288_S_AT,210512_S_AT,212233_AT,214212_X_AT,224844_AT,225303_AT,210305_AT
GO:BP	regulation of bone mineralization	GO:0030500	false	0.037725	1.42337	80	248	5	21031	203184_AT,226876_AT,204642_AT,228952_AT,242579_AT
GO:BP	positive regulation of nervous system development	GO:0051962	false	0.037725	1.42337	292	248	10	21031	203083_AT,210512_S_AT,212233_AT,212262_AT,212660_AT,214352_S_AT,214702_AT,219497_S_AT,232238_AT,239537_AT
GO:BP	neurogenesis	GO:0022008	false	0.037725	1.42337	1742	248	34	21031	202305_S_AT,202641_AT,203333_AT,203460_S_AT,206307_S_AT,206491_S_AT,207172_S_AT,209524_AT,209633_AT,209884_S_AT,210480_S_AT,210512_S_AT,210563_X_AT,212158_AT,212233_AT,212262_AT,212660_AT,213005_S_AT,214352_S_AT,215501_S_AT,217820_S_AT,224847_AT,228396_AT,202350_S_AT,204464_S_AT,204642_AT,208387_S_AT,213438_AT,214702_AT,219497_S_AT,223340_AT,232238_AT,239537_AT,242579_AT
GO:BP	positive regulation of protein modification process	GO:0031401	false	0.0380245	1.41994	787	248	19	21031	1555270_A_AT,203218_AT,203460_S_AT,203837_AT,204916_AT,204975_AT,205463_S_AT,205608_S_AT,208025_S_AT,209230_S_AT,209275_S_AT,210512_S_AT,214212_X_AT,214352_S_AT,219257_S_AT,224640_AT,226022_AT,226498_AT,52169_AT
GO:BP	regulation of cell morphogenesis	GO:0022604	false	0.0380245	1.41994	245	248	9	21031	206117_AT,208622_S_AT,209288_S_AT,210512_S_AT,213005_S_AT,214212_X_AT,214702_AT,219497_S_AT,223853_AT
GO:BP	morphogenesis of an epithelium	GO:0002009	false	0.0380537	1.4196	501	248	14	21031	203460_S_AT,205463_S_AT,206307_S_AT,210512_S_AT,214212_X_AT,214352_S_AT,226997_AT,202286_S_AT,204464_S_AT,207924_X_AT,215551_AT,220910_AT,223557_S_AT,238419_AT
GO:BP	branching morphogenesis of an epithelial tube	GO:0048754	false	0.0380537	1.4196	157	248	7	21031	206307_S_AT,210512_S_AT,214352_S_AT,202286_S_AT,204464_S_AT,207924_X_AT,215551_AT
GO:BP	vesicle-mediated transport	GO:0016192	false	0.0380537	1.4196	1547	248	31	21031	1552256_A_AT,201287_S_AT,202358_S_AT,202627_S_AT,202641_AT,203196_AT,203460_S_AT,204916_AT,204975_AT,205608_S_AT,206491_S_AT,208622_S_AT,208999_AT,209130_AT,209275_S_AT,210480_S_AT,210512_S_AT,212364_AT,213154_S_AT,213434_AT,219257_S_AT,223021_X_AT,225900_AT,226277_AT,226342_AT,226683_AT,228234_AT,209949_AT,219643_AT,223853_AT,228952_AT
GO:BP	regulation of actin filament length	GO:0030832	false	0.0380537	1.4196	157	248	7	21031	209288_S_AT,213005_S_AT,223077_AT,225303_AT,226342_AT,233496_S_AT,229125_AT
GO:BP	negative regulation of blood coagulation	GO:0030195	false	0.0380537	1.4196	49	248	4	21031	202627_S_AT,205463_S_AT,207808_S_AT,228396_AT
GO:BP	regulation of vascular permeability	GO:0043114	false	0.0380537	1.4196	49	248	4	21031	205608_S_AT,210512_S_AT,210517_S_AT,214212_X_AT
GO:BP	positive regulation of intracellular signal transduction	GO:1902533	false	0.0381018	1.41905	1033	248	23	21031	203837_AT,204030_S_AT,204363_AT,205463_S_AT,205608_S_AT,209230_S_AT,210512_S_AT,210517_S_AT,210563_X_AT,212607_AT,213010_AT,214212_X_AT,214352_S_AT,219257_S_AT,224640_AT,226022_AT,226498_AT,228234_AT,1552680_A_AT,205476_AT,214702_AT,228731_AT,239098_AT
GO:BP	establishment of localization	GO:0051234	false	0.0381018	1.41905	4881	248	77	21031	1552256_A_AT,1555270_A_AT,200766_AT,201008_S_AT,201287_S_AT,202097_AT,202358_S_AT,202627_S_AT,202641_AT,203196_AT,203333_AT,203460_S_AT,204151_X_AT,204252_AT,204342_AT,204916_AT,204975_AT,205608_S_AT,205730_S_AT,206307_S_AT,206491_S_AT,208622_S_AT,208790_S_AT,208999_AT,209130_AT,209275_S_AT,209605_AT,209884_S_AT,210480_S_AT,210512_S_AT,211953_S_AT,212100_S_AT,212233_AT,212262_AT,212364_AT,213154_…
GO:BP	regulation of protein phosphorylation	GO:0001932	false	0.0381626	1.41836	910	248	21	21031	203460_S_AT,203837_AT,204298_S_AT,204975_AT,205463_S_AT,205608_S_AT,208025_S_AT,209275_S_AT,210512_S_AT,211953_S_AT,214212_X_AT,214352_S_AT,215501_S_AT,219257_S_AT,225303_AT,226022_AT,226498_AT,52169_AT,213817_AT,214702_AT,228952_AT
GO:BP	cellular response to nitrogen compound	GO:1901699	false	0.0381676	1.41831	672	248	17	21031	200766_AT,203327_AT,203460_S_AT,203837_AT,204252_AT,204319_S_AT,208622_S_AT,210563_X_AT,211953_S_AT,212091_S_AT,212233_AT,213005_S_AT,204464_S_AT,208016_S_AT,211555_S_AT,219497_S_AT,228952_AT
GO:BP	nephron development	GO:0072006	false	0.0382064	1.41786	158	248	7	21031	205608_S_AT,206307_S_AT,210512_S_AT,210563_X_AT,202286_S_AT,204464_S_AT,207924_X_AT
GO:BP	RNA transport	GO:0050658	false	0.0382064	1.41786	158	248	7	21031	202097_AT,209605_AT,212100_S_AT,212262_AT,213154_S_AT,218092_S_AT,218334_AT
GO:BP	nucleic acid transport	GO:0050657	false	0.0382064	1.41786	158	248	7	21031	202097_AT,209605_AT,212100_S_AT,212262_AT,213154_S_AT,218092_S_AT,218334_AT
GO:BP	cellular component organization	GO:0016043	false	0.0382064	1.41786	8151	248	118	21031	1552256_A_AT,200766_AT,201287_S_AT,202097_AT,202305_S_AT,202358_S_AT,202627_S_AT,202641_AT,203045_AT,203083_AT,203196_AT,203208_S_AT,203218_AT,203333_AT,203460_S_AT,203951_AT,204030_S_AT,204252_AT,204298_S_AT,204975_AT,205463_S_AT,205608_S_AT,205730_S_AT,205930_AT,206117_AT,206307_S_AT,206491_S_AT,206875_S_AT,207172_S_AT,207233_S_AT,208025_S_AT,208622_S_AT,208906_AT,208999_AT,209130_AT,209230_S_A…
GO:BP	negative regulation of cellular senescence	GO:2000773	false	0.0382064	1.41786	24	248	3	21031	208025_S_AT,212607_AT,224847_AT
GO:BP	RNA biosynthetic process	GO:0032774	false	0.0382064	1.41786	3601	248	60	21031	1555270_A_AT,201008_S_AT,201329_S_AT,201869_S_AT,202809_S_AT,203460_S_AT,203739_AT,203837_AT,204252_AT,205730_S_AT,205930_AT,206307_S_AT,207233_S_AT,207426_S_AT,207480_S_AT,207630_S_AT,208025_S_AT,208622_S_AT,208790_S_AT,208960_S_AT,209230_S_AT,210512_S_AT,210563_X_AT,212262_AT,212660_AT,213168_AT,216250_S_AT,217908_S_AT,218005_AT,218611_AT,219257_S_AT,219798_S_AT,224847_AT,225120_AT,225655_AT,22…
GO:BP	embryonic process involved in female pregnancy	GO:0060136	true	0.0382292	1.41761	7	248	2	21031	204975_AT,213168_AT
GO:BP	plus-end-directed organelle transport along microtubule	GO:0072386	false	0.0382292	1.41761	7	248	2	21031	203333_AT,218204_S_AT
GO:BP	negative regulation of ruffle assembly	GO:1900028	true	0.0382292	1.41761	7	248	2	21031	213005_S_AT,202286_S_AT
GO:BP	negative regulation of p38MAPK cascade	GO:1903753	false	0.0382292	1.41761	7	248	2	21031	208622_S_AT,215501_S_AT
GO:BP	regulation of female gonad development	GO:2000194	false	0.0382292	1.41761	7	248	2	21031	209230_S_AT,219778_AT
GO:BP	positive regulation of organelle organization	GO:0010638	false	0.0383373	1.41638	505	248	14	21031	201287_S_AT,203218_AT,204252_AT,206117_AT,209288_S_AT,212233_AT,214212_X_AT,218204_S_AT,219257_S_AT,224844_AT,225303_AT,226683_AT,233496_S_AT,210305_AT
GO:BP	regulation of protein kinase activity	GO:0045859	false	0.0384748	1.41482	451	248	13	21031	203837_AT,204975_AT,205463_S_AT,205608_S_AT,208025_S_AT,210512_S_AT,211953_S_AT,214212_X_AT,215501_S_AT,226022_AT,226498_AT,52169_AT,213817_AT
GO:BP	negative regulation of hemostasis	GO:1900047	false	0.0384748	1.41482	50	248	4	21031	202627_S_AT,205463_S_AT,207808_S_AT,228396_AT
GO:BP	negative regulation of protein-containing complex disassembly	GO:0043242	false	0.0385835	1.4136	82	248	5	21031	209524_AT,212233_AT,223077_AT,226342_AT,213817_AT
GO:BP	blood circulation	GO:0008015	false	0.0392418	1.40625	507	248	14	21031	204975_AT,205608_S_AT,206117_AT,210512_S_AT,210517_S_AT,214212_X_AT,228396_AT,204236_AT,204464_S_AT,208016_S_AT,211555_S_AT,217901_AT,219552_AT,223853_AT
GO:BP	phosphorus metabolic process	GO:0006793	false	0.0402824	1.39489	2596	248	46	21031	1552256_A_AT,202166_S_AT,202613_AT,203218_AT,203460_S_AT,203837_AT,204252_AT,204298_S_AT,204975_AT,205463_S_AT,205608_S_AT,206875_S_AT,208025_S_AT,208615_S_AT,209230_S_AT,209275_S_AT,209633_AT,209884_S_AT,210512_S_AT,211953_S_AT,212607_AT,214212_X_AT,214352_S_AT,215501_S_AT,218019_S_AT,218852_AT,219257_S_AT,220980_S_AT,223310_X_AT,224640_AT,224847_AT,225071_AT,225303_AT,226022_AT,226498_AT,228396…
GO:BP	autophagosome organization	GO:1905037	true	0.0404349	1.39324	120	248	6	21031	200766_AT,202305_S_AT,203460_S_AT,209230_S_AT,209275_S_AT,226683_AT
GO:BP	establishment of RNA localization	GO:0051236	false	0.0407796	1.38956	161	248	7	21031	202097_AT,209605_AT,212100_S_AT,212262_AT,213154_S_AT,218092_S_AT,218334_AT
GO:BP	negative regulation of chondrocyte differentiation	GO:0032331	false	0.0409137	1.38813	25	248	3	21031	226876_AT,226997_AT,1556773_AT
GO:BP	chondrocyte differentiation	GO:0002062	false	0.0417601	1.37924	121	248	6	21031	202358_S_AT,208025_S_AT,226876_AT,226997_AT,1556773_AT,242579_AT
GO:BP	positive regulation of ERK1 and ERK2 cascade	GO:0070374	false	0.0419408	1.37736	206	248	8	21031	205463_S_AT,205608_S_AT,210512_S_AT,210517_S_AT,210563_X_AT,213010_AT,214212_X_AT,205476_AT
GO:BP	positive regulation of DNA-templated transcription	GO:0045893	false	0.0429743	1.36679	1703	248	33	21031	201329_S_AT,201869_S_AT,203460_S_AT,203837_AT,204252_AT,205730_S_AT,206307_S_AT,207233_S_AT,207480_S_AT,207630_S_AT,208025_S_AT,208960_S_AT,209230_S_AT,210512_S_AT,212262_AT,213168_AT,217908_S_AT,218611_AT,219798_S_AT,225655_AT,227339_AT,227749_AT,1552487_A_AT,204236_AT,204642_AT,207924_X_AT,215551_AT,219497_S_AT,219778_AT,234681_S_AT,235017_S_AT,239098_AT,242579_AT
GO:BP	cell-cell signaling	GO:0007267	false	0.0432387	1.36413	1704	248	33	21031	201287_S_AT,201869_S_AT,202358_S_AT,203196_AT,203218_AT,203460_S_AT,204319_S_AT,205463_S_AT,206307_S_AT,206491_S_AT,207172_S_AT,207233_S_AT,208025_S_AT,209130_AT,209275_S_AT,209633_AT,210517_S_AT,212233_AT,213005_S_AT,213434_AT,214212_X_AT,214352_S_AT,230508_AT,1554512_A_AT,1556773_AT,204464_S_AT,205476_AT,207924_X_AT,208016_S_AT,209990_S_AT,211555_S_AT,232238_AT,239095_AT
GO:BP	MAPK cascade	GO:0000165	false	0.0435947	1.36057	745	248	18	21031	203218_AT,203837_AT,205463_S_AT,205608_S_AT,208622_S_AT,210512_S_AT,210517_S_AT,210563_X_AT,213010_AT,214212_X_AT,214352_S_AT,215501_S_AT,219257_S_AT,226022_AT,226498_AT,205476_AT,213817_AT,214702_AT
GO:BP	focal adhesion assembly	GO:0048041	false	0.0436374	1.36014	85	248	5	21031	206875_S_AT,207172_S_AT,210512_S_AT,214212_X_AT,238419_AT
GO:BP	positive regulation of RNA biosynthetic process	GO:1902680	false	0.0436445	1.36007	1706	248	33	21031	201329_S_AT,201869_S_AT,203460_S_AT,203837_AT,204252_AT,205730_S_AT,206307_S_AT,207233_S_AT,207480_S_AT,207630_S_AT,208025_S_AT,208960_S_AT,209230_S_AT,210512_S_AT,212262_AT,213168_AT,217908_S_AT,218611_AT,219798_S_AT,225655_AT,227339_AT,227749_AT,1552487_A_AT,204236_AT,204642_AT,207924_X_AT,215551_AT,219497_S_AT,219778_AT,234681_S_AT,235017_S_AT,239098_AT,242579_AT
GO:BP	muscle cell proliferation	GO:0033002	false	0.0437026	1.35949	208	248	8	21031	203837_AT,203951_AT,205608_S_AT,206117_AT,210563_X_AT,228396_AT,204642_AT,219778_AT
GO:BP	cellular component organization or biogenesis	GO:0071840	false	0.0438581	1.35795	8361	248	120	21031	1552256_A_AT,200766_AT,201287_S_AT,202097_AT,202305_S_AT,202358_S_AT,202627_S_AT,202641_AT,203045_AT,203083_AT,203196_AT,203208_S_AT,203218_AT,203333_AT,203460_S_AT,203951_AT,204030_S_AT,204252_AT,204298_S_AT,204975_AT,205463_S_AT,205608_S_AT,205730_S_AT,205930_AT,206117_AT,206307_S_AT,206491_S_AT,206875_S_AT,207172_S_AT,207233_S_AT,208025_S_AT,208622_S_AT,208906_AT,208999_AT,209130_AT,209230_S_A…
GO:BP	proteolysis	GO:0006508	true	0.0438581	1.35795	1573	248	31	21031	1555270_A_AT,200766_AT,201869_S_AT,202627_S_AT,203118_AT,203218_AT,203327_AT,203460_S_AT,203480_S_AT,203837_AT,204252_AT,204363_AT,209230_S_AT,209275_S_AT,209765_AT,210512_S_AT,210563_X_AT,218636_S_AT,224640_AT,224814_AT,225655_AT,225773_AT,226997_AT,244103_AT,1553180_AT,1569153_AT,208387_S_AT,239095_AT,239098_AT,239929_AT,242460_AT
GO:BP	positive regulation of positive chemotaxis	GO:0050927	true	0.0444018	1.3526	26	248	3	21031	204363_AT,210512_S_AT,204642_AT
GO:BP	negative regulation of coagulation	GO:0050819	false	0.0448821	1.34793	53	248	4	21031	202627_S_AT,205463_S_AT,207808_S_AT,228396_AT
GO:BP	regulation of chondrocyte differentiation	GO:0032330	false	0.0448821	1.34793	53	248	4	21031	226876_AT,226997_AT,1556773_AT,242579_AT
GO:BP	regulation of phospholipase activity	GO:0010517	false	0.0448821	1.34793	53	248	4	21031	226498_AT,204464_S_AT,208016_S_AT,215551_AT
GO:BP	homeostatic process	GO:0042592	true	0.0449415	1.34735	1712	248	33	21031	1552256_A_AT,1555270_A_AT,202202_S_AT,203327_AT,203460_S_AT,204151_X_AT,204298_S_AT,205608_S_AT,208906_AT,209275_S_AT,209884_S_AT,210512_S_AT,210563_X_AT,212262_AT,212607_AT,213168_AT,213524_S_AT,214352_S_AT,218852_AT,223077_AT,223310_X_AT,224847_AT,225071_AT,226277_AT,233496_S_AT,1557136_AT,204464_S_AT,204642_AT,206210_S_AT,208016_S_AT,228952_AT,234681_S_AT,239929_AT
GO:BP	regulation of nervous system development	GO:0051960	false	0.0449415	1.34735	463	248	13	21031	203083_AT,203333_AT,203460_S_AT,210512_S_AT,212233_AT,212262_AT,212660_AT,214352_S_AT,215501_S_AT,214702_AT,219497_S_AT,232238_AT,239537_AT
GO:BP	regulation of immune system process	GO:0002682	false	0.0452957	1.34394	1512	248	30	21031	202627_S_AT,203045_AT,203218_AT,203460_S_AT,203480_S_AT,204298_S_AT,205608_S_AT,207233_S_AT,207426_S_AT,207480_S_AT,208622_S_AT,210512_S_AT,211953_S_AT,212262_AT,215501_S_AT,216250_S_AT,218852_AT,219257_S_AT,224640_AT,224847_AT,225120_AT,228234_AT,233825_S_AT,1569153_AT,205476_AT,210031_AT,213817_AT,214702_AT,215551_AT,219552_AT
GO:BP	phosphorylation	GO:0016310	false	0.0452957	1.34394	1579	248	31	21031	203218_AT,203460_S_AT,203837_AT,204252_AT,204298_S_AT,204975_AT,205463_S_AT,205608_S_AT,206875_S_AT,208025_S_AT,209275_S_AT,210512_S_AT,211953_S_AT,212607_AT,214212_X_AT,214352_S_AT,215501_S_AT,218019_S_AT,219257_S_AT,220980_S_AT,224847_AT,225303_AT,226022_AT,226498_AT,228396_AT,52169_AT,213817_AT,214702_AT,228952_AT,235952_AT,242579_AT
GO:BP	epithelial to mesenchymal transition	GO:0001837	true	0.045569	1.34133	166	248	7	21031	204975_AT,208025_S_AT,212262_AT,214212_X_AT,226876_AT,204464_S_AT,238419_AT
GO:BP	generation of neurons	GO:0048699	false	0.0457903	1.33923	1514	248	30	21031	202305_S_AT,202641_AT,203333_AT,203460_S_AT,206307_S_AT,206491_S_AT,207172_S_AT,209524_AT,209633_AT,209884_S_AT,210480_S_AT,210512_S_AT,210563_X_AT,212158_AT,212233_AT,212660_AT,213005_S_AT,217820_S_AT,224847_AT,228396_AT,202350_S_AT,204464_S_AT,204642_AT,213438_AT,214702_AT,219497_S_AT,223340_AT,232238_AT,239537_AT,242579_AT
GO:BP	renal system pattern specification	GO:0072048	false	0.0458263	1.33889	8	248	2	21031	206307_S_AT,207924_X_AT
GO:BP	cytoskeleton-dependent intracellular transport	GO:0030705	false	0.0458263	1.33889	211	248	8	21031	202641_AT,203333_AT,209275_S_AT,210480_S_AT,212233_AT,212364_AT,213154_S_AT,218204_S_AT
GO:BP	production of molecular mediator involved in inflammatory response	GO:0002532	true	0.0458263	1.33889	87	248	5	21031	202627_S_AT,203218_AT,209130_AT,215501_S_AT,228234_AT
GO:BP	renal protein absorption	GO:0097017	true	0.0458263	1.33889	8	248	2	21031	225303_AT,204464_S_AT
GO:BP	pattern specification involved in kidney development	GO:0061004	false	0.0458263	1.33889	8	248	2	21031	206307_S_AT,207924_X_AT
GO:BP	regulation of endothelial cell migration	GO:0010594	false	0.0461885	1.33547	167	248	7	21031	1552256_A_AT,204975_AT,205608_S_AT,210512_S_AT,212607_AT,225071_AT,226022_AT
GO:BP	positive regulation of blood vessel endothelial cell migration	GO:0043536	false	0.0463155	1.33427	54	248	4	21031	205608_S_AT,210512_S_AT,212607_AT,225071_AT
GO:BP	nucleobase-containing compound biosynthetic process	GO:0034654	false	0.0465412	1.33216	4027	248	65	21031	1555270_A_AT,201008_S_AT,201329_S_AT,201869_S_AT,202613_AT,202809_S_AT,203460_S_AT,203739_AT,203837_AT,204252_AT,204298_S_AT,205730_S_AT,205930_AT,206307_S_AT,207233_S_AT,207426_S_AT,207480_S_AT,207630_S_AT,208025_S_AT,208622_S_AT,208790_S_AT,208960_S_AT,209230_S_AT,209884_S_AT,210512_S_AT,210563_X_AT,212262_AT,212660_AT,213168_AT,216250_S_AT,217908_S_AT,218005_AT,218611_AT,219257_S_AT,219798_S_A…
GO:BP	heterocycle biosynthetic process	GO:0018130	false	0.0469755	1.32813	4105	248	66	21031	1555270_A_AT,201008_S_AT,201329_S_AT,201869_S_AT,202613_AT,202809_S_AT,203460_S_AT,203739_AT,203837_AT,204252_AT,204298_S_AT,205730_S_AT,205930_AT,206307_S_AT,207233_S_AT,207426_S_AT,207480_S_AT,207630_S_AT,208025_S_AT,208622_S_AT,208790_S_AT,208960_S_AT,209230_S_AT,209884_S_AT,210512_S_AT,210563_X_AT,212262_AT,212660_AT,213168_AT,216250_S_AT,217908_S_AT,218005_AT,218019_S_AT,218611_AT,219257_S_A…
GO:BP	regulation of positive chemotaxis	GO:0050926	false	0.0469755	1.32813	27	248	3	21031	204363_AT,210512_S_AT,204642_AT
GO:BP	regulation of protein depolymerization	GO:1901879	false	0.047088	1.32709	88	248	5	21031	209524_AT,212233_AT,223077_AT,226342_AT,233496_S_AT
GO:BP	organelle transport along microtubule	GO:0072384	false	0.047088	1.32709	88	248	5	21031	203333_AT,209275_S_AT,212233_AT,213154_S_AT,218204_S_AT
GO:BP	positive regulation of lipase activity	GO:0060193	false	0.0486904	1.31256	55	248	4	21031	226498_AT,204464_S_AT,208016_S_AT,215551_AT
GO:BP	regulation of epithelial cell proliferation	GO:0050678	false	0.0488493	1.31114	363	248	11	21031	204363_AT,209230_S_AT,210512_S_AT,210563_X_AT,212607_AT,215501_S_AT,224847_AT,225655_AT,226498_AT,202286_S_AT,208016_S_AT
GO:BP	cellular process	GO:0009987	false	0.0490237	1.30959	19708	248	242	21031	1552256_A_AT,1555270_A_AT,200766_AT,201008_S_AT,201287_S_AT,201329_S_AT,201869_S_AT,202097_AT,202166_S_AT,202202_S_AT,202305_S_AT,202358_S_AT,202613_AT,202627_S_AT,202641_AT,202809_S_AT,203045_AT,203083_AT,203118_AT,203184_AT,203196_AT,203208_S_AT,203218_AT,203327_AT,203333_AT,203460_S_AT,203480_S_AT,203739_AT,203837_AT,203951_AT,204030_S_AT,204151_X_AT,204252_AT,204298_S_AT,204319_S_AT,204342_AT…
GO:BP	aromatic compound biosynthetic process	GO:0019438	false	0.0493013	1.30714	4116	248	66	21031	1555270_A_AT,201008_S_AT,201329_S_AT,201869_S_AT,202613_AT,202809_S_AT,203460_S_AT,203739_AT,203837_AT,204252_AT,204298_S_AT,205730_S_AT,205930_AT,206307_S_AT,207233_S_AT,207426_S_AT,207480_S_AT,207630_S_AT,208025_S_AT,208622_S_AT,208790_S_AT,208960_S_AT,209230_S_AT,209884_S_AT,210512_S_AT,210563_X_AT,212262_AT,212660_AT,213168_AT,216250_S_AT,217908_S_AT,218005_AT,218019_S_AT,218611_AT,219257_S_A…
GO:BP	mRNA transport	GO:0051028	false	0.0497663	1.30306	128	248	6	21031	202097_AT,212100_S_AT,212262_AT,213154_S_AT,218092_S_AT,218334_AT
GO:BP	regulation of MAPK cascade	GO:0043408	false	0.0499869	1.30114	643	248	16	21031	203837_AT,205463_S_AT,205608_S_AT,208622_S_AT,210512_S_AT,210517_S_AT,210563_X_AT,213010_AT,214212_X_AT,215501_S_AT,219257_S_AT,226022_AT,226498_AT,205476_AT,213817_AT,214702_AT
GO:CC	cytoplasm	GO:0005737	true	1.78628e-09	8.74805	12345	262	200	22097	1552256_A_AT,1554126_AT,1555270_A_AT,200766_AT,201008_S_AT,201287_S_AT,201329_S_AT,202097_AT,202305_S_AT,202358_S_AT,202613_AT,202627_S_AT,202641_AT,202809_S_AT,203083_AT,203118_AT,203196_AT,203208_S_AT,203218_AT,203327_AT,203333_AT,203460_S_AT,203480_S_AT,203739_AT,203837_AT,204030_S_AT,204151_X_AT,204252_AT,204319_S_AT,204342_AT,204975_AT,205012_S_AT,205463_S_AT,205730_S_AT,205930_AT,206117_AT,…
GO:CC	cell periphery	GO:0071944	false	7.3437e-05	4.13408	6228	262	112	22097	1552256_A_AT,200766_AT,201287_S_AT,201329_S_AT,202202_S_AT,202627_S_AT,203045_AT,203083_AT,203184_AT,203196_AT,203208_S_AT,203218_AT,203327_AT,203333_AT,203460_S_AT,203837_AT,204030_S_AT,204298_S_AT,204319_S_AT,204363_AT,204916_AT,204975_AT,205608_S_AT,206117_AT,206491_S_AT,207172_S_AT,207426_S_AT,207808_S_AT,208615_S_AT,208622_S_AT,208790_S_AT,208999_AT,209086_X_AT,209130_AT,209275_S_AT,209288_S…
GO:CC	focal adhesion	GO:0005925	true	0.00013834	3.85905	422	262	19	22097	203951_AT,208622_S_AT,209086_X_AT,209130_AT,210517_S_AT,211126_S_AT,214212_X_AT,214352_S_AT,216250_S_AT,217820_S_AT,217908_S_AT,226498_AT,226685_AT,233825_S_AT,1554571_AT,213438_AT,225728_AT,232875_AT,238419_AT
GO:CC	cell-substrate junction	GO:0030055	false	0.000147104	3.83237	432	262	19	22097	203951_AT,208622_S_AT,209086_X_AT,209130_AT,210517_S_AT,211126_S_AT,214212_X_AT,214352_S_AT,216250_S_AT,217820_S_AT,217908_S_AT,226498_AT,226685_AT,233825_S_AT,1554571_AT,213438_AT,225728_AT,232875_AT,238419_AT
GO:CC	cell junction	GO:0030054	false	0.000157494	3.80274	2230	262	52	22097	1555270_A_AT,202202_S_AT,203045_AT,203218_AT,203460_S_AT,203951_AT,204030_S_AT,204319_S_AT,205730_S_AT,206491_S_AT,207172_S_AT,208622_S_AT,208999_AT,209086_X_AT,209130_AT,209275_S_AT,209679_S_AT,210512_S_AT,210517_S_AT,211126_S_AT,212233_AT,212262_AT,213434_AT,214212_X_AT,214352_S_AT,216250_S_AT,217820_S_AT,217908_S_AT,219257_S_AT,223077_AT,225163_AT,225303_AT,226342_AT,226498_AT,226685_AT,233825…
GO:CC	Golgi apparatus	GO:0005794	false	0.000333022	3.47753	1629	262	41	22097	201287_S_AT,202641_AT,203118_AT,203196_AT,203333_AT,203460_S_AT,204975_AT,205463_S_AT,207808_S_AT,209275_S_AT,210480_S_AT,210512_S_AT,211953_S_AT,212158_AT,212364_AT,213154_S_AT,214352_S_AT,218204_S_AT,218636_S_AT,218852_AT,219206_X_AT,221799_AT,224640_AT,224814_AT,226277_AT,226685_AT,228234_AT,228396_AT,244103_AT,1556773_AT,204153_S_AT,206427_S_AT,208387_S_AT,210031_AT,210192_AT,210305_AT,215551…
GO:CC	membrane microdomain	GO:0098857	false	0.000652039	3.18573	290	262	14	22097	1552256_A_AT,200766_AT,203460_S_AT,204975_AT,205608_S_AT,208622_S_AT,208790_S_AT,209275_S_AT,213010_AT,225303_AT,227339_AT,204642_AT,218899_S_AT,223853_AT
GO:CC	anchoring junction	GO:0070161	false	0.000652039	3.18573	905	262	27	22097	203951_AT,207172_S_AT,208622_S_AT,209086_X_AT,209130_AT,210512_S_AT,210517_S_AT,211126_S_AT,214212_X_AT,214352_S_AT,216250_S_AT,217820_S_AT,217908_S_AT,223077_AT,225163_AT,225303_AT,226498_AT,226685_AT,233825_S_AT,1554571_AT,1558522_AT,213438_AT,217901_AT,223853_AT,225728_AT,232875_AT,238419_AT
GO:CC	membrane raft	GO:0045121	false	0.000652039	3.18573	289	262	14	22097	1552256_A_AT,200766_AT,203460_S_AT,204975_AT,205608_S_AT,208622_S_AT,208790_S_AT,209275_S_AT,213010_AT,225303_AT,227339_AT,204642_AT,218899_S_AT,223853_AT
GO:CC	plasma membrane	GO:0005886	false	0.000865917	3.06252	5742	262	99	22097	1552256_A_AT,201287_S_AT,201329_S_AT,202627_S_AT,203045_AT,203196_AT,203208_S_AT,203218_AT,203327_AT,203333_AT,203460_S_AT,203837_AT,204030_S_AT,204319_S_AT,204363_AT,204916_AT,204975_AT,205608_S_AT,206117_AT,206491_S_AT,207172_S_AT,207426_S_AT,207808_S_AT,208615_S_AT,208622_S_AT,208790_S_AT,209086_X_AT,209130_AT,209275_S_AT,209288_S_AT,209679_S_AT,209765_AT,209884_S_AT,210480_S_AT,210517_S_AT,21…
GO:CC	vesicle	GO:0031982	false	0.000909327	3.04128	4004	262	75	22097	1552256_A_AT,1555270_A_AT,200766_AT,201287_S_AT,202202_S_AT,202358_S_AT,202627_S_AT,202641_AT,203083_AT,203196_AT,203327_AT,203460_S_AT,204151_X_AT,204252_AT,204975_AT,205463_S_AT,205608_S_AT,206491_S_AT,206875_S_AT,207172_S_AT,207808_S_AT,208615_S_AT,208622_S_AT,208933_S_AT,208999_AT,209130_AT,209275_S_AT,209679_S_AT,209911_X_AT,210480_S_AT,210512_S_AT,212091_S_AT,212364_AT,212660_AT,213154_S_AT…
GO:CC	membrane	GO:0016020	false	0.00111558	2.9525	9864	262	150	22097	1552256_A_AT,1555270_A_AT,200766_AT,201287_S_AT,201329_S_AT,202097_AT,202202_S_AT,202358_S_AT,202613_AT,202627_S_AT,202641_AT,203045_AT,203118_AT,203196_AT,203208_S_AT,203218_AT,203327_AT,203333_AT,203460_S_AT,203837_AT,204030_S_AT,204319_S_AT,204342_AT,204363_AT,204916_AT,204975_AT,205463_S_AT,205608_S_AT,206117_AT,206491_S_AT,207172_S_AT,207233_S_AT,207426_S_AT,207808_S_AT,208615_S_AT,208622_S_…
GO:CC	extracellular matrix	GO:0031012	false	0.0014738	2.83156	555	262	19	22097	200766_AT,202202_S_AT,202627_S_AT,203083_AT,203184_AT,204298_S_AT,204363_AT,205608_S_AT,209765_AT,210512_S_AT,212091_S_AT,212158_AT,213290_AT,226997_AT,227145_AT,202350_S_AT,208387_S_AT,214702_AT,220910_AT
GO:CC	actin cytoskeleton	GO:0015629	false	0.0014738	2.83156	515	262	18	22097	203951_AT,205730_S_AT,206117_AT,208622_S_AT,209288_S_AT,210480_S_AT,212364_AT,214212_X_AT,216250_S_AT,219973_AT,223077_AT,226342_AT,226498_AT,226876_AT,233496_S_AT,224164_AT,225728_AT,235952_AT
GO:CC	endomembrane system	GO:0012505	false	0.0014738	2.83156	4777	262	84	22097	1554126_AT,1555270_A_AT,200766_AT,201287_S_AT,202097_AT,202358_S_AT,202627_S_AT,202641_AT,203083_AT,203118_AT,203196_AT,203333_AT,203460_S_AT,203837_AT,204252_AT,204975_AT,205463_S_AT,207808_S_AT,208615_S_AT,208622_S_AT,208790_S_AT,208906_AT,208999_AT,209130_AT,209275_S_AT,209288_S_AT,210480_S_AT,210512_S_AT,211953_S_AT,212091_S_AT,212158_AT,212364_AT,213154_S_AT,213290_AT,213434_AT,213689_X_AT,2…
GO:CC	intracellular vesicle	GO:0097708	false	0.0014738	2.83156	2518	262	52	22097	1552256_A_AT,1555270_A_AT,200766_AT,202358_S_AT,202627_S_AT,203083_AT,203196_AT,203460_S_AT,204252_AT,204975_AT,205463_S_AT,207808_S_AT,208615_S_AT,208622_S_AT,208933_S_AT,208999_AT,209130_AT,209275_S_AT,209679_S_AT,210480_S_AT,210512_S_AT,212364_AT,213154_S_AT,213434_AT,218019_S_AT,218092_S_AT,218204_S_AT,218636_S_AT,219257_S_AT,219460_S_AT,223021_X_AT,224640_AT,224814_AT,226277_AT,226498_AT,226…
GO:CC	external encapsulating structure	GO:0030312	false	0.0014738	2.83156	556	262	19	22097	200766_AT,202202_S_AT,202627_S_AT,203083_AT,203184_AT,204298_S_AT,204363_AT,205608_S_AT,209765_AT,210512_S_AT,212091_S_AT,212158_AT,213290_AT,226997_AT,227145_AT,202350_S_AT,208387_S_AT,214702_AT,220910_AT
GO:CC	collagen-containing extracellular matrix	GO:0062023	false	0.0014738	2.83156	425	262	16	22097	200766_AT,202202_S_AT,202627_S_AT,203083_AT,203184_AT,204298_S_AT,204363_AT,205608_S_AT,209765_AT,212091_S_AT,212158_AT,213290_AT,227145_AT,202350_S_AT,214702_AT,220910_AT
GO:CC	cytoplasmic vesicle	GO:0031410	false	0.0014738	2.83156	2513	262	52	22097	1552256_A_AT,1555270_A_AT,200766_AT,202358_S_AT,202627_S_AT,203083_AT,203196_AT,203460_S_AT,204252_AT,204975_AT,205463_S_AT,207808_S_AT,208615_S_AT,208622_S_AT,208933_S_AT,208999_AT,209130_AT,209275_S_AT,209679_S_AT,210480_S_AT,210512_S_AT,212364_AT,213154_S_AT,213434_AT,218019_S_AT,218092_S_AT,218204_S_AT,218636_S_AT,219257_S_AT,219460_S_AT,223021_X_AT,224640_AT,224814_AT,226277_AT,226498_AT,226…
GO:CC	plasma membrane region	GO:0098590	false	0.00284386	2.54609	1266	262	31	22097	1552256_A_AT,203045_AT,203196_AT,203327_AT,203333_AT,203460_S_AT,204975_AT,206117_AT,208622_S_AT,208790_S_AT,209275_S_AT,209884_S_AT,210480_S_AT,213005_S_AT,213010_AT,213434_AT,214212_X_AT,225303_AT,226342_AT,1553004_AT,202286_S_AT,206872_AT,209990_S_AT,214702_AT,217901_AT,223853_AT,225728_AT,228952_AT,232238_AT,237790_AT,239095_AT
GO:CC	Y chromosome	GO:0000806	true	0.0035547	2.4492	2	262	2	22097	204252_AT,242129_AT
GO:CC	myofibril	GO:0030016	false	0.00381706	2.41827	242	262	11	22097	203460_S_AT,206117_AT,211126_S_AT,214212_X_AT,223077_AT,226342_AT,233496_S_AT,210305_AT,224164_AT,225728_AT,237790_AT
GO:CC	cytosol	GO:0005829	false	0.00464394	2.33311	5487	262	91	22097	1554126_AT,201008_S_AT,201329_S_AT,202097_AT,202613_AT,203208_S_AT,203218_AT,203327_AT,203333_AT,203480_S_AT,203837_AT,204151_X_AT,204252_AT,204319_S_AT,204975_AT,205012_S_AT,205930_AT,206117_AT,206491_S_AT,206875_S_AT,208615_S_AT,208622_S_AT,208790_S_AT,208933_S_AT,208960_S_AT,209275_S_AT,209288_S_AT,209524_AT,209911_X_AT,210480_S_AT,210517_S_AT,210563_X_AT,211475_S_AT,211953_S_AT,212100_S_AT,21…
GO:CC	contractile fiber	GO:0043292	false	0.00497095	2.30356	252	262	11	22097	203460_S_AT,206117_AT,211126_S_AT,214212_X_AT,223077_AT,226342_AT,233496_S_AT,210305_AT,224164_AT,225728_AT,237790_AT
GO:CC	sarcomere	GO:0030017	false	0.00665187	2.17706	220	262	10	22097	203460_S_AT,206117_AT,211126_S_AT,214212_X_AT,223077_AT,226342_AT,233496_S_AT,224164_AT,225728_AT,237790_AT
GO:CC	guanylate cyclase complex, soluble	GO:0008074	false	0.00854574	2.06825	3	262	2	22097	211555_S_AT,228731_AT
GO:CC	cell leading edge	GO:0031252	true	0.0122247	1.91276	427	262	14	22097	205730_S_AT,206117_AT,206875_S_AT,208622_S_AT,210480_S_AT,213005_S_AT,213434_AT,214212_X_AT,217820_S_AT,224847_AT,226342_AT,1554571_AT,225728_AT,238419_AT
GO:CC	platelet alpha granule	GO:0031091	true	0.0135344	1.86856	90	262	6	22097	202627_S_AT,203083_AT,205463_S_AT,207808_S_AT,210512_S_AT,214702_AT
GO:CC	muscle thin filament tropomyosin	GO:0005862	false	0.0152033	1.81806	4	262	2	22097	206117_AT,224164_AT
GO:CC	platelet alpha granule lumen	GO:0031093	false	0.0198634	1.70195	66	262	5	22097	202627_S_AT,205463_S_AT,207808_S_AT,210512_S_AT,214702_AT
GO:CC	cell cortex	GO:0005938	false	0.0230898	1.63658	314	262	11	22097	203460_S_AT,208622_S_AT,208999_AT,210480_S_AT,210517_S_AT,214212_X_AT,225900_AT,226342_AT,210305_AT,211555_S_AT,238419_AT
GO:CC	main axon	GO:0044304	true	0.0230898	1.63658	69	262	5	22097	204030_S_AT,212233_AT,226342_AT,213438_AT,237790_AT
GO:CC	extracellular region	GO:0005576	true	0.0234214	1.63039	4213	262	70	22097	1552256_A_AT,200766_AT,201287_S_AT,202202_S_AT,202627_S_AT,202641_AT,203045_AT,203083_AT,203184_AT,203327_AT,204151_X_AT,204298_S_AT,204363_AT,205463_S_AT,205608_S_AT,206491_S_AT,206875_S_AT,207172_S_AT,207426_S_AT,207808_S_AT,208622_S_AT,208933_S_AT,209086_X_AT,209130_AT,209524_AT,209605_AT,209911_X_AT,210480_S_AT,210512_S_AT,211709_S_AT,212091_S_AT,212364_AT,212660_AT,213290_AT,213434_AT,218019…
GO:CC	cytoskeleton	GO:0005856	false	0.0257675	1.58893	2430	262	45	22097	201869_S_AT,202641_AT,203333_AT,203460_S_AT,203951_AT,204252_AT,205730_S_AT,206117_AT,208622_S_AT,208999_AT,209288_S_AT,210480_S_AT,210517_S_AT,212233_AT,212364_AT,213005_S_AT,213154_S_AT,214212_X_AT,216250_S_AT,217820_S_AT,218852_AT,219973_AT,221685_S_AT,223077_AT,224844_AT,224847_AT,225163_AT,226342_AT,226498_AT,226685_AT,226876_AT,233496_S_AT,1554512_A_AT,1554571_AT,210305_AT,222270_AT,224164_…
GO:CC	supramolecular fiber	GO:0099512	false	0.0269091	1.5701	1054	262	24	22097	202613_AT,202641_AT,203184_AT,203333_AT,203460_S_AT,206117_AT,208622_S_AT,210480_S_AT,211126_S_AT,212091_S_AT,212233_AT,212364_AT,214212_X_AT,223077_AT,224844_AT,226342_AT,226685_AT,233496_S_AT,210305_AT,224164_AT,225728_AT,232238_AT,237790_AT,239916_AT
GO:CC	adherens junction	GO:0005912	true	0.0269556	1.56935	188	262	8	22097	207172_S_AT,208622_S_AT,209130_AT,210512_S_AT,214212_X_AT,223077_AT,225163_AT,233825_S_AT
GO:CC	axon initial segment	GO:0043194	false	0.0269556	1.56935	21	262	3	22097	204030_S_AT,213438_AT,237790_AT
GO:CC	supramolecular polymer	GO:0099081	false	0.0273628	1.56284	1062	262	24	22097	202613_AT,202641_AT,203184_AT,203333_AT,203460_S_AT,206117_AT,208622_S_AT,210480_S_AT,211126_S_AT,212091_S_AT,212233_AT,212364_AT,214212_X_AT,223077_AT,224844_AT,226342_AT,226685_AT,233496_S_AT,210305_AT,224164_AT,225728_AT,232238_AT,237790_AT,239916_AT
GO:CC	plasma membrane raft	GO:0044853	false	0.0314736	1.50205	113	262	6	22097	1552256_A_AT,208622_S_AT,208790_S_AT,209275_S_AT,213010_AT,223853_AT
GO:CC	striated muscle thin filament	GO:0005865	false	0.0326263	1.48643	23	262	3	22097	206117_AT,223077_AT,224164_AT
GO:CC	caveola	GO:0005901	false	0.0380769	1.41934	82	262	5	22097	1552256_A_AT,208790_S_AT,209275_S_AT,213010_AT,223853_AT
GO:CC	cell projection	GO:0042995	true	0.0453163	1.34375	2389	262	43	22097	1555270_A_AT,202305_S_AT,202641_AT,203333_AT,203460_S_AT,204030_S_AT,205463_S_AT,205608_S_AT,205730_S_AT,206117_AT,208622_S_AT,208999_AT,209130_AT,209275_S_AT,209884_S_AT,210480_S_AT,212233_AT,212364_AT,213005_S_AT,213262_AT,213434_AT,214212_X_AT,216250_S_AT,217820_S_AT,224847_AT,225303_AT,226342_AT,228234_AT,1553004_AT,1554512_A_AT,1554571_AT,209990_S_AT,213438_AT,218899_S_AT,223340_AT,223853_AT…
GO:CC	growth factor complex	GO:0036454	true	0.0453163	1.34375	8	262	2	22097	205463_S_AT,210512_S_AT
GO:CC	X chromosome	GO:0000805	true	0.0453163	1.34375	8	262	2	22097	204252_AT,242129_AT
GO:CC	myofilament	GO:0036379	false	0.0462562	1.33483	27	262	3	22097	206117_AT,223077_AT,224164_AT
GO:CC	plasma membrane bounded cell projection	GO:0120025	false	0.0497922	1.30284	2277	262	41	22097	1555270_A_AT,202305_S_AT,202641_AT,203333_AT,203460_S_AT,204030_S_AT,205463_S_AT,205608_S_AT,205730_S_AT,206117_AT,208622_S_AT,208999_AT,209130_AT,209275_S_AT,209884_S_AT,210480_S_AT,212233_AT,212364_AT,213005_S_AT,213262_AT,213434_AT,214212_X_AT,217820_S_AT,224847_AT,225303_AT,226342_AT,1553004_AT,1554512_A_AT,1554571_AT,209990_S_AT,213438_AT,218899_S_AT,223340_AT,223853_AT,225728_AT,235654_AT,2…
GO:CC	lytic vacuole	GO:0000323	false	0.0497922	1.30284	762	262	18	22097	1552256_A_AT,200766_AT,201287_S_AT,203460_S_AT,207233_S_AT,209130_AT,209275_S_AT,210480_S_AT,212091_S_AT,212158_AT,218204_S_AT,224814_AT,38069_AT,209949_AT,210192_AT,228952_AT,239095_AT,239218_AT
GO:CC	lysosome	GO:0005764	true	0.0497922	1.30284	762	262	18	22097	1552256_A_AT,200766_AT,201287_S_AT,203460_S_AT,207233_S_AT,209130_AT,209275_S_AT,210480_S_AT,212091_S_AT,212158_AT,218204_S_AT,224814_AT,38069_AT,209949_AT,210192_AT,228952_AT,239095_AT,239218_AT
KEGG	Fluid shear stress and atherosclerosis	KEGG:05418	false	0.00897467	2.04698	138	123	9	8484	201287_S_AT,203218_AT,203837_AT,205463_S_AT,210512_S_AT,212158_AT,212607_AT,209949_AT,242579_AT
KEGG	AGE-RAGE signaling pathway in diabetic complications	KEGG:04933	false	0.00897467	2.04698	100	123	8	8484	202627_S_AT,203218_AT,204363_AT,210512_S_AT,212607_AT,214352_S_AT,208016_S_AT,214702_AT
KEGG	Focal adhesion	KEGG:04510	false	0.00897467	2.04698	202	123	11	8484	202202_S_AT,203083_AT,203218_AT,204975_AT,205463_S_AT,210512_S_AT,212091_S_AT,212607_AT,213290_AT,226498_AT,214702_AT
KEGG	PI3K-Akt signaling pathway	KEGG:04151	false	0.00897467	2.04698	356	123	15	8484	202202_S_AT,203083_AT,204252_AT,205463_S_AT,205608_S_AT,209633_AT,210512_S_AT,212091_S_AT,212607_AT,213290_AT,214352_S_AT,218852_AT,224847_AT,226498_AT,214702_AT
KEGG	Sphingolipid signaling pathway	KEGG:04071	false	0.00897467	2.04698	120	123	9	8484	200766_AT,203218_AT,203837_AT,209633_AT,212607_AT,214352_S_AT,218852_AT,219257_S_AT,204642_AT
KEGG	Human papillomavirus infection	KEGG:05165	false	0.0101451	1.99374	330	123	14	8484	202202_S_AT,203083_AT,203460_S_AT,204252_AT,209633_AT,210512_S_AT,212091_S_AT,212607_AT,213290_AT,214352_S_AT,218852_AT,224847_AT,204153_S_AT,214702_AT
KEGG	ECM-receptor interaction	KEGG:04512	false	0.0101451	1.99374	89	123	7	8484	201287_S_AT,202202_S_AT,203083_AT,212091_S_AT,213290_AT,214702_AT,220910_AT
KEGG	Adrenergic signaling in cardiomyocytes	KEGG:04261	false	0.0110728	1.95574	153	123	9	8484	206117_AT,207630_S_AT,209633_AT,212607_AT,218852_AT,219926_AT,208016_S_AT,223853_AT,224164_AT
REAC	Extracellular matrix organization	REAC:R-HSA-1474244	false	0.00465266	2.3323	297	157	16	10842	200766_AT,201287_S_AT,202202_S_AT,202627_S_AT,203184_AT,203460_S_AT,204298_S_AT,205463_S_AT,209765_AT,212091_S_AT,212158_AT,213290_AT,227145_AT,208387_S_AT,214702_AT,242460_AT
REAC	Signal Transduction	REAC:R-HSA-162582	false	0.00854563	2.06826	2545	157	60	10842	200766_AT,201869_S_AT,202202_S_AT,202627_S_AT,203083_AT,203327_AT,203460_S_AT,203739_AT,204252_AT,204319_S_AT,204363_AT,204916_AT,205608_S_AT,206875_S_AT,208790_S_AT,209086_X_AT,209130_AT,209288_S_AT,209884_S_AT,209911_X_AT,210480_S_AT,210512_S_AT,210517_S_AT,210563_X_AT,212091_S_AT,212607_AT,213005_S_AT,213290_AT,214212_X_AT,214352_S_AT,215501_S_AT,219257_S_AT,221685_S_AT,223077_AT,226342_AT,226…
WP	VEGFA VEGFR2 signaling	WP:WP3888	false	0.00986164	2.00605	430	145	20	8286	201008_S_AT,203218_AT,203837_AT,204363_AT,206491_S_AT,208622_S_AT,210480_S_AT,210512_S_AT,211126_S_AT,212262_AT,213005_S_AT,218611_AT,223077_AT,226498_AT,228396_AT,204642_AT,209949_AT,210305_AT,214702_AT,224164_AT
WP	miRNA targets in ECM and membrane receptors	WP:WP2911	false	0.00986164	2.00605	38	145	6	8286	202202_S_AT,203083_AT,212091_S_AT,212158_AT,213290_AT,214702_AT
WP	Growth factors and hormones in Beta cell proliferation	WP:WP5385	false	0.00986164	2.00605	26	145	5	8286	204252_AT,205463_S_AT,212607_AT,214352_S_AT,226498_AT
TF	Factor: E2F-1:Elk-1
TF	Factor: ETF
TF	Factor: ZNF253
TF	Factor: E2F-1:Elk-1
TF	Factor: DB1
TF	Factor: E2F
TF	Factor: ctcf
TF	Factor: TAFII250
TF	Factor: RNF96
TF	Factor: MAZ
TF	Factor: MAZ
TF	Factor: E2F-2
TF	Factor: MOVO-B
TF	Factor: ETF
TF	Factor: Egr-1
TF	Factor: ZNF138
TF	Factor: ZXDL
TF	Factor: ZF5
TF	Factor: ZNF253
TF	Factor: WT1
TF	Factor: HA95
TF	Factor: Egr-1
TF	Factor: BEN
TF	Factor: AP-2alpha
TF	Factor: BTEB3
TF	Factor: MOVO-B
TF	Factor: EGR1
TF	Factor: ZXDL
TF	Factor: WT1
TF	Factor: CTCF
TF	Factor: E2F-2
TF	Factor: E2F-2
TF	Factor: ZIC4
TF	Factor: FPM315
TF	Factor: AP-2alpha
TF	Factor: AP-2
TF	Factor: AP-2
TF	Factor: DB1
TF	Factor: TCF-1
TF	Factor: ZNF138
TF	Factor: ZF5
TF	Factor: RNF96
TF	Factor: WT1
TF	Factor: ZNF383
TF	Factor: TF3C-beta
TF	Factor: IRX-1
TF	Factor: BTEB3
TF	Factor: RERE
TF	Factor: IRX-1
TF	Factor: Churchill
TF	Factor: BTEB3
TF	Factor: CTCF
TF	Factor: EGR
TF	Factor: MAZ
TF	Factor: Hey1
TF	Factor: ZF5
TF	Factor: BEN
TF	Factor: E2F-1
TF	Factor: ZF5
TF	Factor: pax-6
TF	Factor: EGR1
TF	Factor: E2F-1:HES-7
TF	Factor: IRX2a
TF	Factor: Kaiso
TF	Factor: AP-2
TF	Factor: ZFP14
TF	Factor: AP2
TF	Factor: FKLF
TF	Factor: Egr-1
TF	Factor: Hey1
TF	Factor: PATZ
TF	Factor: E2F-4
TF	Factor: RERE
TF	Factor: ZBTB7C
TF	Factor: MAZ
TF	Factor: ZF5
TF	Factor: AP-2
TF	Factor: FPM315
TF	Factor: HA95
TF	Factor: ZNF219
TF	Factor: Sp6
TF	Factor: E2F-4
TF	Factor: Sp2
TF	Factor: CPBP
TF	Factor: ZNF93
TF	Factor: MAZ
TF	Factor: E2F3
TF	Factor: E2F-1
TF	Factor: WT1
TF	Factor: ZNF219
TF	Factor: E2F4
TF	Factor: ZIC4
TF	Factor: Sp1
TF	Factor: WT1
TF	Factor: E2F-3
TF	Factor: ZNF383
TF	Factor: ETF
TF	Factor: ZNF692
TF	Factor: BTEB1
TF	Factor: E2F-3:HES-7
TF	Factor: ZNF232
TF	Factor: E2F-4
TF	Factor: Sp1
TF	Factor: ctcf
TF	Factor: pax-6
TF	Factor: DP-1
TF	Factor: SP1:SP3
TF	Factor: GCMa:Erg
TF	Factor: sp4
TF	Factor: ZNF670
TF	Factor: E2F-1
TF	Factor: CPBP
TF	Factor: Egr-1
TF	Factor: LRF
TF	Factor: AP-2gamma
TF	Factor: ETF
TF	Factor: TAFII250
TF	Factor: E2F-1:TBR2
TF	Factor: ZF5
TF	Factor: ZNF501
TF	Factor: TCF-1
TF	Factor: ER71:E2A
TF	Factor: Staf
TF	Factor: IRX2a
TF	Factor: AP-2beta
TF	Factor: CPBP
TF	Factor: ZSCAN18
TF	Factor: ZNF148
TF	Factor: WT1
TF	Factor: AP-2gamma:Elk-1
TF	Factor: PATZ1
TF	Factor: E2F1
TF	Factor: tfeb
TF	Factor: KLF15
TF	Factor: FPM315
TF	Factor: Egr-1
TF	Factor: Sp1
TF	Factor: NF-E4
TF	Factor: CTCF
TF	Factor: Sp1
TF	Factor: ZBTB33
TF	Factor: E2F-3
TF	Factor: EGR1
TF	Factor: PLAG1
TF	Factor: E2F-3:TBR2
TF	Factor: Sp1
TF	Factor: WT1
TF	Factor: Zbtb37
TF	Factor: E2F
TF	Factor: E2F-2
TF	Factor: Pet-1
TF	Factor: E2F1
TF	Factor: PSF
TF	Factor: TCF-1
TF	Factor: ZSCAN21
TF	Factor: AP-2gamma
TF	Factor: AP-2gamma
TF	Factor: WT1
TF	Factor: Miz-1
TF	Factor: Osx
TF	Factor: AP-2alpha
TF	Factor: BTEB1
TF	Factor: ZNF232
TF	Factor: KROX
TF	Factor: AP-2
TF	Factor: ctcf
TF	Factor: E2F-1
TF	Factor: E2F-2
TF	Factor: E2F-3:FOXO6
MIRNA	hsa-miR-124-3p	MIRNA:hsa-miR-124-3p	false	0.0139152	1.85651	1456	240	46	14819	1554126_AT,202202_S_AT,202627_S_AT,204252_AT,204363_AT,205930_AT,206117_AT,207172_S_AT,208615_S_AT,208790_S_AT,208960_S_AT,209086_X_AT,209130_AT,209230_S_AT,209288_S_AT,212262_AT,212607_AT,213005_S_AT,213010_AT,213154_S_AT,213168_AT,213290_AT,213434_AT,217820_S_AT,219257_S_AT,219366_AT,221685_S_AT,224847_AT,225655_AT,226683_AT,226685_AT,227145_AT,235417_AT,244103_AT,204236_AT,208016_S_AT,209949_A…
MIRNA	hsa-miR-200c-3p	MIRNA:hsa-miR-200c-3p	false	0.04415	1.35507	213	240	13	14819	203739_AT,204252_AT,207172_S_AT,210512_S_AT,212262_AT,214352_S_AT,226498_AT,233496_S_AT,204464_S_AT,214702_AT,219643_AT,219778_AT,242460_AT
CORUM	SNARE complex (STX2, SNAP23)	CORUM:801	false	0.0327629	1.48462	2	51	2	3383	209130_AT,213434_AT

## Sheet: GSE17504_0.05
source	term_name	term_id	highlighted	adjusted_p_value	negative_log10_of_adjusted_p_value	term_size	query_size	intersection_size	effective_domain_size	intersections
GO:MF	growth factor binding	GO:0019838	true	0.0291591	1.53523	134	61	5	20212	7.95056e+34
GO:BP	regulation of cell migration	GO:0030334	true	0.0068748	2.16274	934	64	13	21031	7.91579e+90
GO:BP	anatomical structure development	GO:0048856	true	0.011741	1.9303	5899	64	35	21031	7.89297e+244
GO:BP	regulation of cell motility	GO:2000145	false	0.0137989	1.86016	996	64	13	21031	7.91579e+90
GO:BP	response to nutrient	GO:0007584	true	0.0209569	1.67867	167	64	6	21031	7.96095e+41
GO:BP	regulation of locomotion	GO:0040012	false	0.0214776	1.66801	1038	64	13	21031	7.91579e+90
GO:BP	developmental process	GO:0032502	false	0.0339441	1.46924	6453	64	36	21031	7.89297e+251
KEGG	Aldosterone-regulated sodium reabsorption	KEGG:04960	false	0.0498705	1.30216	37	39	3	8484	7.91579e+20

## Sheet: GSE12814_0.05
source	term_name	term_id	highlighted	adjusted_p_value	negative_log10_of_adjusted_p_value	term_size	query_size	intersection_size	effective_domain_size	intersections
GO:CC	cell periphery	GO:0071944	true	0.000313294	3.50405	6228	70	39	22097	201325_S_AT,202235_AT,202286_S_AT,202804_AT,207549_X_AT,207977_S_AT,210198_S_AT,212658_AT,213258_AT,217889_S_AT,219167_AT,219454_AT,221245_S_AT,223894_S_AT,225241_AT,225325_AT,227524_AT,233520_S_AT,1553313_S_AT,1555212_AT,205338_S_AT,206276_AT,207014_AT,207107_AT,208032_S_AT,208102_S_AT,210258_AT,210882_S_AT,211909_X_AT,214111_AT,214921_AT,216120_S_AT,219727_AT,219728_AT,219921_S_AT,222456_S_AT,2…
GO:CC	plasma membrane	GO:0005886	false	0.00122023	2.91356	5742	70	36	22097	201325_S_AT,202235_AT,202286_S_AT,202804_AT,207549_X_AT,210198_S_AT,212658_AT,213258_AT,217889_S_AT,219167_AT,221245_S_AT,223894_S_AT,225325_AT,227524_AT,233520_S_AT,1553313_S_AT,1555212_AT,205338_S_AT,206276_AT,207014_AT,207107_AT,208032_S_AT,208102_S_AT,210258_AT,210882_S_AT,211909_X_AT,214111_AT,214921_AT,216120_S_AT,219727_AT,219728_AT,219921_S_AT,222456_S_AT,228113_AT,228143_AT,229151_AT
GO:CC	plasma membrane region	GO:0098590	false	0.00205513	2.68716	1266	70	15	22097	202235_AT,202286_S_AT,202804_AT,213258_AT,217889_S_AT,227524_AT,1553313_S_AT,207014_AT,208032_S_AT,208102_S_AT,214921_AT,216120_S_AT,219727_AT,222456_S_AT,229151_AT
GO:CC	apical plasma membrane	GO:0016324	false	0.0111553	1.95252	407	70	8	22097	202235_AT,202804_AT,217889_S_AT,227524_AT,1553313_S_AT,214921_AT,216120_S_AT,219727_AT
GO:CC	cell body	GO:0044297	true	0.0184371	1.73431	565	70	9	22097	203130_S_AT,221245_S_AT,227524_AT,207014_AT,207107_AT,209686_AT,213231_AT,216120_S_AT,219728_AT
GO:CC	lateral plasma membrane	GO:0016328	false	0.0258402	1.5877	76	70	4	22097	202235_AT,202286_S_AT,202804_AT,227524_AT
GO:CC	membrane	GO:0016020	false	0.0308917	1.51016	9864	70	47	22097	1556060_A_AT,201325_S_AT,202235_AT,202286_S_AT,202804_AT,203698_S_AT,207549_X_AT,210198_S_AT,212658_AT,213258_AT,217889_S_AT,219167_AT,219454_AT,221245_S_AT,221447_S_AT,223894_S_AT,224990_AT,225241_AT,225325_AT,225603_S_AT,227524_AT,233520_S_AT,1553313_S_AT,1555212_AT,1561589_A_AT,205338_S_AT,206276_AT,207014_AT,207107_AT,208032_S_AT,208102_S_AT,210258_AT,210882_S_AT,211909_X_AT,214111_AT,214921_…
GO:CC	apical part of cell	GO:0045177	false	0.0317728	1.49794	473	70	8	22097	202235_AT,202804_AT,217889_S_AT,227524_AT,1553313_S_AT,214921_AT,216120_S_AT,219727_AT
GO:CC	neuronal cell body	GO:0043025	false	0.0451977	1.34488	498	70	8	22097	203130_S_AT,221245_S_AT,227524_AT,207014_AT,209686_AT,213231_AT,216120_S_AT,219728_AT

## Sheet: GSE23112_0.05
source	term_name	term_id	highlighted	adjusted_p_value	negative_log10_of_adjusted_p_value	term_size	query_size	intersection_size	effective_domain_size	intersections
GO:MF	profilin binding	GO:0005522	true	0.03422	1.46572	10	30	2	20212	217025_S_AT,217838_S_AT
GO:BP	regulation of developmental process	GO:0050793	true	0.0143004	1.84465	2455	29	13	21031	201487_AT,205445_AT,208651_X_AT,209747_AT,210511_S_AT,217025_S_AT,217812_AT,219371_S_AT,206030_AT,216074_X_AT,216831_S_AT,219659_AT,220246_AT
GO:BP	negative regulation of multicellular organismal process	GO:0051241	true	0.0210779	1.67617	1110	29	9	21031	201487_AT,205445_AT,208651_X_AT,209747_AT,210511_S_AT,217838_S_AT,219371_S_AT,216074_X_AT,219681_S_AT
GO:BP	response to fluid shear stress	GO:0034405	true	0.0244748	1.61128	34	29	3	21031	201373_AT,209747_AT,219371_S_AT
WP	EV release from cardiac cells and their functional effects	WP:WP3297	false	0.00883823	2.05363	7	16	2	8286	205445_AT,219371_S_AT

## Sheet: GSE36389_0.01
source	term_name	term_id	highlighted	adjusted_p_value	negative_log10_of_adjusted_p_value	term_size	query_size	intersection_size	effective_domain_size	intersections
CORUM	HDAC4-ERK2 complex	CORUM:57	false	0.0496799	1.30382	1	4	1	3383	204225_AT

## Sheet: GSE63678_0.01
source	term_name	term_id	highlighted	adjusted_p_value	negative_log10_of_adjusted_p_value	term_size	query_size	intersection_size	effective_domain_size	intersections
GO:MF	protein binding	GO:0005515	true	1.18881e-14	13.9249	14838	412	371	20212	200075_S_AT,200078_S_AT,200660_AT,200669_S_AT,200682_S_AT,200706_S_AT,200729_S_AT,200747_S_AT,200832_S_AT,200887_S_AT,200911_S_AT,200920_S_AT,200942_S_AT,201012_AT,201013_S_AT,201042_AT,201061_S_AT,201088_AT,201096_S_AT,201098_AT,201123_S_AT,201133_S_AT,201135_AT,201189_S_AT,201193_AT,201202_AT,201274_AT,201317_S_AT,201327_S_AT,201339_S_AT,201400_AT,201413_AT,201459_AT,201524_X_AT,201535_AT,20156…
GO:MF	binding	GO:0005488	false	1.79205e-05	4.74665	18370	412	402	20212	200075_S_AT,200078_S_AT,200660_AT,200669_S_AT,200682_S_AT,200700_S_AT,200706_S_AT,200729_S_AT,200747_S_AT,200832_S_AT,200887_S_AT,200911_S_AT,200920_S_AT,200942_S_AT,201012_AT,201013_S_AT,201042_AT,201061_S_AT,201088_AT,201096_S_AT,201098_AT,201123_S_AT,201133_S_AT,201135_AT,201189_S_AT,201193_AT,201202_AT,201274_AT,201317_S_AT,201327_S_AT,201339_S_AT,201400_AT,201413_AT,201459_AT,201524_X_AT,201…
GO:MF	amide binding	GO:0033218	false	0.001508	2.8216	398	412	24	20212	200700_S_AT,201088_AT,201339_S_AT,201561_S_AT,202428_X_AT,204168_AT,204517_AT,205081_AT,210145_AT,212038_S_AT,218003_S_AT,221506_S_AT,202652_AT,203328_X_AT,204845_S_AT,205282_AT,205362_S_AT,205433_AT,205498_AT,210385_S_AT,210476_S_AT,211598_X_AT,219725_AT,220711_AT
GO:MF	carbohydrate derivative binding	GO:0097367	false	0.00256988	2.59009	2304	412	78	20212	200075_S_AT,200669_S_AT,200682_S_AT,200729_S_AT,201013_S_AT,201042_AT,201096_S_AT,201327_S_AT,201339_S_AT,201459_AT,201524_X_AT,201576_S_AT,201577_AT,201664_AT,202087_S_AT,202123_S_AT,202154_X_AT,202428_X_AT,206874_S_AT,208308_S_AT,208910_S_AT,209481_AT,214501_S_AT,215179_X_AT,215438_X_AT,216199_S_AT,217356_S_AT,218966_AT,220948_S_AT,201291_S_AT,202206_AT,202712_S_AT,203214_X_AT,203328_X_AT,20337…
GO:MF	kinase binding	GO:0019900	false	0.00375955	2.42486	790	412	36	20212	200920_S_AT,201133_S_AT,201202_AT,202123_S_AT,204170_S_AT,204686_AT,208623_S_AT,212038_S_AT,212692_S_AT,214501_S_AT,201291_S_AT,202580_X_AT,203418_AT,203968_S_AT,204092_S_AT,204444_AT,204695_AT,204850_S_AT,205034_AT,205498_AT,206364_AT,208711_S_AT,209464_AT,210052_S_AT,210476_S_AT,210675_S_AT,212801_AT,214205_X_AT,214384_S_AT,214710_S_AT,215501_S_AT,218755_AT,219544_AT,219725_AT,220638_S_AT,22071…
GO:MF	purine ribonucleotide binding	GO:0032555	false	0.00516775	2.2867	1919	412	67	20212	200075_S_AT,200669_S_AT,200682_S_AT,200729_S_AT,201013_S_AT,201042_AT,201096_S_AT,201327_S_AT,201339_S_AT,201459_AT,201524_X_AT,201577_AT,201664_AT,202123_S_AT,202154_X_AT,202428_X_AT,206874_S_AT,209481_AT,215438_X_AT,216199_S_AT,217356_S_AT,218966_AT,220948_S_AT,201291_S_AT,202206_AT,202712_S_AT,203214_X_AT,203328_X_AT,203379_AT,203755_AT,203968_S_AT,204033_AT,204077_X_AT,204092_S_AT,204134_AT,2…
GO:MF	protein kinase binding	GO:0019901	false	0.00551703	2.25829	706	412	33	20212	201133_S_AT,201202_AT,202123_S_AT,204170_S_AT,204686_AT,208623_S_AT,212038_S_AT,212692_S_AT,214501_S_AT,201291_S_AT,202580_X_AT,203418_AT,204092_S_AT,204444_AT,204695_AT,204850_S_AT,205034_AT,205498_AT,206364_AT,208711_S_AT,210052_S_AT,210476_S_AT,210675_S_AT,212801_AT,214205_X_AT,214384_S_AT,214710_S_AT,215501_S_AT,218755_AT,219544_AT,219725_AT,220638_S_AT,220711_AT
GO:MF	ion binding	GO:0043167	false	0.00638262	2.195	6146	412	166	20212	200075_S_AT,200660_AT,200669_S_AT,200682_S_AT,200706_S_AT,200729_S_AT,200832_S_AT,201012_AT,201013_S_AT,201042_AT,201096_S_AT,201133_S_AT,201189_S_AT,201193_AT,201327_S_AT,201339_S_AT,201459_AT,201524_X_AT,201561_S_AT,201577_AT,201664_AT,201690_S_AT,201842_S_AT,202123_S_AT,202154_X_AT,202172_AT,202428_X_AT,202432_AT,202436_S_AT,202565_S_AT,202636_AT,202854_AT,202941_AT,204168_AT,204326_X_AT,20508…
GO:MF	ribonucleotide binding	GO:0032553	false	0.0068917	2.16167	1936	412	67	20212	200075_S_AT,200669_S_AT,200682_S_AT,200729_S_AT,201013_S_AT,201042_AT,201096_S_AT,201327_S_AT,201339_S_AT,201459_AT,201524_X_AT,201577_AT,201664_AT,202123_S_AT,202154_X_AT,202428_X_AT,206874_S_AT,209481_AT,215438_X_AT,216199_S_AT,217356_S_AT,218966_AT,220948_S_AT,201291_S_AT,202206_AT,202712_S_AT,203214_X_AT,203328_X_AT,203379_AT,203755_AT,203968_S_AT,204033_AT,204077_X_AT,204092_S_AT,204134_AT,2…
GO:MF	adenyl ribonucleotide binding	GO:0032559	false	0.0073395	2.13433	1560	412	57	20212	200075_S_AT,200669_S_AT,200682_S_AT,200729_S_AT,201013_S_AT,201327_S_AT,201339_S_AT,201459_AT,201524_X_AT,201577_AT,201664_AT,202123_S_AT,202428_X_AT,206874_S_AT,209481_AT,216199_S_AT,217356_S_AT,218966_AT,220948_S_AT,201291_S_AT,202712_S_AT,203214_X_AT,203328_X_AT,203379_AT,203755_AT,203968_S_AT,204033_AT,204077_X_AT,204092_S_AT,204134_AT,204240_S_AT,204343_AT,204407_AT,204444_AT,204641_AT,20482…
GO:MF	enzyme binding	GO:0019899	false	0.00832677	2.07952	2103	412	71	20212	200669_S_AT,200682_S_AT,200887_S_AT,200920_S_AT,201061_S_AT,201088_AT,201133_S_AT,201202_AT,201459_AT,201524_X_AT,202123_S_AT,202432_AT,203538_AT,203685_AT,204004_AT,204028_S_AT,204170_S_AT,204686_AT,205483_S_AT,207809_S_AT,207842_S_AT,208308_S_AT,208623_S_AT,212038_S_AT,212692_S_AT,212922_S_AT,214501_S_AT,214753_AT,217294_S_AT,221506_S_AT,201291_S_AT,202095_S_AT,202580_X_AT,202652_AT,203141_S_AT…
GO:MF	purine ribonucleoside triphosphate binding	GO:0035639	false	0.0118958	1.92461	1853	412	64	20212	200075_S_AT,200669_S_AT,200682_S_AT,200729_S_AT,201013_S_AT,201042_AT,201096_S_AT,201327_S_AT,201459_AT,201524_X_AT,201577_AT,201664_AT,202123_S_AT,202154_X_AT,206874_S_AT,209481_AT,215438_X_AT,216199_S_AT,217356_S_AT,218966_AT,220948_S_AT,201291_S_AT,202206_AT,202712_S_AT,203214_X_AT,203328_X_AT,203379_AT,203755_AT,203968_S_AT,204033_AT,204077_X_AT,204092_S_AT,204240_S_AT,204343_AT,204407_AT,204…
GO:MF	small molecule binding	GO:0036094	false	0.0132127	1.87901	6357	412	169	20212	200075_S_AT,200660_AT,200669_S_AT,200682_S_AT,200706_S_AT,200729_S_AT,200832_S_AT,201012_AT,201013_S_AT,201042_AT,201096_S_AT,201133_S_AT,201189_S_AT,201193_AT,201327_S_AT,201339_S_AT,201459_AT,201524_X_AT,201561_S_AT,201577_AT,201664_AT,201690_S_AT,201842_S_AT,202123_S_AT,202154_X_AT,202172_AT,202428_X_AT,202432_AT,202436_S_AT,202565_S_AT,202636_AT,202854_AT,202941_AT,204168_AT,204326_X_AT,20508…
GO:MF	purine nucleotide binding	GO:0017076	false	0.0145921	1.83588	2021	412	68	20212	200075_S_AT,200669_S_AT,200682_S_AT,200729_S_AT,201013_S_AT,201042_AT,201096_S_AT,201193_AT,201327_S_AT,201339_S_AT,201459_AT,201524_X_AT,201577_AT,201664_AT,202123_S_AT,202154_X_AT,202428_X_AT,206874_S_AT,209481_AT,215438_X_AT,216199_S_AT,217356_S_AT,218966_AT,220948_S_AT,201291_S_AT,202206_AT,202712_S_AT,203214_X_AT,203328_X_AT,203379_AT,203755_AT,203968_S_AT,204033_AT,204077_X_AT,204092_S_AT,2…
GO:MF	ATP binding	GO:0005524	false	0.0191636	1.71752	1500	412	54	20212	200075_S_AT,200669_S_AT,200682_S_AT,200729_S_AT,201013_S_AT,201327_S_AT,201459_AT,201524_X_AT,201577_AT,201664_AT,202123_S_AT,206874_S_AT,209481_AT,216199_S_AT,217356_S_AT,218966_AT,220948_S_AT,201291_S_AT,202712_S_AT,203214_X_AT,203328_X_AT,203379_AT,203755_AT,203968_S_AT,204033_AT,204077_X_AT,204092_S_AT,204240_S_AT,204343_AT,204407_AT,204444_AT,204641_AT,204822_AT,204825_AT,205024_S_AT,205046_…
GO:MF	adenyl nucleotide binding	GO:0030554	false	0.0226281	1.64535	1661	412	58	20212	200075_S_AT,200669_S_AT,200682_S_AT,200729_S_AT,201013_S_AT,201193_AT,201327_S_AT,201339_S_AT,201459_AT,201524_X_AT,201577_AT,201664_AT,202123_S_AT,202428_X_AT,206874_S_AT,209481_AT,216199_S_AT,217356_S_AT,218966_AT,220948_S_AT,201291_S_AT,202712_S_AT,203214_X_AT,203328_X_AT,203379_AT,203755_AT,203968_S_AT,204033_AT,204077_X_AT,204092_S_AT,204134_AT,204240_S_AT,204343_AT,204407_AT,204444_AT,20464…
GO:MF	peptide binding	GO:0042277	false	0.0278397	1.55533	327	412	19	20212	200700_S_AT,201088_AT,201561_S_AT,204168_AT,204517_AT,205081_AT,221506_S_AT,202652_AT,203328_X_AT,204845_S_AT,205282_AT,205362_S_AT,205433_AT,205498_AT,210385_S_AT,210476_S_AT,211598_X_AT,219725_AT,220711_AT
GO:MF	protein-containing complex binding	GO:0044877	false	0.0286313	1.54316	1752	412	60	20212	200729_S_AT,200747_S_AT,200887_S_AT,201123_S_AT,201202_AT,201459_AT,201577_AT,201664_AT,201672_S_AT,202087_S_AT,202123_S_AT,202409_AT,202565_S_AT,203917_AT,204170_S_AT,205483_S_AT,207233_S_AT,208614_S_AT,208623_S_AT,208716_S_AT,208910_S_AT,209008_X_AT,209550_AT,211998_AT,212222_AT,212296_AT,212813_AT,214501_S_AT,218160_AT,218966_AT,220966_X_AT,1316_AT,201291_S_AT,202652_AT,202870_S_AT,203214_X_AT…
GO:MF	cyclin-dependent protein serine/threonine kinase regulator activity	GO:0016538	true	0.0299698	1.52332	48	412	7	20212	204170_S_AT,220046_S_AT,202705_AT,203418_AT,205034_AT,208711_S_AT,214710_S_AT
GO:MF	catalytic activity	GO:0003824	true	0.0302567	1.51918	5758	412	154	20212	200075_S_AT,200669_S_AT,200682_S_AT,200832_S_AT,201013_S_AT,201042_AT,201096_S_AT,201133_S_AT,201135_AT,201193_AT,201202_AT,201327_S_AT,201339_S_AT,201413_AT,201459_AT,201524_X_AT,201576_S_AT,201577_AT,201664_AT,201672_S_AT,201842_S_AT,201900_S_AT,202001_S_AT,202087_S_AT,202123_S_AT,202154_X_AT,202282_AT,202432_AT,202436_S_AT,202636_AT,202854_AT,202941_AT,203657_S_AT,204168_AT,204517_AT,206874_S_…
GO:BP	cell cycle process	GO:0022402	true	2.38515e-23	22.6225	1276	401	88	21031	200682_S_AT,200729_S_AT,200747_S_AT,200911_S_AT,201012_AT,201202_AT,201664_AT,202409_AT,202553_S_AT,202565_S_AT,203685_AT,203786_S_AT,204170_S_AT,205022_S_AT,206015_S_AT,208623_S_AT,212153_AT,213693_S_AT,214501_S_AT,215438_X_AT,216221_S_AT,217734_S_AT,220046_S_AT,201291_S_AT,202095_S_AT,202580_X_AT,202652_AT,202705_AT,202870_S_AT,203145_AT,203214_X_AT,203358_S_AT,203362_S_AT,203418_AT,203755_AT,2…
GO:BP	cell cycle	GO:0007049	false	5.20366e-23	22.2837	1819	401	106	21031	200682_S_AT,200729_S_AT,200747_S_AT,200911_S_AT,200920_S_AT,201012_AT,201202_AT,201459_AT,201596_X_AT,201664_AT,202123_S_AT,202154_X_AT,202227_S_AT,202409_AT,202553_S_AT,202565_S_AT,202836_S_AT,203685_AT,203786_S_AT,204028_S_AT,204170_S_AT,205022_S_AT,206015_S_AT,208623_S_AT,209318_X_AT,209481_AT,212153_AT,213693_S_AT,214501_S_AT,215438_X_AT,216221_S_AT,217734_S_AT,220046_S_AT,201291_S_AT,202095_…
[truncated: 552 more rows]

## Sheet: GSE7846_0.01
source	term_name	term_id	highlighted	adjusted_p_value	negative_log10_of_adjusted_p_value	term_size	query_size	intersection_size	effective_domain_size	intersections
[truncated: 25 more rows]

[truncated: 3 more sheets: GSE17504_0.01, GSE12814_0.01, GSE23112_0.01]
